# Supplementary material for: Development of EST-based SNP and InDel markers and their utilization in tetraploid cotton genetic mapping
Source: BMC Genomics. 2014 Dec 1;15(1):1046. doi: 10.1186/1471-2164-15-1046 (PMC4265408; doi:10.1186/1471-2164-15-1046)
Supplement: Supplementary file 1 — Additional file 1: Details of the 356 interspecific EST-SNP markers. SNP primer names, forward and reverse primer sequences, reference sequences used to design primers, and details of the interspecific SNPs are all listed. (XLS 2 MB) [file 12864_2014_6749_MOESM1_ESM.xls]

## Sheet: sheet
Primer name	Forward primer sequence (5'->3')	Reverse primer sequence (5'->3')	ID of sequence used to design primer	Reference sequence during primer design	Details of the SNPs
HAU-SNP001	GGCATCGATGACTGGTTTAC	AAGCACAGCTTGAACAAAGG	Gh116738_109890650	ATTGTTGAAAGACATTTGGGTTGCAATGGCACAAGCAATGGCATCGATGACTGGTTTACGTGGCTCTTCACAAGCTGCGTTGGAAGGTAGTCTCCAACTCAGC*GGCCAAACTCGGTTGAACGTTGCTAGCACCAACAGGTTGGCT*GTGGCTAGACCCGGTTTTACCGTTAGAGCTCAACAGGTCCCTGCCGAGCCTGAAACTGGACGCAGAGCTGTGCTG*GGTCTTGTTGCTGCTGGTTTGGCTACTGGCTCCTTTGTTCAAGCTGTGCTTGCTGATGCACGAAGCATCAAGGTTGGCCCGCCTCCACCGCCCTCCGGTGGATTGCCCGGAACTTTGAATTCCGATGAGCCAAGAGACCTTGATCTGCCGTACAAAGATCGGTTTTTCCTCCAACC…	Location(nucleotides)	53	159	560	734	735	736	741	742	825
			Gh116739_109890649		Major allele	G	C	T	-	-	-	G	T	C
			Gh178798_109828503		Number of sequences with major allele	8	9	9	6	6	7	6	7	3
			Gh188409_84171192		Minor allele	A	T	C	T	T	A	T	G	G
			Gh205046_84150151		Number of sequences with minor allele	2	2	2	3	3	2	3	2	2
			Gh28588_164366420
			Gh32587_164360455
			Gh62209_164316184
			Gh63752_164314076
			Gb1115_66782469
			Gb2325_66783679
			Gb5734_66787088
HAU-SNP002	CCCAAGGAGGATGAAGAAAT	AAAAAGAAGAAACCGCAACC	Gb5632_66786986	GTTGGGAAGCGATTCAAGTTCCCAGAAAACAGCGTCGAGCTTTACGCTGAGAAGGTCAACAACAGAGGTCTTTGCGCTATTGCTCAGGCCGAGTCTCTTCGCTACAAGCTACTCGGAGGTCTTGCCGTTCGCAGGGCCTGCTATGGTGTATTGAGATTCATCATGGAGAGTGGTGCCAAGGGATGCGAGGTTATTGTTAGTGGAAAGCTAAGGGCACAGCGTGCCAAATCTATGAAATTCAAGGATGGATATATGATCTCTTCTGGTCATCCTGTCAATGAGTATATTGACTCTGCTGTCAGACATGTTCTTTTGAGACAGGGGGTGCTTGGTATCAAGGTCAAGATCATGCTTGACTGGGATCCTAAGGGTAAGCAAGGCCCTACTACTCCCCTACCT…	Location(nucleotides)	423	600
			Gb742_66782096		Major allele	G	C
			Gh129425_109877954		Number of sequences with major allele	2	2
			Gh258141_73848931		Minor allele	C	T
					Number of sequences with minor allele	2	2
HAU-SNP003	TCTTGTGATCCATGCAACTG	CAGCAAAAATCCTTTGGAGA	Gb1044_66782398	AATCCATAGACTTTTTGAGCTTTCGTGTTTGTCTATTGAATTCTTTCCCTCACTTTCTCGAAAAAAAAAATGTCTTCAGGTTGCAATTGCGGATCTAACTGCAGCTGCGGTGACAACTGCTCATGCAGCAGGAACCTTAACC*TTGGATATTC*GGAGAAGACAACCAGCACTCAGACCATCATCTCCGGAGTTGCGCCAGTGAAGATGACCTTTGAGGGACCAGAGATGAGCACTACTGAATCAGGACATGGATGCAAGTGTGGATCAAACTGCTCTTGTGATCCATGCAACTGTTGAAAAGCTTGATGAAAGCCATAGATTATGAAAAAAAGAAAGCAGCAAAAATAACAGGCCTCTGTAATGATATATTGTCAAGGATGGATGCCTGC*AAGGTCT…	Location(nucleotides)	61	62	63	64	65	66	67	68	69	70	373	438	608	609	610	643	644	645	646
			Gb1414_66782768		Major allele	A	A	A	A	A	A	A	A	A	A	G	T	-	T	C	A	A	A	A
			Gb2665_66784019		Number of sequences with major allele	10	11	11	11	11	11	11	11	11	10	10	16	11	12	12	7	6	6	6
			Gb3128_66784482		Minor allele	-	-	-	-	-	-	-	-	-	-	T	A	A	A	A	C	T	T	T
			Gb3196_66784550		Number of sequences with minor allele	2	2	2	2	2	2	2	2	2	2	9	2	3	2	2	3	3	3	3
			Gb499_66781853
			Gb5516_66786870
			Gb5790_66787144
			Gh203941_84151257
			Gh204343_84150855
			Gh278911_31406888
			Gh198821_84156377
			Gh32128_164361112
			Gh98458_164261520
			Gb5879_66787233
			Gh279153_31406641
			Gh153198_109854175
			Gh153199_109854174
HAU-SNP004	TACAGAGGAATCAGGCGAAG	GAGTTAGGCGTGGAGTTTGA	Gh190473_84169128	ACTCTCCATAAATCTAAGAACCCGAAAAGTAGAGCTTTGGTTCTCTGTCTGCTGCTTCTTTCTTCTCTTGGTACTTCATTATTTTTCCTTTCACTTCCTTTTTGTGAAAAAACATTGAAACCCTTTTCAAGACGCAATAGAAGATGTGTGGAGGTGCAATCATTTCCGATTTCATTGCCGTGAAACGCGGTCGGAAGTTAACCGCCGAGGATCTTTGGTCTGAACTTGACACATTCTCCGACCTGTTGGGTCTGGATTACGGAAATGGAAAAGACCCTTTCACTCAGTTCGACAACACCAAGGCCGGTTCCAAAGCCAAGAACCTTGAAAAAGTGACAAACGAGTCGACTCAGAAGACAAGCCGGGGGAGAGAGAAAGAAGGGAAGACTCAGCGAACTC…	Location(nucleotides)	231	232	483	497
			Gh20095_325467488		Major allele	A	C	A	A
			Gh205999_84149198		Number of sequences with major allele	8	8	8	8
			Gh218924_78349793		Minor allele	-	-	G	G
			Gh219331_78349386		Number of sequences with minor allele	2	2	2	2
			Gh232739_78335978
			Gb5623_66786977
			Gb586_66781940
			Gh149883_109857490
			Gh149884_109857489
HAU-SNP005	CCACTGAGGAACCAACTGTC	TTCGTAAGGAGGATGAGCAG	Gh171849_109835518	AAATTATCAGTGCATTACCACTTTGATCAATCCTTAATTTCCCAATTTCTTCTGAAACCCTAATCCTAAATTGATACCCCAACTTCGGTGTTCCAATGGCCACTGAGGAACCAACTGTCGCCGTGGAATCTGCGCCTGAGCCGGCGGAAGAGAACCCCGCTGAGGCTACAGCCAATCCCAAATCTGGCAAAGCAAAGAAAGCTAAAGAGCCCAAAGCCAAGAAGGCTGCAGCTCCTAGGAAGCCACGAGCTTCTCCTGCTCATCCTCCTTACGAAGAGATGGTCAAAGATGCAATCGTTACTTTGAAGGAGAAGACTGGATCAAGTCAGTATGCTATCACTAAATTCATTGAAGAGAAACAGAAGAATCTTCCTGGAAATTTTAAGAAGCTTCTGCTTT…	Location(nucleotides)	106	128	147	252	425	623	761	794	801	831	856
			Gh175914_109831451		Major allele	A	A	G	T	T	C	G	-	G	G	-
			Gh200584_84154614		Number of sequences with major allele	40	40	40	41	40	34	24	21	19	12	9
			Gh215072_78353645		Minor allele	G	G	T	C	A	G	-	G	-	-	T
			Gh216384_78352333		Number of sequences with minor allele	2	2	2	2	2	2	3	2	4	5	4
			Gh216590_78352127
			Gh217283_78351434
			Gh217951_78350766
			Gh220652_78348065
			Gh224433_78344284
			Gh225130_78343587
			Gh228195_78340522
			Gh229985_78338732
			Gh231814_78336903
			Gh232080_78336637
			Gh232353_78336364
			Gh232941_78335776
			Gh233246_78335471
			Gh233339_78335378
			Gh233750_78334967
			Gh234694_78334023
			Gh235375_78333342
			Gh236577_78332140
			Gh237645_78331072
			Gh239242_78329475
			Gh239908_78328809
			Gh240038_78328679
			Gh240586_78328131
			Gh240917_78327800
			Gh241212_78327505
			Gh241213_78327504
			Gh243579_78325138
			Gh244372_78324345
			Gh244738_78323979
			Gh245255_78323462
			Gh245530_78323187
			Gh288630_5045878
			Gh35365_164355895
			Gh79037_164290292
			Gh150141_109857232
			Gh150142_109857231
			Gb1353_66782707
			Gb2103_66783457
HAU-SNP006	ATTCGGTGACAAATTGGTTG	GACAGTGGAGCCTTCTTCAA	Gb1586_66782940	CAGAAAGAGTTGGGATACGCCAAGAAAAAACTGTCCCTATCTCTTCATCAAGGTTGAAAAAGAAGAAGCCATGGAAAAACAAAACAGGTCGGGAACTGCAGGAAAAGCTATAAGATGCAAAGCTGCAGTTTGCAGAAATCCAGGGGAACCACTTGTGATAGAGGAAATTATGGTTGACCCACCTAAAGCTTGGGAGATTAGGATAAAAATTCTCTGTACTTCTCTTTGTCATTCTGACGTTACCTTCTGGAAAATATCCACTGGACCATTTGCACTTTTTCCCAGAATTTTTGGGCATGAAGCTGTTGGTGTTGTTGAGAGTGTAGGGGAGCATGTGGAGGAATTTCAGGAAGGAGATATGGTGGTGCCTGTCTTTCATCCGAATTGTAGAGAATGTAG…	Location(nucleotides)	454	601	616	618	679	701	850	869	887
			Gb2045_66783399		Major allele	T	G	T	G	C	G	A	G	-
			Gb2080_66783434		Number of sequences with major allele	18	20	20	20	20	19	16	12	13
			Gb2120_66783474		Minor allele	C	C	A	T	T	C	-	A	G
			Gb2121_66783475		Number of sequences with minor allele	4	2	2	2	2	2	2	2	2
			Gb2161_66783515
			Gb2162_66783516
			Gb2203_66783557
			Gb2281_66783635
			Gb2305_66783659
			Gb2330_66783684
			Gb2368_66783722
			Gb2792_66784146
			Gb3633_66784987
			Gb3671_66785025
			Gb3972_66785326
			Gb1510_66782864
			Gb1623_66782977
			Gh220399_78348318
			Gh230267_78338450
			Gh51179_164333291
			Gh94344_164267554
HAU-SNP007	AAGCAAAACTGGATGCTGAC	ACCGAAGAATGTGATGGAAA	Gb10253_315071550	GCTGATTCGGTGATCCCAAAGATTCAG*CCCGAGTCATAAACTCGGAGCTCGAACTCAATCACAGAGAGAGAAAGAGAGTCGATTTCCTTTTCTCAAAACAATTTAAAAAAGAAATCTTTTATTTTCTGTGAATTTCTCTTTGACTCTTTCGGCACTCTCTGCAACTGCAATCATGACCTCAATTGTGCAAGGCTTTTCCAAGTCTTTGGCCATGACTGTGCTATCGGAGATCGGCGACAAGACGTTCTTCGCTGCCGCGATCTTGGCAATGCGCCATCCCAGGAAACTTGTCTTGTTAGGATGCCTGGCAGCTTTAATTGTGATGACTATTCTTTCTGCTGTTGTTGGCTGGGCTGCTCCAAATCTTATCTCTAGGAAATGGACACATCACATTACGA…	Location(nucleotides)	192	583
			Gh102938_164255553		Major allele	G	A
			Gh227995_78340722		Number of sequences with major allele	15	13
			Gh231543_78337174		Minor allele	T	G
			Gh232624_78336093		Number of sequences with minor allele	2	6
			Gh239353_78329364
			Gh257795_73849277
			Gh257796_73849276
			Gh266284_72272258
			Gh271385_54121690
			Gh274936_54118139
			Gh42513_164345785
			Gh55457_164326370
			Gh78026_164292133
			Gb11698_315070105
			Gb1920_66783274
			Gb1950_66783304
			Gb2698_66784052
			Gb2893_66784247
			Gb7194_315074609
			Gh191665_84167936
			Gh49166_164336177
HAU-SNP008	CCATGTATGGTCTTGCATCA	ACACCAGAGATTCCACCAAA	Gb1865_66783219	CTTTCCCAGAATTAGATACTCTTTGCTTTCATATCCTCTCACTTTACCTTGGCTTCTATTACTTGTATATTTTCTACTTCCAAGTTTCTCCTTCTTGAGTTCCCTTTGATCTTCAATGGCTACCACTTCTTCTCCATTGGCAAGTCGGCTGAAGAGCAGTTTTACATCTTCTCTTTCAAGAAAACTGGTTGTCCTCAAGGGAATTTCCGGAGCCCCATTTAGATTCTCACCCGGCAAGACCCGAACTCCCTGTTTCACTGTCAAAGCTGTTCAATCAGACAAGCCAACATTTCAAGTAATTCAACCCATTAATGGTGACCCATTCATTGGAAGTCTAGAGACACCAATCACATCAAGTCCTTTAATTGCTTGGTACTTATCCAACCTTCCAGCTTATAG…	Location(nucleotides)	578	645
			Gb2856_66784210		Major allele	G	A
			Gb5966_66787320		Number of sequences with major allele	3	3
			Gh132352_109875026		Minor allele	C	G
			Gh132544_109874834		Number of sequences with minor allele	2	2
HAU-SNP009	TTTGTAAAGTTGGGGTGCAT	TCTGCTGTCAAACGACTCAA	Gh109468_164247164	GAAACCCTCAGCAGCCGAACTCCGAATCCAGAAACACCAACTGAAACATAACAACAAAAATGGCGGCCGGCAAGAAGACGAAGAAGACCCATGAAAGCATCAACAACAGGTTGGCTCTCGTCATGAAGAGTGGAAAATACACTCTTGGTTATAAAACAGTGCTTAAGTCTCTAAGGTCCTCCAAAGGGAAACTGATTATTATTTCCAACAATTGTCCACCTCTGAGGAAATCTGAGATTGAGTACTATGCCATGCTTTGTAAAGTTGGGGTGCATCATTATAATGGAAACAATAATGATCTGGGAACTGCTTGTGGGAAGTACTTCCGCGTATCCTGCTTGAGTATAGTTGATCCAGGTGATTCTGACATCATCAAGTCTCTACCTGGTGACAATTGAG…	Location(nucleotides)	395
			Gh113708_164240433		Major allele	T
			Gh137438_109869938		Number of sequences with major allele	10
			Gh137439_109869937		Minor allele	C
			Gh174257_109833108		Number of sequences with minor allele	3
			Gh192145_84167456
			Gh199918_84155280
			Gh255054_73852018
			Gh255055_73852017
			Gh76388_164295311
			Gb12918_315068885
			Gb2263_66783617
			Gb3050_66784404
HAU-SNP010	GGGGGACTGGTTCAAACTAT	TATCGGTTCTGGTGATCCAT	Gh202028_84153170	GCACGAGGGCCGGATTGAAGAGAAACCTCACAGGCTCTCAAGATTAGTTTTGCTTTCGCCTGCAGGCTTCCATGATGAAACTAGTTTTTTATTTACAGTAGCGCACTATATATGTCTTCTTTTGGCTCCTATCCTTGCACTTTTTGTGCCTGCCTTATATATACCCACCAGGTTCTTTCGGATGCTGTTCAACAAGTTGGTCAGGGACTTCCATAACTACCCTGCGGTTGGGGGACTGGTTCAAACTATATTGAGTTACGGCTTCGGTGGAGATAGCTCAAATTGGGTTGGGGTGCTGGGGTTACCTCATTATAACATGAATGACATGCCAGGCCTGTCATTTCGTGTGATTCACCACCTTGCACAAATAAAGAGAACGAAGAAATTTAGAATGTATGA…	Location(nucleotides)	448
			Gh210555_84144642		Major allele	G
			Gh283032_6461719		Number of sequences with major allele	3
			Gb2536_66783890		Minor allele	A
			Gb3125_66784479		Number of sequences with minor allele	2
HAU-SNP011	TTTTAGGGGGTGAAGGAGTC	TTGGAGGGACCATCACTTTA	Gb164_66781518	GACGAACAGAATTTCCTGCCAAAGTAGTTCATTGATTTTTCCTATCCGAATTCTCCGCTTAGAAAATTTTGCTTTCCAAATCCAAAGAATCATAAAAAAGGAAAAATGGCGACCTCTGCTTTAGCCATTGCAACTGCAAAGCCATTGACCCATCGTTTCTCCAACTCTAAGCACACTTCATCGCCATCCTTCTCCTGTTCTTGCTCTTCTTCCACGCCACTCCCACCTCCCAACGAACCCAAACTCTCTTTCAACTCAAAACCTGTTGCGAAACAATGTG*TTTTCAATGTGGGTGTTGGGCTTTTAGCAGCTTCACTTCTTGCTTGCTCACCATTGGAGGCTGATGCCACCAGGATCGAGTATTTTGCAACTGTTGGGGAACCTCAATGTGAGCTCAA…	Location(nucleotides)	125	183	254	279	281	311	325	328	376	554	622	634	759	819	845	881
			Gb3156_66784510		Major allele	T	G	A	T	-	G	T	C	T	C	T	A	T	A	C	C
			Gb5594_66786948		Number of sequences with major allele	4	6	6	7	7	6	7	6	6	6	6	4	6	3	3	3
			Gb5789_66787143		Minor allele	C	A	G	G	G	A	A	T	G	A	C	T	C	G	T	T
			Gh128171_109879211		Number of sequences with minor allele	4	2	3	2	2	3	2	3	3	2	2	4	2	2	2	2
			Gh128172_109879210
			Gh149198_109858175
			Gh149199_109858174
HAU-SNP012	TTGCCACAGAGCTATCAACA	TACTCAAGGCAGCAAAATCC	Gh107486_164249630	GAAATATGAGCCAACCCTTGGTGTGGAGGTTCATCCCTTGGACTTCTTCACTAACTCCGGCAAAATCCGTTTCTACTGCTGGGATACTGCTGGACAGGAGAAGTTCGGTGGTCTCAGAGATGGTTACTATATCCATGGGCAATGCGCCATAATTATGTTTGATGTAACTGCCCGGTTGACATACAAGAATGTTCCAACATGGCATCGGGATCTTTGCAGAGTGTGTGAGAATATTCCTATTGTTCTATGTGGAAACAAGGTTGATGTAAAGAACAGGCAGGTCAAGGCAAAGCAAGTCACATTCCACAGGAAGAAGAATCTGCAATACTATGAAATTT*CGGCCAAGAGTAACTACAATTTCGAGAAACCTTTCTTGTACCTTGCTAGGAAGCTT*GCA…	Location(nucleotides)	558	561	591	665
			Gh171760_109835607		Major allele	T	C	T	-
			Gh177825_109829515		Number of sequences with major allele	10	10	10	10
			Gh178159_109829171		Minor allele	-	T	C	G
			Gh248083_73865271		Number of sequences with minor allele	2	2	2	2
			Gh269987_54123088
			Gh84198_164282255
			Gh89661_164274418
			Gb1483_66782837
			Gb9381_315072422
			Gh235867_78332850
			Gh33376_164359290
HAU-SNP013	GGAACGAACAGCTTCAAAAA	AACATGAAAGTCGGCATAGC	Gh101680_164257289	GGGCGTGACAATTTATTTGTTTAGTATCATTACCTGTGAAATTCTGTTCTCATTTTTCTTTCAAGAACTAAGCGAAAATGGCAGCAGAGGAAGGCCAAGTCTATGGTTGCCACACTATTGAATCATGGAACGAACAGCTTCAAAAAGGCAACGAATCCGAAAAATTGGTGGTGGTTGATTTCACTGCTTCATGGTGTGGACCCTG*CCGTTTCATTGCACCTTTCCTGGCTGAACTAGCCAAGAAGTTCCCTTCTGTTACCTTTCTTAAGGTGGATGTGGATGAGTTGAAGGAAGTTGCTACCGATTGGGCAGTGGAGGCTATGCCGACTTTCATGTTCCTCAAGGAGGGGAAGATTGTAGACAAAGTGGTGGGAGCAAAGAAAGAAGAGCTTCAG*CA…	Location(nucleotides)	40	327	464
			Gh122439_109884943		Major allele	A	G	G
			Gh130855_109876523		Number of sequences with major allele	12	13	14
			Gh131508_109875870		Minor allele	G	A	T
			Gh178639_109828664		Number of sequences with minor allele	2	5	5
			Gh180995_109826208
			Gh184619_84174982
			Gh188452_84171149
			Gh200560_84154638
			Gh21163_325466420
			Gh259067_73848005
			Gh259767_73847305
			Gh33775_164358613
			Gh78173_164291949
			Gb120_66781474
			Gb3945_66785299
			Gb5592_66786946
			Gb6118_66787472
			Gb7768_315074035
HAU-SNP014	GCAAGTTGACTGGATTGGTC	TCCAGCCCTGATAATTGTGT	Gb229_66781583	AATCATCACCCTTAACAAGAAAACTTCCACATTGTTCTACTCCCTCTTCTCTTGGCTTCAACCC*TTTTTCATCTTCATTCCCTTCTTTCTCAACGCGACAAAACAAGGGTTTTAGGAGAACATCTCTGGTAGTAGCTTCCATGGCTGATCTCAGCACTGTGCTCGTCACTGGAGCCGCTGGCAGAACAGGTCAGATAGTTTACAAGAAGCTGAAAGAGAGGTCGGATCAGTTTGTCGTGAGAGGACTCGTTAGAACTCCAG*AAAGCAAGGAGACAATCGGTGGAGCAGATGATGTGTTTGTTGGGGATATCAGGGATACCACCTCTCTGGTTCCTGCCATGCAAGGAATTGATGCACTCATAATTCTTACTAGTGCTGTTCCTAGAATGAAACCTGG…	Location(nucleotides)	47	54	163	165	225	237	247	249	280	325	326	422	454	464	503	632	641	671	694	742	743
			Gb4293_66785647		Major allele	T	G	C	C	G	C	C	C	C	C	T	A	T	G	G	T	T	A	T	C	A
			Gh146491_109860882		Number of sequences with major allele	5	6	15	10	10	10	10	10	10	10	10	13	10	10	10	8	8	8	8	5	3
			Gh146492_109860881		Minor allele	C	A	T	T	C	T	T	G	T	A	A	G	C	A	A	C	C	G	C	A	C
			Gh192288_84167313		Number of sequences with minor allele	4	5	2	7	7	7	7	7	7	7	7	2	5	5	5	4	4	4	2	2	2
			Gh255871_73851201
			Gh285346_5049162
			Gh65335_164311964
			Gh86910_164278204
			Gh99128_164260610
			Gb12134_315069669
			Gh151054_109856319
			Gh151055_109856318
			Gh151735_109855638
			Gh151736_109855637
			Gh155549_109851824
			Gh155550_109851823
HAU-SNP015	CTTGCTGAAGGCTTAGATGC	CAGTATTGCAGCACAACCAG	Gh193873_84165728	CTTTTAAGTTTGAGATTGGAAGTGAAACTAAAATAACTGAGTTAATATGGCGGTCCAAGTTCCGAGTCGACAATTATTCATCGATGGCGAGTGGAGAGAGCCCATTCTCAAGAAGCGACTCCCAACCATCAATCCTGCTACTGAAGAGATCATCGGTAACATTCCAGCGGCTACAGCTGAAGACGTGGAGCTTGCGGTGGCGGCTGCTCGGAGAGCTCTTTCTAGAAACAAAGGTAAGGATTGGGCTACCGCTCCTGGCGCTGTCCGTGCCAAGTATTTACGTGCCATCGCTGCTAAGGTAACAGAGAGAAAAACTGAGTTGGCTAAGCTTGAAGCAATTGATTGTGGGAAACCTCTTGATGAAGCAGTTTGGGACATTGAAGATGTTGCTGGATGTTT…	Location(nucleotides)	79	126	169	235	366	438	590	601	777
			Gh212855_82755951		Major allele	C	C	G	T	C	G	G	A	G
			Gh216369_78352348		Number of sequences with major allele	11	12	12	12	13	9	12	10	4
			Gh218013_78350704		Minor allele	T	T	A	C	T	A	A	G	C
			Gh218022_78350695		Number of sequences with minor allele	3	4	4	4	3	7	3	4	3
			Gh218034_78350683
			Gh223448_78345269
			Gh228013_78340704
			Gh234146_78334571
			Gh40717_164347935
			Gh63187_164314790
			Gh223859_78344858
			Gh231144_78337573
			Gh234114_78334603
			Gh97043_164263472
			Gb5199_66786553
			Gb5204_66786558
			Gb5212_66786566
HAU-SNP016	ACTCAACGCCTTTGAAACTG	TTTCTTTTACCGGTGACTCG	Gb1702_66783056	AGAAAATATAACCCAAATTTCTTTTTTTTAGAATACAAAAAATGGGCTGCAATTCTTCCAAAAGCAGCGTCGCCACCGTGGATTTCTACCGTCCGCCGCCGTCAAGCTTTGCGGTGTTCGACATCAACGCCATAGATGAACCGTGGGTTAAGGTGGACCAAACCCCGTCGGAGAACCAAGAGAAGCCCACACATGTTCCTGCTGCGATTCTCGAGAAACTCAACGCCTTTGAAACTGCTCCTCACTCATGGAGTGAAGTTAGCAAAGCGCTTGAAGATCTTAAACCCACCATTAACAACGAGAACAAGAAACCCCAAGCTCCAAATTCACCTCAAAAACCACCAAAACAAGTTACTCAGCTCCAGCCTCGTAAGAACTTAAGTTTTCATACTTTAGAAG…	Location(nucleotides)	52	165	342	347	402
			Gb5640_66786994		Major allele	C	G	C	A	T
			Gb821_66782175		Number of sequences with major allele	3	3	3	3	3
			Gh152244_109855129		Minor allele	A	C	G	G	C
			Gh152245_109855128		Number of sequences with minor allele	2	2	2	2	2
HAU-SNP017	GTGCCAAGGAATACGTTCAC	TAATTCTGGGTCCTGGACAA	Gh110315_164245920	GCTTTCGGTGCCCAACCATATCCGAAAACCTAAAGATTCTCTCTCCCAAACCAAACCTTCAAATTTCAGCAAGAGAGAGAGAGAG**AACTTACATAGCTCAGACTTCGATCATCAATTTAGGGTTTCTTAATTCGATTCCCCGATTACCCGATACCCCAATTTTACAGATCAGGTCTGAGTGTTCTAGTTGTTCGGCTGTTTCTATCCGCTAAGTTTCATGTCTGATCTTGACATCCAGATTCCTACTGCCTTTGATCCGTTTGCTGATGCAAATGCTGAAGACGCTGGTGCTGGTGCCAAGGAATACGTTCACATTCGTATTCAGCAGCGGAACGGTAGGAAAAGCCTGACCACTGTTCAGGGATTGAAGAAAGAATTTAGCTATAACAAAATTCTC…	Location(nucleotides)	86	87	408
			Gh139842_109867534		Major allele	-	-	G
			Gh22685_325464898		Number of sequences with major allele	4	4	7
			Gh280509_31072612		Minor allele	A	G	C
			Gh36293_164354532		Number of sequences with minor allele	3	3	3
			Gh86102_164279468
			Gh94784_164267106
			Gb2199_66783553
			Gb5724_66787078
			Gb6810_315074993
HAU-SNP018	ATTTTACATGGCGTGACGTT	AACCCCACAAGTCATTCAAA	Gb2235_66783589	GTTGGATTGACTGAAGATGAGCTGGTTTATCTCAGGGCACAATTCAGGCTGTTGAAACCAAACAGAGATGGGAGTGTGTCTCTAGAAAATTTTAAAATGGCACTTGCTCAAAATGCCACTGAAGCGATGGGTGAATCAAGGGTACCTGATATTCTTAATGCTATGGGATTGCTTGCATACAGGAAGATGTACTTTGAAGAGTTTTGTGCCGCTGCAATTAGCACACATCAATTGGAAGCAGTTGAAGGCTGGGAGCAGATAGCCTCCGCTGCTTTTGAGCATTTCGAACAGGAGGGCAATCGAGTAATTTCAATTGAGGAATTGGCACGGGAGCTGAGTGTAGGCCCTTCAGCTTACTCATTCCTCAAAGACTGGATCAGAATCTCTGATGGAAAGCTT…	Location(nucleotides)	405	569
			Gb5726_66787080		Major allele	A	A
			Gh73097_164299995		Number of sequences with major allele	2	2
			Gh88602_164275877		Minor allele	T	T
					Number of sequences with minor allele	2	2
HAU-SNP019	AGCGTAGTGTTTCCAAGACG	GTAACGCAATCGCCTTTTTA	Gh215031_78353686	CTTTCTGGAACCCTGGAATTGGATCCTAAAATTTCCCAATTACCCGTATATATTTCTCTTCTGCCTCTCTGTGTTATCAACCCATCAACTGCAAAATCCCCCAGTATTATTTCCATCACAAAGAGTTAAACAAGAATCTATCAAGAAATCTCCTGTCTATTCCATCAAAATCCGAATAATGGACTTCCCTTTTGCCCAAAATCCATTCGATGCGTCGTTTCGCCCCCGCTATGAGAGAAGCTTTAGAGGGATCCCGCTTCAGGTATTGCCCGAGGCGTCGCAGCCTCAGTCTCTTAAGCCCAAGATGGTATCCATCCCCGTCCACTTCGTCGGTTCGAAGCAGGGCAGATCCGACTCGGCAATCAAGATCCAGAAGGTGTTTCGGGGATTTCTGGTAAG…	Location(nucleotides)	328	402	535	725
			Gh222559_78346158		Major allele	C	A	C	A
			Gh224341_78344376		Number of sequences with major allele	13	13	13	13
			Gh225153_78343564		Minor allele	T	T	T	G
			Gh225941_78342776		Number of sequences with minor allele	2	2	2	2
			Gh225969_78342748
			Gh229741_78338976
			Gh237337_78331380
			Gh239777_78328940
			Gh243310_78325407
			Gh244354_78324363
			Gh244980_78323737
			Gh245256_78323461
			Gb2750_66784104
			Gb5763_66787117
HAU-SNP020	GGATAAGCATGTGAGGTTCG	CTTGGAGGGGGAGATGTTAT	Gh114159_164239665	ACAGGGGGAACTTCGCCGCGCCCTGCAGGGGTCGACACTAGTGGGATCCAAAGAATTCCGCACCCTTTAGTTATTCATTTTCTTGTCTCTTCTAATCTTTTATATTTCCTTTTTTTTTT**AAGAAAAAAATT*GTAAATCCTTCTTGCTGTTTTTGTGCCATGGGTGTTGCAGTTCTAAAACCAGAAGACTGTTTAAAGCTACCTAATCCCATGAAACAACCTCAAAACCCTTGGCATAATCCTAATCCCAACACTAACCGCACGAATCGTTCACAAGGGAACCGTAAGAAGCGTTCTCCCAACACCTCCCCTCCTTCTCGTCCCACCGTCGGTCGCCCCAAAGCTCCGGCCAAGAATCTCGTCATGGG*TCAAGTCAAGATCCTCAAACGCGGCGAA…	Location(nucleotides)	55	58	59	60	62	64	65	66	67	68	71	73	76	77	82	120	121	124	157	186	189	298	356	400	450	460	513	948
			Gh149557_109857816		Major allele	T	T	C	T	T	C	C	T	T	T	T	A	C	A	C	-	-	G	G	G	G	C	G	G	T	G	G	C
			Gh149558_109857815		Number of sequences with major allele	2	2	2	2	2	3	3	3	3	3	3	3	3	4	4	6	6	9	10	12	12	13	15	15	14	15	14	1
			Gh223826_78344891		Minor allele	A	C	G	G	A	G	-	-	-	-	G	T	T	T	T	T	T	A	C	A	A	T	A	A	C	A	A	T
			Gh249503_73863850		Number of sequences with minor allele	2	2	2	2	2	2	2	2	2	2	2	2	2	2	2	3	3	3	3	2	2	2	2	2	3	2	2	2
			Gh250348_73863005
			Gh250992_73862361
			Gh257108_73849964
			Gh34441_164357377
			Gh45778_164341523
			Gb4281_66785635
			Gh42179_164346178
			Gh78549_164291102
			Gb3232_66784586
			Gb5794_66787148
			Gh23236_193219694
			Gh41803_164346665
HAU-SNP021	CTTAGCCATTGGTGCAAAGT	CACCAACGCGTTCTAAGAGT	Gh184990_84174611	ACTTACCTTCTTCTCTCTTTCTCTCGCTCACTCACTCACATTGGGGGAGAAAAGATTTGATCTTTTAGTGAAGTTTTAGGAGGGAAAATCCAAAACAAAGAAGAAAAAAACGAAAACCTTCCTTAAAGTGTCCGATTCATTACTGGACTGACCCATAAGTGAAAAAAAGAGGGACCCCAATATAATAACCTCTTTGTCTTTGGTGGTTTAGCCATTGAAGAAACGAAGCTGAAGAGAAAAAGAAAATTAACAGAGTTGGAAGAAAGAATGTTCGCAGCGGAGAATGGACTCAAAGGGGACCCGAGGCTACAAGCCATATCTGACGCCATTAGAGTGGTTCCTCACTTCCCAAAACCAGGGATTATGTTCCAAGACATAACAACTTTGTTGCTGGATCAC…	Location(nucleotides)	528	580	636	672	700	851	883	884	915	922	961	962	1016
			Gh259515_73847557		Major allele	G	G	G	A	T	T	C	G	T	T	T	T	C
			Gh259516_73847556		Number of sequences with major allele	5	4	4	4	4	3	3	3	3	3	3	3	3
			Gh260054_73847018		Minor allele	T	A	A	T	C	A	T	A	C	C	C	G	G
			Gb533_66781887		Number of sequences with minor allele	2	3	3	3	3	3	2	2	2	2	2	2	2
			Gb5882_66787236
			Gh116883_109890505
HAU-SNP022	GAAATAACCAGGGCCAGAGT	CCTATTCCCAAGAGGGATGT	Gh101621_164257374	AAATAAGGATTCGCCAATCGCCATAGCTGAGATCTCGTCTTCCTGTCTCAAGTTAGCTGATATCCAAAGCTCTGTATTTTGCTGAGTTCTCGACTTCATTTGCAATGGCGGACGAGGAACCTGTTGATCAGAAAAAATATTTTGACGATGGTTGCAAGCCTAAATGTGTGAAACAGCTTCGTTCATATGAGGCATGTGTTAAGAGAATCCAAGGTGATGAAAGTGGTAACAAGCATTGCACTGGTCAATATTTTGACTATTGGTCTTGTGTTGATAAATGTGTTGCACCATCGCTATTCACAAAACTGAAATAACCAGGGCCAGAGTTGTACAACGGTAGCATCA*TGTCATGCTGTTGAATGATTGTTTCAGATAATTTGGTTCCATAAACTTGACAA…	Location(nucleotides)	146	346	376	538	562
			Gh117252_109890136		Major allele	C	-	A	A	A
			Gh129403_109877976		Number of sequences with major allele	5	6	6	2	2
			Gh20840_325466743		Minor allele	A	A	T	G	T
			Gh36797_164353868		Number of sequences with minor allele	3	3	3	2	2
			Gh48504_164337224
			Gb13798_315068005
			Gb5895_66787249
			Gb764_66782118
HAU-SNP023	TCGTATTTGCTGTTGTGTGG	GGATAAACCCAGACCCAAGT	Gb3540_66784894	GTTGGGTTCCCCTTTAGTCTCCGATTTCGGCGAAGCAAAGGAGAACCGATAGCCTATTTTCCAGGTAAGGTTTCGTCTCATTTTTCTTTTATTTATATGTAAAGAACGAAAAAGAAAATCAAAAAGGGAAATCGAGAGAGAAAAGAGCGTAATAAACCCCGGAGATTCAAAAGCAGAAGATCACCTTGTTCTATTTTTTTGCTTTCTATTCCTTCTGAATGTATGTGTATTCTCTGTGAACGTAAATGTGCGTAAAAAATACAATGAGCCAGAACTTTGGCTTTATATCCGAAACAGAATAAGAAAGATTCAAAAATAAATCAAAATCAAAATACAAATTCCTCTTTTCGTATTTGCTGTTGTGTGGTTTTGTCTGTTTCTTCGCAGGTACGGAGGCCC…	Location(nucleotides)	400	566	576	624	625	649
			Gb6090_66787444		Major allele	A	A	A	-	-	A
			Gh255718_73851354		Number of sequences with major allele	2	2	2	2	2	2
			Gh255719_73851353		Minor allele	G	G	G	T	T	G
					Number of sequences with minor allele	2	2	2	2	2	2
HAU-SNP024	TCCACATTACCCCATCAATC	GCAGGACTGCTAATGGAAGA	Gb4448_66785802	ATTTTTTTGACTAGTGGGGTCTTATGAATCACAAATCCACATGAACCCAAAGAACCAATTTCTCTGAACATCAATTCTCCACATTACCCCATCAATCATACCATTCATTTTCATTCTTTCTCTAAGAAACAAGCTCTCAGAGAAGACAA*TGGTGGGTTTTGAACAATGAAGAAGAAGAGAAAGTGTGGGTTATGCTTGTTCCATGGCCTGCCATTATGCTTACTATGCTTCCTTTTCACCTTCAGTAACATTGAGAGGCTTTGGTGCCAAGAACAGAGAATCCAGGCCTTTTCAAGTACATCTTTCTTCCATTAGCAGTCCTGCTAGAGCCTCCTACAATACCCTTGTCTCTGAGGCTGCAAGGCTTTTGGTTCCTACAGCAATTTTTGAAGCTTCAA…	Location(nucleotides)	208	281	282	325	377	426	428
			Gb6145_66787499		Major allele	C	A	T	C	G	G	A
			Gh156330_109851043		Number of sequences with major allele	4	4	4	4	2	2	2
			Gh156331_109851042		Minor allele	T	G	C	T	T	A	G
			Gh156979_109850394		Number of sequences with minor allele	2	2	2	2	2	2	2
			Gh156980_109850393
HAU-SNP025	CTAAGGTCCTCGCTATGCAA	CACAAGCACAAAGTCAATCG	Gh103402_164254868	GGCACGAGAAACGTTCTATTCGCTCAAAAACCCACAAACAAAAAAAGTTATCTCATC*TTGAGCAAAGTTACAGTCGTCCTCATCGAACAACTATGGCAGCCATCAAAGTCCACGGAAGCCCTCTGTCCACTGCTACACAAAGGGTTCTTGCATGCCTTTACGAGAAAGGCACTGATTTTCAGTTTGTTCCCATAAACATGGCTGCTGGTGAACATAAATCCGAAAACTACCTTTCCCTCAATCCATTCGGTCAAGTTCCAGCTTTTGAAGACGGGGACTTGAAGCTCTTCGAGTCAAGAGCAGTCACCCATTACATTGCTCATGAATACAGCGACAAGGGGACCCAACTCTTAATTCCTGG*CTCTAACAAGGATATGGCTGTCTTACAATTATGGAA…	Location(nucleotides)	171	410	595	644	881	987	990
			Gh104991_164252818		Major allele	C	G	C	G	T	A	A
			Gh113362_164240857		Number of sequences with major allele	10	16	14	14	9	3	3
			Gh181186_109826017		Minor allele	T	T	G	C	G	T	G
			Gh202035_84153163		Number of sequences with minor allele	2	2	4	4	3	2	2
			Gh286719_5047789
			Gh290173_5044335
			Gh29028_164365801
			Gh36017_164354953
			Gh61852_164316643
			Gh63530_164314306
			Gh65815_164311365
			Gh69208_164306538
			Gh80392_164287797
			Gh102005_164256766
			Gh193191_84166410
			Gh206733_84148464
			Gh291107_3326050
			Gh87410_164277471
			Gb10915_315070888
			Gb12430_315069373
			Gb2053_66783407
			Gb6717_315075086
HAU-SNP026	CCTATATCAGGGGCTTTGGT	TCGAATCTTTCGGTATTCCA	Gb11451_315070352	AAAAACAAAGGTATATGCAGATCAAAATTCAGAGTAAAAGATCGACGATGAGCGGCTTTTGCTCGGCGATGGCAATGACGATGACGATCGTCTTCTTCTTCTTGTTCCTTCAGCAAACTCCATTAATGGCGGTGGCGGCGAAACTCGAAGAAGATCATTTCATCATTAAGAATAAGCCAACGCTGTACGAGTTTTCAAGCAGAGATGAGATGGTGCATTTGGCAGGATACGGCGAAGAGAAGCTCTCGACCGTTCTCGTCACCGGAACTGTTCTTTGTGAAGCTTGCCACCAACGCCGCCGCCGCGATCCACAACCTCAACTTCGTTCATGGCCTATATCAGGGGCTTTGGTGTCTGTTAAATGTGAAACTCCTTGTAAGACCAAATCAGGTACAACAC…	Location(nucleotides)	449	512	551	571
			Gb11522_315070281		Major allele	T	T	G	G
			Gb15408_315066395		Number of sequences with major allele	8	8	8	8
			Gb15801_315066002		Minor allele	C	G	A	A
			Gb6601_315075202		Number of sequences with minor allele	2	3	3	2
			Gb7179_315074624
			Gb9426_315072377
			Gb9836_315071967
			Gh179604_109827647
			Gh179758_109827484
			Gh202138_84153060
HAU-SNP027	TCTCGTCGATCAGAAAGTCC	AAATGGGAGCATTGAAGACA	Gh181919_109825271	GCCACAGTCTGAACAATTTTATTTTATAAAAAAATATTGTTTGCAACATGGGAAAGAGAAATTGTACACTAAATCAACAAGAACTAACAACAAGATGAAAAATCCAAAATATATATTGAAAAAGAAAAAAAAA**CGTATACATTACATTTTTCTATATCCTATACAATCAAATCACCCAATTTGCAAACATATTACCTCCCTAGAAAAATAACGACACAACTTTAAAATATAAAAAGAAAAAAACAATAACAAAAGGTAATAAAATAAAATAAACAACGAACCTTTTTCTTCTCCATTGTTTCTCTTTCTCAAAATATTCTCGTCGATCAGAAAGTCCATTTCCAGATCTTAAGTCTCAAATCAACCTTACATTTTGCATTAGAAGTTGAAGCTGTGG…	Location(nucleotides)	134	135	353	364
			Gh261756_72281664		Major allele	-	-	G	T
			Gh266538_72271734		Number of sequences with major allele	2	2	3	3
			Gb15629_315066174		Minor allele	A	A	A	C
			Gb6846_315074957		Number of sequences with minor allele	2	2	2	2
HAU-SNP028	TCCGATCAAAAGCTCAAGAC	GCAGGTCAGCTTCTTGTTGT	Gb11069_315070734	AACAATCACCTCGACAAACAGTACCAGGCAATGCATTTGGTACTAAACTTGCAGCAAAATCCTCTCAAAGAATGATGAACACCACCAAAAGCACCTTCATCTTGGCTATTCTTATGATGGCAGCAGCTTCAGTATGCGCAGCCACCGGGCCTGATTTTTTCGATCCCTTTTCATCATCGTCCGATCAAAAGCTCAAGACCCACCAGAACCAAGTTGGTGGGGATGATGGGTTCTACGGACCAGACGATTTTGATATTCCAGGGTTTGAAAAAGGGTGGGGAAACGGGATCATGGGTGGTGGTTACGGTGGTGGGTTCGGGGGTCCGAGTGGAAGTTTCTCCAAAGGTGGCATCGTTAGGCCTAGTGTTGTTTGTAAAGAAAAGGGTCCTTGTTACAACA…	Location(nucleotides)	60	70	82	129	137	193	218	235	366	487	547	611	651	652	663	671
			Gb13352_315068451		Major allele	T	G	C	T	C	T	T	A	G	G	A	A	T	T	A	G
			Gh111963_164243063		Number of sequences with major allele	4	4	6	9	9	9	9	9	8	8	8	8	5	5	5	5
			Gh112493_164242145		Minor allele	C	T	A	G	T	G	C	T	C	A	G	G	A	G	C	T
			Gh182884_109824266		Number of sequences with minor allele	2	2	3	3	3	4	4	4	4	4	3	3	3	3	3	3
			Gh195175_84164426
			Gh289713_5044795
			Gh31111_164362572
			Gh85602_164280200
			Gh97059_164263456
			Gb13092_315068711
			Gb14015_315067788
			Gb7046_315074757
			Gb7243_315074560
HAU-SNP029	TGATGATCAGAAAGCCCATT	ATGCATCGATGATGTGTACG	Gh110882_164244956	GAGCAGAACGAAGGATGTCCAAAATATGATGATCAGAAAGCCCATTACACGATCCTTCCCCACCGTCAATATCCCCGACTGGGAAACGTTAAATGATTCGGCGGATAACTTTCCGGCCGTCGGCTTTAACTGCAATGCACCCTGCAGCCCTTGTCCCGTCGAATACCTTGCGGCGCTCCGCCGTTACCTCCCCTCGAACGATCTGGAGCTCGACACCCTTAGCGACGACTCCGACGTACACATCATCGATGCATTCTCGTGCGACCATTTCCGTATGTACGAGTTCAAGGTGAGGAGGTGTGCTCGTGGCAGGTCGCATGACTGGACCGCGTGTCCGTACGCCCACCCAGGGGAGAGGGCTCGGCGGAGGGATCCGAGAAAGTTCCATTACTCTGGATC…	Location(nucleotides)	221	222	286	622	623	624	625	626	627
			Gh215120_78353597		Major allele	C	T	C	C	G	G	G	T	C
			Gh225120_78343597		Number of sequences with major allele	3	3	4	5	5	5	5	5	5
			Gh268681_62295817		Minor allele	A	G	T	-	-	-	-	-	-
			Gh286472_5048036		Number of sequences with minor allele	3	3	2	3	3	3	3	3	3
			Gb10223_315071580
			Gb4699_66786053
			Gh219406_78349311
HAU-SNP030	TCTGAGGACAGGTTGAAAGG	CTGACCAACAGTGCTCTCCT	Gh126274_109881108	GATTGCATGGATGGAAGAGATTCTGGCTGCAGAATCGTCGTTGAGGATAGGTCCCCCATCTACCTATGCTGATCGGGTTTTTGAAAATGAGATAAACATCGCTGTCAAGATGACTGAGAAGAATTATCGAGATTATATGTTTCGAGAGGCTCTCAAAACTGGCTTTTATGATCTTCAAACTGCGAGGGGTGAGTATAGGTTCTCTTGTGTCAGTGGGGGCATGAACCGTGACCTTGTGTGGCGTTTTATGGATGTGCAGACTAGGCTTATCACTCCAGTCTGCCCTCACTATGCGGAGTTTGTTTGGAGAGAGCTTCTGAAGAAGGATGGCTTTGTGATAAAAGCTGGCTGGCCATCAGCTTGTTCTCCAGATCTTAAACTTAAGAGTGCCAATAAGTA…	Location(nucleotides)	189	210	238	486	507	511	816	932	1027	1083	1103	1104
			Gh137673_109869703		Major allele	G	T	G	C	G	G	C	C	T	A	-	-
			Gh153570_109853803		Number of sequences with major allele	2	2	2	5	5	5	4	4	2	2	2	2
			Gh153571_109853802		Minor allele	A	G	A	T	A	A	G	A	C	G	A	T
			Gh58175_164321880		Number of sequences with minor allele	2	2	2	2	2	2	3	3	2	2	2	2
			Gb3045_66784399
			Gb5381_66786735
			Gh266640_72271532
			Gh189378_84170223
			Gh211956_82756850
HAU-SNP031	GCTACCAGCAGATCCTTCAA	TTTTCCGATTCCTACATCCA	Gb6943_315074860	TGATCGCTCTTGCATACATCTGGAGTTCGACATAACAGGAACTTCTATAACATATGAAACTGGCGATCATGTCGGTGTTTATGCTGATAATAGCATTGAGACCATCGAGGAAGCAGCCAGATTGTTGGGTCAACCTCTCGATTTGCTGTTTTCTATACACACTGACAACGAGGATGGCATGCCCTCCGGTAGCTCATTGCCACCTCCTTTCAGCAGTCCATGTACACTTAAAACAGCCTTGGCACGATATGCAGATCTCTTGAACCCTCCGCGGAAGGCTGCTTTGGTTGCGTTGGCTGCTCATGCCACTGAACCCAGTGAAGCGGAAAGACTCAGGTTCTTGTCATCACCACAGGGGAAGGATGAGTACTCACAATGGGTTGTTGGAAGTCAAAGAAG…	Location(nucleotides)	634	643	649	687
			Gb8120_315073683		Major allele	C	C	A	C
			Gh111626_164243789		Number of sequences with major allele	2	2	2	2
			Gh58269_164321786		Minor allele	G	T	G	T
					Number of sequences with minor allele	2	2	2	2
HAU-SNP032	TTTCTCCTGTATGGGAGCTG	GCATAGCCATCGAAAAGGTA	Gh108539_164248339	GACACTNAGTGGAATCCAAAGAATTCGGCACGAAGGAAAAGAAAATTTAGAAGAAAAAAATCCATCACCGATCTAAGTTCCCCAAATTCTGTTCAAATCGCCGGCGAAATTTTGATCTGAAAATCTAAAAATGTCGTCCACATTCAGCGGCGATGAAACTGCTCCTTTTGTTGGCTTCCTCGGTGCCGCTGCTGCCCTCGTTTTCTCCTGTATGGGAGCTGCGTATGGGACGGCTAAGAGCGGTGTTGGTGTGGCGTCGATGGGAGTGATGAGGCCGGAGCTGGTGATGAAATCGATCGTTCCCGTTGTTATGGCTGGCGTTTTGGGTATTTATGGTTTGATTATTGCGGTTATTATCAGTACTGGGATTAACCCAAAGGCTAAATCTTATTACCTTTT…	Location(nucleotides)	170	391	571	574
			Gh270553_54122522		Major allele	T	T	C	A
			Gh272069_54121006		Number of sequences with major allele	2	5	4	4
			Gb14618_315067185		Minor allele	G	C	T	G
			Gb16404_315065399		Number of sequences with minor allele	2	2	3	3
			Gh110066_164246182
			Gh19403_325468180
HAU-SNP033	TCTGTGTTGGGGACTTGAAT	CGAAAAGGCTGGTGTTATTG	Gb10083_315071720	GGCACGAGAAAACCAGTGCCATAAACATGTTTCTCCCAATCTTTTTCATTTTCTCTTTCCTATTTTCCTCCACCAACGCAGCCGACTTCTGTGTTGGGGACTTGAATGGCCCTGTAGGCCCTGCAGGCTATTCTTGCAAGAAGACAGCCACCGAAGATGACTTCTCTTTCTCCGGCCTCCTCCGTACCGCAGGCAACACTTCGAACCTCGTAAAAGCTGCAATAACACCAGCCTTTTCGACTCAATTCCC*GGGTGTTAACGGACTCGGCATTTCAATAGCTCGTTTGGATTTAGCT*GTTGGTGGAGTGATACCTATGCATACACACCCTAGGGCTTCTGAACTCATTCTTGTTATGGATGGCACACTTTTTGCTGGTTTCATATCCTCAGATAACAA…	Location(nucleotides)	46	100	117	181	182	183	192	328	333	339	378	389	553	571	574	585	611	617	627	633	640	642	648	650	687	750	799	839	847	848	849	850	855	856	857	858	859
			Gb17461_118551850		Major allele	T	A	G	T	C	C	G	C	G	C	G	T	T	C	A	G	G	G	G	T	G	A	T	A	T	A	C	T	T	C	T	G	T	G	T	T	T
			Gh100495_164258757		Number of sequences with major allele	18	22	26	29	30	30	38	40	45	47	49	48	45	45	45	44	38	37	30	35	34	35	30	31	27	27	23	16	13	11	9	9	9	9	9	9	9
			Gh105645_164252076		Minor allele	-	G	T	-	-	-	T	A	T	T	T	C	A	T	G	T	A	A	T	-	A	G	G	T	-	C	T	C	A	A	A	A	A	A	A	A	A
			Gh264055_72276746		Number of sequences with minor allele	3	8	6	9	9	9	3	9	3	2	2	2	3	2	2	2	2	2	4	2	2	2	2	3	4	3	2	2	2	2	4	3	3	3	3	3	3
			Gh268841_54124234
			Gh269089_54123986
			Gh269775_54123300
			Gh271754_54121321
			Gh273675_54119400
			Gh284460_5050048
			Gh285338_5049170
			Gh288566_5045942
			Gh289066_5045442
			Gh289270_5045238
			Gh289520_5044988
			Gh30330_164363718
			Gh40387_164348324
			Gh41942_164346474
			Gh48713_164336906
			Gh51302_164333096
			Gh51705_164332569
			Gh58868_164320811
			Gh67479_164309364
			Gh68708_164307465
			Gh69177_164306660
			Gh69235_164306511
			Gh71398_164302607
			Gh73264_164299685
			Gh77455_164293216
			Gh84874_164281168
			Gh85932_164279646
			Gh86000_164279578
			Gh87964_164276715
			Gh90212_164273667
			Gh99773_164259725
			Gb10587_315071216
			Gb11713_315070090
			Gb11714_315070089
			Gb15374_315066429
			Gb15653_315066150
			Gb16966_118552795
			Gb8288_315073515
			Gb8303_315073500
			Gb9237_315072566
			Gh96190_164264911
			Gh98184_164261966
			Gh105867_164251711
			Gh112502_164242136
			Gh56006_164325505
			Gh20891_325466692
			Gh55324_164326633
			Gh108355_164248530
			Gh57167_164323603
			Gh269135_54123940
			Gh269819_54123256
HAU-SNP034	CTTCTGAAAAATGGCTTCCA	ATGGTGTTGTAGGTGCGTTT	Gb12455_315069348	AATTAATTTCGGCTCTCATTTTTATGTTCATCCCTTTTAATTATATAAACCCTTTGCTCACTTCATGACCTTCAACCAAGTTTTGGCTTTCTCTCAATCACTTCAAACCATTTTCTTCTGAAAAATGGCTTCCAAGATTAAAGCATCAAGTGCTCTATTTTTCTCCTTCAACCTTCTCTTCTTTACTTTAGTCAACTCTTATAATATCGATGATGATTCAAAAGATTCTAAAAACCCTGTTTTTATTCGTCCTGGAGATGTGTACTCAAACAATCAAGACCAGTTAGCCTCGTTTCGTGTCTGGGGGGTTGGGTGCTGGCGGATGTTAATCTCGAAAACGCACCTACAACACCATGTTGCAGCTTGCTTGCAAGAATGGGGAATCTTGAAGCTGAAGTT…	Location(nucleotides)	258	260	261
			Gb8937_315072866		Major allele	A	G	T
			Gb9060_315072743		Number of sequences with major allele	3	5	5
			Gh137921_109869455		Minor allele	C	A	G
			Gh273341_54119734		Number of sequences with minor allele	2	2	2
HAU-SNP035	TGTCACTCATGTGGTTCCTG	GTGGTCTCAAGTCCCAGTTG	Gh180866_109826338	GTACCAAAGTGATAGGTTGATAGATAGATGTAAATGCAGTGAAGCCCAATCAGTCGACGATCTTTTTTCTCTATGGATAACCGCAACGTCGTTGTTTGCGACAACGGCACCGGCTACGTAAAATGTGGGTTCGCCGGAGAAAACTTTCCCACATCGGTGTTTCCGTG*CGTGGTCGGGAGACCTATGTTAAGATACGAGGAATCTCTCGTGGAACAGGAGTTGAAGGATATTGTTGTTGGAGAAGCATGTGCTGATTTGAGACATCAATTGGATATATCATATCCGGTTAACAATGGAATTGTGCAGAATTGGGATGATATGTACAATATTTGGGATCATGCCTTTTACAATGAACTAAAGATTAATCCAAGTGAATGCAAGATATTACTTACTGACCC…	Location(nucleotides)	325	326	592	651	673	893	1185	1287	1374
			Gh181612_109825586		Major allele	C	A	G	T	A	T	C	C	G
			Gh193534_84166067		Number of sequences with major allele	4	4	7	8	8	7	4	3	2
			Gh224027_78344690		Minor allele	T	C	T	-	G	C	T	G	T
			Gh32440_164360693		Number of sequences with minor allele	2	2	2	2	2	3	2	2	2
			Gh58678_164321173
			Gh60146_164318980
			Gh83452_164283202
			Gb9443_315072360
			Gb9645_315072158
			Gh193483_84166118
			Gh230239_78338478
			Gh46402_164340539
			Gh75731_164296254
HAU-SNP036	GAAGAAGGCTGTCCACAAGA	TCCCAACTGGTTGATGATTC	Gh129047_109878334	ACTGGGTTAAGTAAACCCTATTTTGTTACCCTATCTTTTCCAGCTGTAGTTGCAGTCCAAGTCGCGGCATATCCAGTTCAATACTCCTACCGTAAAGATGAACAAGGAAAGGCTCATGAAAATGGCTGGTGCAGTCCGCACTGGTGGGAAGGGTAGCATGAGAAGGAAGAAGAAGGCTGTCCACAAGACAACCACCACCGACGACAAACGATTGCAGAGCACCCTTAAGAGAATAGGAGTGAATGCTATTCCTGCAATTGAGGAAGTCAACGTATTCAAGGATGATGTTGTTATCCAGTTTATTAATCCCAAAGTTCAAGCTTCTATTGCTGCGAACACCTGGGTTGTTAGTGGCTCTCCTCAGACAAAGAAATTGCAGGATATTCTCCCTGGAATCAT…	Location(nucleotides)	166	272	334
			Gh181257_109825946		Major allele	G	G	G
			Gh193698_84165903		Number of sequences with major allele	7	8	8
			Gh33350_164359316		Minor allele	A	A	A
			Gh34194_164357790		Number of sequences with minor allele	3	3	3
			Gh37794_164352362
			Gh40698_164347954
			Gh64174_164313513
			Gb10140_315071663
			Gb13253_315068550
			Gb271_66781625
HAU-SNP037	CTCTCAACAGGAAACGTGCT	CCATGATGCCAATGACAATA	Gb10109_315071694	TTCCTTCAGTGGAAGTTTCACATATAATATTATGTTAATGGGGTTTTCTTTTTGTGCATTCAGCTAAACCTTTTTATCCAAATTCTGAAACTTTAGATAGTTATTAAAATTATTTCCATTTTGGGTCAGTTCCTTAAAGATATCTTATCCCTTTCTGTTAACTTTTAAAAAGATTAACAGTTGGTACATTGTTTATATGAATTAGCTGAGTAGCAAGTTGTGTAAGATGCTCAAGGATTAGAATATTGATTGTAATTAATCTTTTCTCTAAAGAATTTATGGAAAGTTTGTTGTAGAGATGATTTTTCTTTTCCAGTGAATTGGGTGCTGTTAAATGCTTTGAGTGCGGATGTAAAGGATGGCTCCATTTTAGCAACTGAAAATCAGATTAGAAGTCAA…	Location(nucleotides)	661	837	936	991
			Gb3496_66784850		Major allele	T	C	A	C
			Gh150863_109856510		Number of sequences with major allele	3	4	4	2
			Gh150864_109856509		Minor allele	C	T	G	T
			Gh63265_164314704		Number of sequences with minor allele	2	2	2	2
			Gh77223_164293703
HAU-SNP038	CACCACAAGGGAGGATATTG	CATCATCATTAACGCCTTCC	Gh108354_164248531	GAAAAAAAGAAATTAAGTTTTCTGTCTTCCTCGTGAATCCGACGAAGCTCCGGAAAAAGATATTTTTTTCCTCAAGAAATGGCGGGAAGAGCTCAAATTCCGACAAGCAATTCAGCACTAATTGCCATGATTGCTGATGAGGATACAGTAACTGGATTTTTGATGGCTGGAGTTGGAAATGTGGATTTAAGGAGAAAA**ACAAACTATCTAATCGTTGATTCAAAAACAACAGTGAAAGC*AATTGAAGATACATTCAAAGGCTACACCACAAGGGAGGATATTGCAATTATTTTGATCAGTCAATATGTTGCAAACATGATAAGGTTTCTAGTTGATAGCTACAATAAGCCGGTTACTGCAATTCTGGAAATCCCTTCCAAAGATCATCCTTATGAC…	Location(nucleotides)	74	108	281	348	619
			Gh117225_109890163		Major allele	A	C	A	T	A
			Gh150474_109856899		Number of sequences with major allele	5	6	8	8	8
			Gh150475_109856898		Minor allele	G	A	G	G	T
			Gh265212_72274391		Number of sequences with minor allele	2	2	2	2	2
			Gh94159_164268077
			Gb17489_118551813
			Gb9698_315072105
			Gh156525_109850848
			Gh156526_109850847
HAU-SNP039	ATGTGAGCAACCCCATAAGA	CTGATCCAGAAGGAGTGGTG	Gh106737_164250610	TTTTCCTCTATTGTACTAAAAAAACCGCTTCTTTTGCGCTTAACAAACTTCATTCATTCATTCAATCACCTACTCTTTCTTTTTATTTTTTTTTCTCTCAAAGAAGCAAGCAAAAATTTTA*GGGAGCACAACTCCCCCCCCCCAAGTTTC*GCTGTTCAGTGACAATGGCGATTGTGAAGATGGTGATGGCTGTGGTTATCATGGCAGCGTCCCTCGGAGGGAAATTGGGTGCAGCACAAGTGCACCATGTGGTC*GGAGGTGACCGTGGGTGGGACGTTTCCTCTGACGTGGCATCTTGGTCCTCCGGTAGGAGCTTCAGGGTTGGAGACAAAA*TTTGGTTTGCCTACGCCGCAGCACAGGAGAGCATTGCTGAGGTGAATAGCCCGGAAGAATAT…	Location(nucleotides)	135	136	137	138	139	140	141	142	143	144	222	569	737	744
			Gh109818_164246460		Major allele	C	C	C	C	C	C	C	C	C	C	G	G	G	A
			Gh135718_109871658		Number of sequences with major allele	13	13	13	13	13	13	13	13	9	9	14	12	12	12
			Gh190167_84169434		Minor allele	-	-	-	-	-	-	-	-	-	-	T	A	A	T
			Gh235042_78333675		Number of sequences with minor allele	2	2	2	2	2	2	2	2	6	6	4	4	2	2
			Gh281920_24976722
			Gh289363_5045145
			Gh40182_164348607
			Gh57076_164323694
			Gh65019_164312295
			Gh66521_164310525
			Gh66591_164310455
			Gh77761_164292654
			Gh80714_164287236
			Gb10777_315071026
			Gb14136_315067667
			Gb17551_118551669
			Gb7477_315074326
			Gh122289_109885093
			Gh135954_109871422
HAU-SNP040	GGATCCATCCTCTTGGTTTT	CAAACCTGAACTCTCCGAAA	Gb12877_315068926	TCCGAAAGAAACAAACAAAAGAAAAACCTCAATATCCAAAATCCAAAGCCAATCTCAAAAAACCCATCAAAAAAGAAAAAAA*TAACAAATCTCAATTTTCTCAACCCTTTTTCCTTGTGGAAGAGTAGGAAAAATAAAAATAAAAACATGCAAGAAGACCCTCAAGCCAAGTCCTTGGAACCTATTGAAGATTATCCAAGAAGTGATATGGTGTTTGGGTGGATAAAGCCCAAACAAGATAAAAAGAGCAGCAAGTGTCTTGTTTACATTCTTGTTATTATGGTCATCCAAGGATCCATCCTCTTGGTTTTAGCCAACATTTTTTTACGTGCCCGAACACCTGATTTCGAGATCGGCTCCGTCAAAGTTAGAAACCTCAAGTATGGTAATTCATCGGT…	Location(nucleotides)	136	137	490
			Gb14566_315067237		Major allele	T	A	A
			Gb15719_315066084		Number of sequences with major allele	4	4	5
			Gb15892_315065911		Minor allele	-	-	C
			Gb3260_66784614		Number of sequences with minor allele	4	4	4
			Gh189205_84170396
			Gh283552_6461121
			Gh285745_5048763
			Gh39498_164349677
HAU-SNP041	AAGCACATTGAGCAACACAA	ATCTTCCTTAGGTGCCATCC	Gh141883_109865493	AAATTTCCTGACTTAAAATTCCATTTTACTCATAAGATGGGGTCTGCTGAGAGAACAAAGAAGAAAGTACAGCTATGGAAGAAAGCTATTGTTCACTTCTCTTTATGTTTTGTCATGGGGTTTTTCACAGGCTTTGCTCCAACTGGTAAGGATTCCATTTTTTCTAGCCCTGCTGTTGCTACACACAATAAATCACATATTTCACAACCGCCTGTGAACCAATCAGTAACACCAGCGGTACATAGCAGTAATGTTAACCAGAGTTTGAGAGCCGAAACTCCGGTTCCAGTTCCAGTTCCGGCAAAGTCTAATGAGCTAGAAAGTCCGAAACAAGTGGATGGTACTGTTGTTCATGAAGTCAAGCTGCCATCCAGGAGACTTGTGATTGTTGTTACACCA…	Location(nucleotides)	252	260	288	300	326	355	583	586	677	727	733	749	751	776	796	799	802	870
			Gh141884_109865492		Major allele	T	A	A	G	C	G	A	T	A	G	C	C	G	G	T	T	A	C
			Gb13238_315068565		Number of sequences with major allele	3	3	3	3	3	3	3	3	3	3	3	3	3	3	3	3	3	2
			Gb16466_315065337		Minor allele	C	G	G	A	G	C	T	C	T	A	A	T	A	A	C	G	G	T
					Number of sequences with minor allele	2	2	2	2	2	2	2	2	2	2	2	2	2	2	2	2	2	2
HAU-SNP042	GAACGGAATGAAAAGCTTGA	TCACATGATCTGCAGCCTTA	Gb11016_315070787	GTTGGGTAAGAAATTGCCCAAAGAGTTTAGACATGTAAAGGGTTTGAAAGATATGATTAATGTTAAGTTGTCGATGATTCCCGGCAAGCAATCAGATGCTGCTGATGGGGCTACGTTTCAGTGCCCCATAACCGGGCTCGAATTCAATGGGAAGTATAAGTTTTTTGCGTTGAGGAATTGTGGGCATGTTGTTAGTGCTAAGGCTTTGAAAGAGGTTAAGTCATCTGCGTGTTTGGTTTGTCATAAGGAGTTTGTGGAGTCTGATAAGATGGTGATTAATGGAAGTGAAGAGGAGATGGCAGCCTTGAGGGAGAGGATGGAGGAAGAGAAATCGAAAATAGTGAAGGAGAAGAAGAAGAGGGGAATTGATGTTGTGGATGGGAAAAAAGATTGTGGTAA…	Location(nucleotides)	484	606	623	624
			Gb4500_66785854		Major allele	A	T	G	A
			Gh25414_189098691		Number of sequences with major allele	2	2	2	2
			Gh25710_189098395		Minor allele	G	C	A	G
					Number of sequences with minor allele	2	2	2	2
HAU-SNP043	TGGATGCTTTCTCTCTGGAC	TCCACATTCCTCTCACCACT	Gh124457_109882925	AAAAACAAAAAAGAAGTTGATTCCAAGCGATTTCATCAGCATTCAGCTACTCTTTGTCAAGAAATAAAGATATGGCGATGATCCCAAGTTTGGTTGGCAATCGTAGGGGTAGCAGCATCTTGGATGCTTTCTCTCTGGACCTTTGGGATCCTTTCAAGGACTTCCCATTCCCTTCTTCACTCACAACTCGTAACTCGGAAAGCTCTGCTTTCGTGAACGCCCGGATGGACTGGAAAGAAACCCCTGAAGCCCATGTGTTCAAGGCTGACCTCCCTGGCCTCAAGAAAGAGGAAGTGAAAGTGGAGATTGAAGACGACAGGGTGCTTCAAATCAGTGGTGAGAGGAATGTGGAGAAGGAAGACAAGAATGACACCTGGCACAGGCTTGAACGTAGCAGTG…	Location(nucleotides)	93	110	126
			Gh170793_109836576		Major allele	G	T	G
			Gh171706_109835661		Number of sequences with major allele	8	8	8
			Gh22494_325465089		Minor allele	T	C	C
			Gh27376_164368182		Number of sequences with minor allele	4	4	4
			Gh33586_164358837
			Gh45805_164341496
			Gh50549_164334114
			Gb11217_315070586
			Gb1149_66782503
			Gb3882_66785236
			Gb4372_66785726
HAU-SNP044	CGGTGGTGAATAAGTTCCAG	GGTCACAAGAGAGGCAGAAA	Gh148913_109858460	GGCACGAGCTCTCATGGACCCTTATTCGACCAATGGTTGAAAATCTTTAAATGATAACATCGTCCTTTTGCCCACCACTATCAAATTTCCAGATTTTCCAGGAAAAAGAAAATCAAAACCCCCAGGTGAAGAAGGTGAAAACCAGCAGCGGCAAAGGCAATAAAAGGTGAAGCCAAAGAGAGAGAGATATATACATAATAAAAAAGACTTTTCAAAAGAACACAACTATGGCTCCTCATAGAGAAGGATCAGATGCTTCAG*TGGAAGCCATGGTTGCTCAAGTCGAAAAACACCCAATTTCATCGATCCTTATCATCATTGCTATGCAAACAGAAGCTTTGCCGGTGGTGAATAAGTTCCAGTTGATTGAAAACCCTCATTCTTCGTTTCCAAAAGGG…	Location(nucleotides)	54	78	112	121	123	137	155	208	210	225	240	306	326	419	453	459	488	490	499	534	565	592	594	630	663	696	741	798	799
			Gh148914_109858459		Major allele	G	C	A	C	C	G	A	C	T	A	A	G	T	A	T	T	A	T	G	G	T	A	G	T	G	G	C	T	G
			Gh149394_109857979		Number of sequences with major allele	2	3	8	8	6	8	10	8	8	8	8	8	11	11	8	8	10	10	8	6	8	8	10	10	7	7	5	2	2
			Gh282906_6461854		Minor allele	A	T	-	A	A	A	G	T	C	G	G	A	C	-	G	C	G	A	A	A	A	G	C	C	T	A	T	C	A
			Gh289595_5044913		Number of sequences with minor allele	2	2	4	4	6	4	2	4	4	5	5	5	2	2	5	5	2	2	4	6	4	4	2	2	3	2	3	2	2
			Gh65700_164311519
			Gh43661_164344346
			Gh43832_164344084
			Gh51681_164332593
			Gh65002_164312351
			Gh66289_164310809
			Gb15649_315066154
			Gb17399_118551998
HAU-SNP045	CTTAAATCTTGGCCGTCTCA	CCACAAACGTGGTTGTGATA	Gh106478_164251012	TTTTTAACTCCATTATTAGTTCTCCAGTAACCAACAAAGGTCCCCCACATAAAAAATAGAAGAAGAAGAAGAAGAAGAAGAAGGGGAGATTTAACTATGGCAGAAACCCAGAGCCGTGGCCTTGTTTTCGCCGGTAAGAAGCGAGGAACAGGAACCGATGACTTTGACGGGGATGATATTTTCGTGGCCAAGAAATCAATGTTGCCTACGATGGCAACGGAAGGCGACCCTGCCGCTGCATTAGCCAACGCTCGCCATGAATTCGGTGAACATGGTGGTGTTAACATGTCCATTGAAGCCTCCGCCACTTTCACCGTCATGGAACCTG***AGACCATGCGCCGTATGTTCGCCGGTGAACTCGGTCCTGATCGTGATTTCTTCATCTATAGCCGTCAT…	Location(nucleotides)	68	69	70	71	72	73	74	75	76	207	423	518	720	815	885	886	940	958	961	982	1300	1351	1354
			Gh113209_164241025		Major allele	G	A	A	G	A	A	G	A	A	T	T	G	G	A	G	G	G	G	C	T	C	A	G
			Gh173943_109833422		Number of sequences with major allele	18	18	18	18	18	18	18	18	18	25	28	29	27	19	17	15	10	11	11	12	13	13	12
			Gh174536_109832829		Minor allele	-	-	-	-	-	-	-	-	-	A	C	T	A	G	C	-	-	A	G	-	A	T	A
			Gh174799_109832566		Number of sequences with minor allele	4	4	4	4	4	4	4	4	4	4	4	2	2	3	3	4	2	2	2	2	2	2	2
			Gh174802_109832563
			Gh175401_109831964
			Gh19052_325468531
			Gh222333_78346384
			Gh228918_78339799
			Gh235938_78332779
			Gh240241_78328476
			Gh242293_78326424
			Gh259402_73847670
			Gh259403_73847669
			Gh259956_73847116
			Gh264806_72275241
			Gh29062_164365650
			Gh46791_164340001
			Gh90055_164273993
			Gh213807_78354910
			Gh221339_78347378
			Gh225875_78342842
			Gh226164_78342553
			Gh226316_78342401
			Gh226828_78341889
			Gh227653_78341064
			Gh232148_78336569
			Gh232375_78336342
			Gh233030_78335687
			Gh233485_78335232
			Gh237579_78331138
			Gh239019_78329698
			Gh241711_78327006
			Gh241827_78326890
			Gh241828_78326889
			Gh266377_72272054
			Gh30461_164363587
			Gb11571_315070232
			Gb12394_315069409
			Gb17170_118552443
			Gb8649_315073154
			Gh224549_78344168
			Gh112023_164242995
			Gh21351_325466232
			Gh242279_78326438
			Gh72701_164300548
HAU-SNP046	TACGGCGTCGTATTTAGACC	TTGAAATTCCTCCAGACTCG	Gb11844_315069959	TTTTTTTTTTTTTTTTTAAAAGTGTTAAATGAATTTTAAAATAATAAGTCATACAAATACAAACTTAATTAAAATTGAATTAAAATAAAGGGGAAATTTAAGTCACTTGAAATTAAAAAGGACCAGCATGCCACGCATGTGAATACTTAGGGATCAAATCTGGCAATATTCTCGATCCCAAAACGCAGCACTTAGGTGTGGATTAAACTGACTTCACTCGCAAATTACAGGGATAAATTAAACACAAAGGAAAAAAAAACAAATAAAACCCAATTAAACTATAACGCAAAATAAAAGGACTTAAGGTGAAAATATCCCTCCCAGACCTAACACGCGGATCTTGGCCATGCGTGGGTCGGGTCATCGGGTGATAGCCACCATACGGCGTCGTATTTAGAC…	Location(nucleotides)	511
			Gb3829_66785183		Major allele	G
			Gb4724_66786078		Number of sequences with major allele	3
			Gh116572_109890816		Minor allele	A
			Gh55050_164327086		Number of sequences with minor allele	2
HAU-SNP047	TCAAAGGCTTCTGGTTTACG	GGGAAAATACCCTTCTCCAA	Gh26431_164369645	TTCATCAAAATTTCTTTAATTTTCTGGGTGTTTTTAAGGTAATTCAAGAGATGGGTTCATATTGTTTTAATCTTTTTGATTGATTTTTGATAGCCTTGATTTTGAAGTAAAGAAAGAAGAAGAAGAAGAAGAAGAAGACTTATGGGGTGGCTTCCTTGTTCTGGGAAATCAAATACTAAAGCTAATAAATCCAAGAAAAAGAAAAAAATGGAAGAGATGGCACTTGATCGGCTCAAACCCACTTCAGAAAAATCGAAAACAGATTCATCGTCAAGTGGGGAGACGTCAAACAGAGGAGGAAGTGAACATATTGCTGCACAGACTTTTCCGTTTCGTGAATTGGCAATGGCAACTAAGAATTTTAGTTCAGAGTGCCTTTTGGGAGAAGGAGGTTTTGGT…	Location(nucleotides)	246	585
			Gh38536_164351288		Major allele	A	C
			Gh86592_164278746		Number of sequences with major allele	2	3
			Gb11922_315069881		Minor allele	G	T
			Gb9278_315072525		Number of sequences with minor allele	2	2
HAU-SNP048	GCTTTGCAAGAGACCTTTGA	AGTGTTGGTGAGGCATTGTT	Gb10371_315071432	AAACATAGAGATGAGCTCAACAACTCCGGCAATGGTTCCAGTTATAGATTTCTCAAACCAAAACCTGAAACCGGGCAGCCCTGAATGGGATTTAGTGAAATCCCAAGTTCGAGAAGCATTGGGGGAG*TACGGTTGTTTCGAGGCATTGTTTGATCCAATCCTGGAGCTTCGAAAGGCAGTGTTTGGGGCTTTGCAAGAGACCTTTGACTTGCCTTTACAAACCAAGAAACTGTGTGTTTCCGATAAGCCCTTTCGTGGCTATTTCAATCCTTCATCTGGACCGTTTCAAAGCTTGGCGATGGAAGATGCTCAGATTGCTGAAAACATTGAACAATGCCTCACCAACACTTTATGGCCTCAAGGAAACATAAGTTTCAGTAAAACTCTGGCGTCTTTCA…	Location(nucleotides)	106	107	110	112	114	115	117	118	119	120	123	124	128	227	302	823	845	849	880	1023	1078	1107	1125	1177	1220	1246
			Gb2731_66784085		Major allele	A	G	C	A	A	A	C	A	T	T	G	G	-	A	G	A	T	A	A	A	A	A	A	A	A	A
			Gb3383_66784737		Number of sequences with major allele	5	5	5	5	5	5	5	5	5	5	5	5	5	5	8	13	7	12	7	8	7	7	7	6	5	5
			Gb673_66782027		Minor allele	G	C	A	C	T	G	T	C	G	C	C	C	G	G	A	-	G	G	T	C	-	-	-	-	-	-
			Gb793_66782147		Number of sequences with minor allele	3	3	3	3	3	3	3	3	3	3	3	3	3	5	2	2	7	2	6	2	2	2	2	2	3	2
			Gb872_66782226
			Gb9018_315072785
			Gh202289_84152909
			Gh260603_72283947
			Gh266001_72272822
			Gh271646_54121429
			Gh273970_54119105
			Gh274090_54118985
			Gh277335_54115740
			Gh271418_54121657
			Gh273369_54119706
			Gh273422_54119653
			Gh267439_72269940
			Gh267489_72269840
HAU-SNP049	GCGTCATTTCTTCCTGCTTA	GAAGGAAGCACGATCAAGAA	Gh124847_109882535	GAGATGAAAATGGGAGTTTTGTCAAACAGAATTTGCAGAGAAGACTTGAAGCCTGGCGATCACATTTACTCCTGGAGATACGCCTACATCTATGCGCATCACGGGATATACATAGGCGAGGGAAAGGTGATCCATTTCACCCAATCACAAGGTGGTCGAGAGATCGGCACCGGAACCGTCTTAGATCGTGTAATTTTCAGTTCATTATCTTCAGAGGCTTCTAATTGCGCCGCATGCGGCGATCAATCGGGTCGCTGCAGCGTCATTTCTTCCTGCTTAGATTGCTTCCTAGCCGACGGTGAGTTATACCTATTCCAATACGCCGTTTCACCGGCTTTGTTTCTGGCGAAACCCAGGGGAGGGACCTGCACCATTGCCGCTTCAGATCCCACATCCGAA…	Location(nucleotides)	206	259	298	363	406	572	616
			Gh131115_109876263		Major allele	T	A	G	G	G	T	C
			Gh171663_109835704		Number of sequences with major allele	8	8	8	8	9	9	8
			Gh210487_84144710		Minor allele	C	G	T	A	C	C	G
			Gh210496_84144701		Number of sequences with minor allele	2	2	2	2	2	2	2
			Gh210502_84144695
			Gh80946_164286864
			Gb12471_315069332
			Gb12473_315069330
			Gh137622_109869754
			Gh137726_109869650
HAU-SNP050	GCACTTCTACAATGGCGACT	GCAGAATCCTTTGCCACTAA	Gh177727_109829616	GGCACGAGCATAGCCGAAAGCAAAACCCAAGCCTACTCAAAGCAAAGAAAAACACAGCAATGGAGAGAAGCAAAGCAATGATGATGGCAGTGGCAGCTGTCGGATTGGCTTTAGTGTTAATGGTGCCACAGGCCGATGCTACAAGGTACATTGTTGGAGGGGGAGGCATCGGTTGGACTACTAATGTCAATTACACTGTCTGGGCTCGAGGAAAGCACTTCTACAATGGCGACTGGCTTTTTTTTGTATATGATCGGAACCAGATGAATGTGCTGGAGGTGAACAAGACAGACTACGAGTCATGCAATGCTGATCATCCTCTTCACAACTGGACAACCGGAGCTGGAAGGGATGTGGTTCCGCTTAATGTGACTCGCCACTACTATTTCATTAGTGGCA…	Location(nucleotides)	426	594
			Gh177847_109829492		Major allele	C	T
			Gh284849_5049659		Number of sequences with major allele	8	9
			Gh51798_164332469		Minor allele	A	G
			Gh63663_164314165		Number of sequences with minor allele	2	2
			Gh69296_164306450
			Gh71913_164301779
			Gh92494_164270468
			Gh94600_164267290
			Gb13143_315068660
			Gb4736_66786090
HAU-SNP051	GACAGTTATGCGTCCTCCAC	AACCAGTGTCCCAACTGAAA	Gh108746_164248104	GGCACGAGCTTGGCTCTGTTAATCGCCACTTGAGATCTTCAAACAGGAAGAAAATGGGGTTCATTATGGAATTTGCAGAGAATCTGGTGTTGAGGTTAATGGAGGACCCAAAAGAGAGGGATAGAAAATTCAGAGAACACGTTTACACTATGAAGGATCGATGCGCAAAAACCAAGGAGATGTGGAGTTATCCACTGCGGCCTTATGGGTTTTGGACATTTGAGCGCCACAATGCTCAGCTCCGTTGGGATCCTCAGATTAGCCAAGTCCCCGGCCGCAGGGATCCTTATGATGACCTTCTTCAAGACAGTTATGCGTCCTCCACCAAACGAAACTGAGGAATCAGAAGCCATTAGCAGATGGTTTGGAGCTTGATCTACAAATGGGAAGTGGACATTG…	Location(nucleotides)	316	344
			Gh169882_109837487		Major allele	C	C
			Gh182440_109824728		Number of sequences with major allele	5	5
			Gh34381_164357466		Minor allele	T	T
			Gh52431_164331542		Number of sequences with minor allele	2	2
			Gb13447_315068356
			Gb8997_315072806
HAU-SNP052	CAGGTCTAGCAAAGCTGGTC	CATCAGCCTGCTCAATTCTT	Gb13776_315068027	GGCACGAGCCAAAATCAATTTCAAACATTTCAAAATTCTCCATTCATTCAAAACAGAAAATTGAAAAATCTACAACCATGAGTTCAGCCGCCGTAGCAGC***CAAAGGAGGTCGGGGCCGAGGCCGAGGTAAGCCAACGGCCAAAGCCGTTTCCAGGTCTAGCAAAGCTGGTCTCCAGTTCCCCGTTGGCCGCGTCGCTCGTTTCCTCAAGAAAGGACGGTACTCTGAGCGCGTTGGATCTGGCTCTCCTGTCTACCTCTCCGCCGTCCTCGAGTATCTTGCCGCTGAGGTTTTGGAATTGGCTGGAAATGCCGCAAGAGATAACAAGAAGAACAGAATCATCCCGAGGCATATTCAATTGGCAGTGAGGAACGACGAAGAATTGAGCAGGCTGATGG…	Location(nucleotides)	380
			Gb5467_66786821		Major allele	C
			Gh85732_164280070		Number of sequences with major allele	2
			Gh87316_164277750		Minor allele	A
					Number of sequences with minor allele	2
HAU-SNP053	AATGTTATCGGCTCTCACCA	ACTGCCATCACCACTTCACT	Gh103674_164254561	GGCACGAGCAAAGGCAAACGACAGAGAAAATGGAGAACAAAACCAGAGGCACCCCCAAGAAAATGAAGACCAGTAATCTATGCATGCCAAGGTGGAAACGAAACAACAAAAACAAACGTTTATCTCCAATGAATCTCCTCGAACGTTTCC*GAGAAGCTGTTTTTCGCCTCATAATGTTATCGGCTCTCACCAAGGCGGCCGCCACACATCCGCACACAACCCCTG*CTGCCAGTGGCGCCCCTCGAAGATATTACCAGCCAGCTGACACTCACCATAGCGAAGCTGTGGCAGATTGCATCGAGTTCATCAAAAAAAAGTCGTCTAGGGAGGAGAACCGGGTGTCCGGTGCTAGCAGTTGTACTAGTGAAGTGGTGATGGCAGTTCCAGTTATGATTTA…	Location(nucleotides)	211
			Gh282426_6481256		Major allele	C
			Gh283054_6461695		Number of sequences with major allele	6
			Gh42167_164346190		Minor allele	A
			Gh49961_164334974		Number of sequences with minor allele	4
			Gh83982_164282510
			Gb12085_315069718
			Gb13803_315068000
			Gb14636_315067167
			Gb8105_315073698
HAU-SNP054	CGAAGAAAAGCCAGCATAAC	TCTTCGGTTTGTACGAGGAG	Gh202205_84152993	CGGACGCGTGGGTTCCCACGCTCTGGTTTCACTTTTTCTTCTGTCACT*TTTCTTGGG*AAAATAATGTCTCATTCGATGGGAAAGTGCCAGAAAATTCGTCGAATTGTCCGCATCCGACAAATGCTGAAGCAGTGGCGAAGAAAAGCCAGCATAACGGCCAGCAACAACACCATCGGCAACAACAACAACGGAGATGCG*CCGTCTGATGTTCCTGCTGGACACGTGGCGGTCTGTGTGGGCACAAGTCTCAGGAGATTTATCGTACGCGCGACGTACCTAAACCACCCAGTCTTCAAAAAACTCCTCGTACAAACCGAAGAAGAGTATGGTTTCAAAAACATGGGACCATTAATCATCCCATGCGACGAGTCGTTCTTCGAAGAGATTCTCCGAGTC…	Location(nucleotides)	207	470
			Gh21591_325465992		Major allele	T	A
			Gh44607_164343111		Number of sequences with major allele	4	4
			Gh76801_164294599		Minor allele	C	T
			Gb13894_315067909		Number of sequences with minor allele	2	2
			Gb17159_118552460
HAU-SNP055	TCAATAATGGAGGAGGACCA	ATGGTGGTGACTGAGTGGTT	Gb14326_315067477	GTAATAGCAGAATTTAACTTTTTTTCCTCATAGCCTATCCCCTCCCTCTCCCAATAGATCCCCCAAACCCAGTTTTTCTTTCAAAGTCTAAACCCTGAAAACTCAATCAATCAATCTACCTTCTTCAATAATGGAGGAGGACCAAAATCATCACCAAAAACAAGAAGAAGAAGCACAGCATAGACAACATCAAGATCAGAATCATGAAGAAAAAGACCAACAACCACAGAAACATGAAGAACGAGTAGAAGGACCTGAGCAGAAAAGCCCCACAGTTTCACAATCTCCATTAACCCAAAAAACCACTCAGTCACCACCATCTTATCATTCCCCTATTGATTCTCCCCTCTCATCTTGTAATTCTCCTCTCAGTCATGGCTTTTCTCCATCACCAACAAC…	Location(nucleotides)	194	925
			Gb9458_315072345		Major allele	T	C
			Gh220890_78347827		Number of sequences with major allele	2	3
			Gh239297_78329420		Minor allele	G	T
					Number of sequences with minor allele	2	2
HAU-SNP056	ATGACATTCTTGTCCCCAAA	GGGAGCCAAAAAGTGAGAAT	Gh106910_164250414	GGCACGAGGGGCAACAGCAGATTGTTTCATCT*GATCTGAAACTCCGTCGCCCACTTCCCAAACAAAGCAAATCGATGGCGCCGCCTCCTGGACCATACTCCGGCACCAGCACTCTTGCTCTCGTGGCTCGTGCATCTGCTTTGTCTTTTGGACTCGTTTATGGTAGCATTAAGCTCAAGTATCTCAAGGCCAAGGCAAGGTCTCAAAGGAAAGCTGAAGCAAAGGCTCACCACTGAAGCAGGGGTGGTTTTTGTTCATAGTTGGTTTGCATGAGTGAATTGAGTTTGGTGTAGGAATAAAGCATAAAAATAGTATTGTACCAGATTTTCATTTCGGCTTAAAGCTTCTATGGACAATGACATTCTTGTCCCCAAATTTTTTTAGTATTACGAACTCGG…	Location(nucleotides)	397	466	527
			Gh118994_109888389		Major allele	C	A	C
			Gh175404_109831961		Number of sequences with major allele	8	8	5
			Gh195803_84163798		Minor allele	T	G	A
			Gh39749_164349293		Number of sequences with minor allele	2	2	2
			Gh52124_164332032
			Gh61660_164316848
			Gh98427_164261551
			Gb14414_315067389
			Gb14965_315066838
HAU-SNP057	GGGTTTCTTTGACGGAAGAT	GGTCTCAGCAGCAGACAACT	Gh113137_164241097	GGCACGAGCTTGTTTCATTTTCATTCACTAACGAACATGAAGAGGACTTTCATGCACGAAAACCCAAGGGACATATAGAAAGAAAGCGTTGGTGGTTGTTTAATACGTTATTGCCGAAACAAAAGCCTAGGGACAGATTCTTCAACAAATCAATTACCAAATGGAAGAATATTCAAAAGGAACCCTAGAGGTAGAGGACTCCCAGAATGAACAAGTGCATGAAGAAGAAAACAAGGAAGAATTTGGTGTAGTTAATGGTGGGGAAGATGATTCCAATTCAAGTAGTAGCAGTTCGGACAAGGAGGATAATTCAGAGGAGAAACTGGTTTCTGAGTCAGTTGGGGTTTCTTTGACGGAAGATACCGAGCCATCAGTTGAGAAATTGGGAGACTCTGATGT…	Location(nucleotides)	427
			Gh19646_325467937		Major allele	A
			Gh288093_5046415		Number of sequences with major allele	6
			Gh44779_164342918		Minor allele	G
			Gh51091_164333379		Number of sequences with minor allele	2
			Gh57936_164322299
			Gb10023_315071780
			Gb15021_315066782
HAU-SNP058	ACCAAATGTGGATCGAAAGA	TAGCATCCATGTCAAGAGCA	Gh125530_109881852	GATCATGTCCTTTATTTTTAGGTTAGGTGATCTGTGCTTGTTTTGGGTTTACGATCTTTGGGTCGTTGGTATCTTTCTGTGATTTCGGAACTTGTAAAATCACTGGTGAGAGTGGCTACGTTTTACTGGAAAACTGCACCTTTCTGATTAGGCTTTCTAGGGTTAAGTTGGAGCTCTCATTTTTGTGCCTTGATCGCTTAGTTATAATATTTGTTCTAAAGTTTAACTTGTGGGTTTTCTACTCAAGGAATAAAGGAATGTTTACTTTGAACTTAATGATGCTGAAGTTTTGAGTGATAACTATGGTTTTTTGTCATGGAAGATAAGCAGTCGGTTGCAACACTCATAGACTCAACAACTACTAAGATACAGCAGCTTCAGAAAGCATTTGCTGAACTT…	Location(nucleotides)	975	1138	1186	1241	1263	1283	1378	1412	1458	1583	1626	1637	1704	1839
			Gh131596_109875782		Major allele	C	G	C	G	G	G	G	A	G	G	A	T	C	T
			Gh169429_109837940		Number of sequences with major allele	4	6	10	12	9	8	7	7	7	5	5	7	7	6
			Gh200663_84154535		Minor allele	A	A	T	A	A	C	A	G	C	A	G	C	T	G
			Gh202031_84153167		Number of sequences with minor allele	3	5	2	2	5	8	6	6	4	5	3	2	2	2
			Gh204764_84150433
			Gh21555_325466028
			Gh56188_164325295
			Gh69467_164306118
			Gh201333_84153865
			Gh206910_84148287
			Gh55054_164327061
			Gh61256_164317429
			Gh64179_164313508
			Gh76620_164294992
			Gb15136_315066667
			Gb8716_315073087
			Gh156454_109850919
			Gh156455_109850918
HAU-SNP059	CTCAACTATCAGCAGCAGCA	CATGGAATTCTCCAAAGTGG	Gh128880_109878502	TTCTTTAGGTTTTTCAGATCCAACCTCCAAATCCGACTTGACGCTAAATTAGAAGAAGGAAAAAAAAAAGAAATAGTGATTTGTTTTATTTTTCATTTTACAGCAAAATCGAAAAATGGGGCAGATTCAATACTCCGAGAAATACTTCGATGATACTTATGAGTACAGGCATGTTGTTCTCCCCCCTGAAGTGGCCAAACTTCTCCCCAAGAATCGCCTACTCTCTGAAAATGAATGGCGTGCAATCGGAGTACAGCAGAGTCGTGGCTGGGTCCATTATGCAATCCATCGCCCTGAACCACACATCATGCTCTTCAGGAGGCCTCTCAACTATCAGCAGCAGCAGGAGAATCAGGCCCAACAAAGTATGCTTGCTAAGTAATTACATCAGTATTTAGC…	Location(nucleotides)	436
			Gh188287_84171314		Major allele	C
			Gh264249_72276360		Number of sequences with major allele	4
			Gh81250_164286461		Minor allele	T
			Gb15200_315066603		Number of sequences with minor allele	2
			Gb7329_315074474
HAU-SNP060	CCAACAGGGACAACAGAAAC	ATCATGCACACCACAGACAC	Gh101097_164257914	GCACGAGGTATTTAACACTCAAATACATGACAAAACCCCCTTTTTTTAAAGTCTTGTTTTGCTCAGTTTCCCACGGCAGCACTTAAGGTGTATTTATTTTTAAGGCTTATTATTGTAATAAAAAGAGGCTTATATATCATATCATTATCACCAGTCAGTCACTACCTCTACCCACCGTCGTACCGTTTTCTTTTCTTTTCTTTTTCTCTTAATATTCTGTCTAGAACTCTCCATTTTCTCTTTTGCTGTCTTTGGTTTCTCTTTATTTTTCGTCTCTAAATCTCTGCATCATCATCGATCATGTCTCTTTTATTCTCCCTACTGCTGTTCTTAGCCATGACTGGCCATTCAAGTGCTACTTATTGCTTATGTAAAGATGGGTTAGGGGATCAAGCTCTT…	Location(nucleotides)	758	804	901	1046	1055
			Gh232155_78336562		Major allele	A	G	-	C	A
			Gh245269_78323448		Number of sequences with major allele	11	11	6	3	3
			Gh30975_164362736		Minor allele	C	T	A	T	G
			Gh43984_164343924		Number of sequences with minor allele	3	3	3	2	2
			Gh54491_164328102
			Gh56335_164325011
			Gh68470_164307903
			Gh91401_164272078
			Gh96589_164264253
			Gh98251_164261727
			Gb13582_315068221
			Gb15415_315066388
			Gb7767_315074036
HAU-SNP061	CCACCCACCTAGAAGTTCCT	GAACCCATCACAAGCAAATC	Gh109542_164247077	GTAAGAGAGTAACGAAGGATCGATCATAGCCAAAGTCAACGAACCGCTCAAAAACATGGCTGGAAACTTAGGATGCGTCGTC*GTATCCGTTGATGGCAACGAAGGAAGCATGGACGCCTTACGATGGGCGCTCGATAATATTAAGCTCCGACCATCTTCTCCGGACTCTACTCAACCGCCCGGTCACTTCCTCATCCTCTACGTCCAACCTCCACCGTCCATCGCTGCTGGCCTCAATCCCGGCGCCATCCCCTTCGGCGGGCCCACCCACCTAGAAGTTCCTGCATTCACGGCAGCTATCGAGGCGCATCAGAAGAGAATCACTGATGCGATCTTGAACCATGCTCTTCAAATTTGCGCTGAAAAGAAGGCAAACGTGAAAACTCAAGTTGTGATTG…	Location(nucleotides)	157	174	272	353	540
			Gh190148_84169453		Major allele	C	C	C	A	T
			Gh244540_78324177		Number of sequences with major allele	7	7	7	7	5
			Gh256648_73850424		Minor allele	A	-	T	G	C
			Gh256649_73850423		Number of sequences with minor allele	2	2	2	2	2
			Gb14909_315066894
			Gb15455_315066348
			Gh154112_109853261
			Gh154113_109853260
HAU-SNP062	AAAGGTTTTGCAGACATTGC	CAGCTCCCTGTAGGAATGAA	Gh18807_325468776	CCAGAGTGTCCAAATGGCTCGACTCATTAGGAACAAACAAGGAATACCCTCCACTCTCCTGACTCGCTTTCTTAACTCACCGAGTTCTCTCCTGACTCTTCCCTACTACTCTACCTCAAAGAGATCTCTTCGAACCCTAGCTTATGAAGAAATCCAAGCCAATCCAAACAAACCCTATACTCACACGGCTTTCATCCTCCATGGCCTCTTAGGCTCCGCCCGCAACTGGCGTTCGTTTTCTCGCACCCTCGTTTCCTCTCTATCCGACTCCCCTTCCGAGTGGAGGATGGTGCTGGTGGATTTAAGGAATCATGGGAACTCAGCAGAGATGGAAGGGTTGGATCCGCCCCATGATTTGGTAAATGCAGCTAAAGATTTGGGTAATTTGATCAATTCCAA…	Location(nucleotides)	635
			Gh260429_73846643		Major allele	C
			Gh83828_164282672		Number of sequences with major allele	3
			Gb15519_315066284		Minor allele	A
			Gb2784_66784138		Number of sequences with minor allele	2
HAU-SNP063	ATTATGACGGCGTAACCTCA	ATTCACCTTATCTGCCCACA	Gh117354_109890030	ATAAGTCGAGAGAGAATTAGTCGGAGTTAGAGAGAGTGAAACAAAATGAGTATCAGCTGCGCGTTGAAGGTGGTTCCGATTGTGCTTCTGTTGGTTCTTTTCGCATTAGCGAATGCCAAGAAATCAGCTGATGTGACCGAGCTGCAGATCGGCGTCAAATATAAGCCTCCATCATGTGAATTCCAGGCTCATAAAGGTGATAGAGTAAAAGTGCACTATCGGGGGAAGCTCACTGATGGAAAGGTTTTCGATTCCAGTTTTGAAAGAGGTGATCCCATTGAGTTTGAGCTTGGTAGTGGACAAGTAATCAAAGGATGGGACCAAGGATTGCTGGGGATGTGCGTTGGTGAGAAGCGCAAATTGAAAATACCTGCTAAGCTTGGATATGGTGAACAGGGT…	Location(nucleotides)	442	499	526	581
			Gh130566_109876812		Major allele	G	G	C	C
			Gh132888_109874490		Number of sequences with major allele	8	8	8	8
			Gh134135_109873242		Minor allele	A	A	T	G
			Gh134224_109873153		Number of sequences with minor allele	4	4	4	4
			Gh26221_164370009
			Gh64779_164312634
			Gh84080_164282412
			Gb1487_66782841
			Gb15709_315066094
			Gb17198_118552403
			Gb17472_118551835
HAU-SNP064	CGCTGTGGGAGAAGATATTG	AACAAGGGAGTTGGTTTTCC	Gb15773_315066030	CAATAGTGGCATCTACTGGTGGACTAGCTGACACAGTCAAGGAAGGATTCACAGGGTTCCAAATGGGAGCCTTCAATGTTGAATGTGATACAGTGGATCCAAGAGATGTAGATAAGGTGGCAAAAGGTGTCATTAGAGCTCTTGCAGCGTATGGCACTGGAGCCATGAGAGAAATGATCCAGAATTGTATGGCACAAGATCTTTCATGGAAGGGACCATCAACGCTGTGGGAGAAGATATTGTTGAGCTTAGAGGTTGCTGGGAGTGAACCGGGTATTGAAGGAGAGGAGATTGCTCCACTAGCCAAGGAAAACATTGCCACTCCCTGAATGTGGGCGGAGTCTAATTTTTTCCTGAGTTCCATTATAGATTTCTGCAAGCAAAATTCGGGAGCATCAA…	Location(nucleotides)	399
			Gb15795_315066008		Major allele	A
			Gh171854_109835513		Number of sequences with major allele	2
			Gh32948_164359970		Minor allele	C
					Number of sequences with minor allele	2
HAU-SNP065	TCACCAAGTTGGAGGTTGAT	CAAAGCCATCTCTCCTGAAA	Gb10712_315071091	CTAGTTACAACAGCCATCCCTTCCTCTGTCTCACAATAATTTAAGTAAAAGTTTTCTTTTTCAAACTCTCTCTCTCTAATATATAGATTTCCATCTTCTGTACTTTAAATTCTGTCTCAAAAGGTTCACTTCTCCTTTTTGGCTCATACAATACAAGGTCACTAACAGCTACTAAAAGATATAAATATTTTTGGTGCAATGAATAGTTTTGTTTTATTTTTGAGTAATTTTTTTGGGGGGGGGGGGTTGATGTGCTATTGCCATGGTTTTGGGGTAGAGTCTAGATAAGTTCCAGGCAAGGTGTTTGATTCATTGTTGAAAAGAGATGAGGGGTGCTGCTCTTGTAGCCATTGCTGCTACAATTGGTAACTTTTTGCAGGGATGGGATAATGCTACCAT…	Location(nucleotides)	341	434	511	838	877	1198	1352	1463	1527	1605	1645	1660	1708	1723	1853	1885	1904	1916	2183	2505	2590	2593	2606	2638
			Gb1590_66782944		Major allele	C	G	A	G	T	G	T	G	T	G	C	A	C	T	C	T	C	T	G	T	G	C	T	T
			Gb7537_315074266		Number of sequences with major allele	3	3	3	3	3	2	2	2	2	3	4	6	5	5	7	7	7	7	7	5	5	5	5	4
			Gh100462_164258790		Minor allele	T	A	G	T	C	A	C	A	G	A	T	G	T	-	T	G	T	C	A	G	A	T	A	G
			Gh103656_164254591		Number of sequences with minor allele	2	2	2	3	2	2	2	2	2	2	2	2	2	2	2	2	2	2	2	3	3	3	2	2
			Gh188129_84171472
			Gh191869_84167732
			Gh289453_5045055
			Gh60056_164319083
			Gb15938_315065865
			Gb7781_315074022
			Gh244040_78324677
			Gh123844_109883538
			Gh19075_325468508
			Gh71135_164303062
			Gh215452_78353265
			Gh222111_78346606
			Gh286463_5048045
			Gb13493_315068310
			Gb17295_118552211
			Gh23960_193218813
			Gh62622_164315630
HAU-SNP066	CAGCTAAGGTAGCGAAGACG	CCTCGCCATCAAATTTACAC	Gh125577_109881805	GGCACGAGAAAAACAGTTTCCGAATCTTTTACAGCTCGTAAACTCGTTGAATTGACTCATGGCTTCCGCCGTTGCTTCCGTTGCTAAGAAGAAAACCGCTGGCTCCAAGAAGCCTAAATCAGCTCCTTCACACCCTCCATTTCTTG*AGATGATTTCAGATGCAATCGTTTCGTTGAAAGAGAGGACAGGATCGAGCCAATATGCGATTGCGAAATTCATTGAAGAGAAGCATAAGCAATTACCGGCGAATTTCCGCAAAGTCTTACTTGTTCAGACGAGGAAGTTTGTTGCTTCCGGAAAGCTCGTAAAAGTGAAAGCCTCTTTTAAGCTGCCTTCGGCTTATGCCGCAGCTAAGAAACCAGCCGCCGTAGCTAAGAAACCTGCCGCCGCGAAGCCTA…	Location(nucleotides)	67	280	712	713	752	765	768	774
			Gh136990_109870386		Major allele	C	G	T	C	T	T	T	T
			Gh174227_109833138		Number of sequences with major allele	5	10	13	13	13	13	13	13
			Gh174232_109833133		Minor allele	A	A	G	A	A	C	A	C
			Gh174438_109832927		Number of sequences with minor allele	2	3	3	3	2	2	2	2
			Gh175143_109832222
			Gh28516_164366532
			Gh34623_164357053
			Gh44630_164343080
			Gh62708_164315411
			Gh70532_164304228
			Gh88097_164276551
			Gh90357_164273491
			Gb11117_315070686
			Gb16016_315065787
			Gb16038_315065765
HAU-SNP067	GATGCGTCTGCTAAGAAGGA	ATATCAGATGGATGCCTGGA	Gb143_66781497	CTCAGTCGTCTCCTCTTTCCTCTTTTCTCCAGCGTCCGATCCCCTCTCTTTCTTCCCCTCAACTAATCCAATCCCCGTCTCTCCCGCCCTTTTTTTTCCTTTTTATTTTTTTATATATAAAATATATATTTCAATTTTCATTTCTACTAAGGGTTTTGTCCATGGCGGAAGCACTGGCACCGGCGAGTCCCGGCGGAGGAAGCCACGAGAGTGGCGAGCAGAGCCCGAAATCGAATGTGCGAGAACAGGATCGGTTTCTACCTATAGCTAATATCAGCCGTATTATGAAGAAGGCTCTTCCTGCTAACGGCAAGATCGCTAAAGATGCTAAGGAGACTGTACAAGAGTGCGTCTCTGAGTTTATCAGCTTCATCACTAGCGAAGCTAGTGATAAGTGTC…	Location(nucleotides)	113	120	121	487	665
			Gb16087_315065716		Major allele	-	T	A	G	G
			Gb16098_315065705		Number of sequences with major allele	2	2	2	4	3
			Gh128362_109879020		Minor allele	A	A	T	A	T
			Gh49417_164335790		Number of sequences with minor allele	2	2	2	3	3
			Gh229068_78339649
			Gh34037_164358089
HAU-SNP068	ACCTTGTCTGCTGCGATTAG	AGGCCTTTAGGCAAAGTTGT	Gh122463_109884919	GGCCGCAAAACCAAAATCAATACCATCCGAGTCGACCCGTCCCCGTGTTGAGTTTCATCAGCGAGTCACTAACTCAGTTACAAAATCAACAAAACAAAAAATGGCGTCTCAAGATGAACAACAACAACAACAAGACCCTCGTATCCCCAAAATTTCTTCTGCAATTCGTGTCATCCCAAACTTCCCCAAACCAGGGATCATGTTTCAAGACATAACAACTTTGCTTCTTGATACCAAAGCATTTAGTGATACTATTGATTTGTTTGTTGAAAGGTACAAAGGGCAAAATATATCTGTTGTTGCAGGTATAGAAGCAAGGGGATTCATATTTGGTCCACCTATTGCATTGGCTATTGGTGCCAAGTTTGTTCCTATGAGGAAGCCCAATAAGTTGCCTGG…	Location(nucleotides)	618
			Gh168090_109839279		Major allele	C
			Gh190491_84169110		Number of sequences with major allele	3
			Gb16151_315065652		Minor allele	T
			Gb6876_315074927		Number of sequences with minor allele	2
HAU-SNP069	AGCCTTGTCCCATGATTACA	ACCAAGCTCGACTCTCCTTT	Gb16197_315065606	GGCACGAGTTCTCTTCTACTTTTCTAATCAAACTAAATAATTTTGTTTAATTTTTTCAATTAATACAAATTCCATAGCAATGGCTTGCAGTGGACAGCTTCATGTGGAGGTTGAGCTCAAGTCTCTTGCAGAAAAGGTCTGGGAAACCATTAGGGACTCTACCAAA*ATATTTCCTCAAGCCTTGTCCCATGATTACAAGAGCATTGAAGTGCTCGAGGGC*GATGGCAAGGCCCCCGGATCCATCCGCCTTATCAATTATGCTGAAGGTTCTCCAATCGTTAAGGTTTCAAAGGAGAGAATTGAATCAGTGGATGAAGCTCAGAAGATATATGTTTACAGCATCTTTGATGGGGATCTCATGAAATACTACAAGACTTTCATTGCTAAGATCAATGTG…	Location(nucleotides)	164	182	252	270	322	453	500	508	547	582	583	584	585	625	626	627	628	629	634	643	644	661	685
			Gb1691_66783045		Major allele	A	T	C	A	G	A	A	T	G	A	T	A	T	-	-	-	-	-	-	-	-	T	C
			Gb5274_66786628		Number of sequences with major allele	4	3	3	3	3	3	3	3	3	3	3	3	3	2	2	2	2	2	2	2	2	2	2
			Gh262324_72280413		Minor allele	T	C	T	T	C	C	C	C	T	-	-	-	-	A	A	T	A	T	T	T	T	A	T
			Gh262961_72279141		Number of sequences with minor allele	2	3	3	3	3	3	3	3	3	2	2	2	2	2	2	2	2	2	2	2	2	2	2
			Gh28925_164365930
HAU-SNP070	GTTTCACCTCTTGCCGACTA	GTGACCTTTTTGCTGCCTTA	Gb14133_315067670	GGAGATTTGGGAAAGTGTCGTACGATACATTGAGGTTGCCGCATAAAGTGTTGGCTCAAGAAGCTGATGGGTCTGTTAGATTTGGGCACAGCGATGGATCTGCGTATTTGTTCGATCCCGACATTTATACCGACGGAAGGATCTCCGTTCAGGGTATTGACGGCGTCCTTTTCCCGCTGGAAGAGAAAGCTAAGGAAGAAAAGAAAACCATCAAAGTTGCCACTGTGAAACCCAGAAGAGGGAAGTTGCTTGAGGCTGCATGCCGAATGCTTGTGGCTATTGGACAAGATTCACGTTTCACCTCTTGCCGACTATGAACACAACAATTACTTCCCCCATATCATAAACAAATCTTCAAACAACAAAAAAAGGTGAACCAGCATAGTATAAAGTCCTGGA…	Location(nucleotides)	453	461	618
			Gb16208_315065595		Major allele	T	T	G
			Gh176827_109830538		Number of sequences with major allele	2	2	2
			Gh265514_72273789		Minor allele	C	-	A
					Number of sequences with minor allele	2	2	2
HAU-SNP071	GGGACAGAGAGAGGGGTAAA	AGGCTTCTGGTAGGAAGGAA	Gb17165_118552452	CAGAGATTTTTAAATTAAAAGAAAAAAGGGACAGAGAGAGGGGTAAAGACGTAAATTTATTATTCCGCTCTCCTCTCCACACCGCCAGTAGCAGCGGCGGAAACGGAAAAGCAAAGCACCACTTTCCCACGCAAACGTTTATCTCACCCCTCCGTGAACATCGGCTTCTTCCCCTTCTCCCAATTTTTAACATCTTCTCTTCTTTCCTTCCTACCAGAAGCCTCTTTCTTTCGTTTCTTCTCTTCTTTTGTATTCAAAGGGTTTCAGATCGACGGTCACATTTACAGGTTAGAATTGCAAATGGCCAAAGTTAGCAAAGTGCGAAAGTCTGACTCTTGCCATAAAAGTGTGAATCCTCACCTATTGCCATCTTGTCCTAAGAAGGCTGGCAAAGGCTCC…	Location(nucleotides)	213
			Gb9305_315072498		Major allele	A
			Gh221617_78347100		Number of sequences with major allele	2
			Gh244362_78324355		Minor allele	G
					Number of sequences with minor allele	2
HAU-SNP072	CTCTTGCATTCTCCCTCTCA	ATATGGCCATCGTTGAGGTA	Gh117454_109889930	CTCACCTCTCTCTCTCTGAGAAATTCTTTGTTTTCCATGGCGACAACTCTTGCATTCTCCCTCTCAACCCCGATCCGAGCCTCAACCGGTTCACTTCAAAGACCCGATCCAAGTCGCAGAAAACCTGTTTCTTCCTCCTCCTGGTGGGCTCCCCTCTTCGGGTTGTCCTCCAACCCCGATTACCTCAACGATGGCCATATCGGCGTCACATCGGAGAGAAATCCCGAAGTATCCGAATCGGACTCAGATCCGGGTCGATCCAGATCCAAATCCACGCTCAGGTGCTTCACCGAGGAGAAAGCGAAGCAACTTCGCAGGAAGACAATGGAGAACGCGTCGTTTCACGATATGATGTACCACTCGGCGATCGCGTCTCGTCTTGCGTCCGATACGTCGGGT…	Location(nucleotides)	78	282	467	581
			Gh121004_109886378		Major allele	A	G	C	T
			Gh138209_109869167		Number of sequences with major allele	6	7	7	6
			Gh191901_84167700		Minor allele	G	A	A	C
			Gh282984_6461770		Number of sequences with minor allele	3	3	3	2
			Gh88288_164276360
			Gh89699_164274380
			Gb13853_315067950
			Gb16435_315065368
			Gb8800_315073003
HAU-SNP073	TTTTGAGTTTGCTGTTGCAG	TGGTCCAGGCCTTACAAATA	Gh171628_109835739	GTTTCTTTAACCCTTGGGGGCCGCCGTTCAAGAGCTCCCCTCGGCTTCAAACGCCGTTTTAGCTTCTGATCGAGACAGAGAGAATAGCAGAACGCAACCAAGTCTGGTAAGTCCCTCTTTTCTCCTTTTATTCTTCTTACAAAACGAAATAAGAATGAAAAAAAAACGAAAATAGAAAACGTGATTCACCTTCGAAAAAAACCTCTGTATTCTCAGTGTTTTTCTTTTTATCCTTTTTCCCTTTTACAGATTTTTCAAGGCTTTAAATAGCCGAAATGAAAAAGAAAAATGAACAAAATCAAAAAGAGATCTATTCTGTTATTGTTGGTATATTTGCCCGATTTTTGCTCTTCTGTTTTGAGTTTGCTGTTGCAGGTATTGTTGGCGCATGGAGCGGTG…	Location(nucleotides)	419
			Gh216193_78352524		Major allele	G
			Gh259235_73847837		Number of sequences with major allele	4
			Gh259853_73847219		Minor allele	T
			Gb13261_315068542		Number of sequences with minor allele	2
			Gb16485_315065318
HAU-SNP074	CTGCTGCTAACTGCTTAGGG	TCGACTCCTTCTCTTGATCG	Gh185756_84173845	TGCGCTGCAGTCACTATGATCCAAGAATCGGCCGAGTAGGTTTGACCCTAGCACTCCACGCCGCAGCTGTCATGCCAACCGCCGCGGTTCCACGTGAACGGTGGTCAAAGGCACGTCGAGTTGGGTTTTTAACCCCTTTTGAGCATATACGAATGCAAAAGAAGAAAGTGCGTCGTGCGCGCGGAGGGCTGAACGTGGGCGATGTGGAGGCTGCCGAACGTGGGGCATGCGGCGCTGTCTGCTGCTAACTGCTTAGGGTTTCTCCCTTGGGCTATATTGTAGTTGGCCTTGGGTTTAGGTTAATGGGTTTGTAGTTTGGGTTATTTGGGTTAAATGTATTTAGTTTTAGTATTTGGTTTGTGTAAATGATTTTGGGCCCTGGACAATAATTGGGTATTA…	Location(nucleotides)	287	308
			Gh257081_73849991		Major allele	C	T
			Gh257082_73849990		Number of sequences with major allele	3	3
			Gb16532_315065271		Minor allele	G	C
			Gb52_66781406		Number of sequences with minor allele	2	2
HAU-SNP075	AATCCTAACCTTCGCCAACT	GATGCACATGCACTCTTCTG	Gh111684_164243666	GTATTCCACCGAAAAAAACCAGAGTGCAAAATACGTCACTGAACCACCCCCCTCCGCCCTCCAAAAAAAAGCCGTACTAGAAGAAGAAGAAGGACAAGCAATTATGACTTTGGGCTTGATCAATGCGAACCCAGTAGTTCACGCCAAGAAAGAACGAGTCGTTCGTAACGAAGATCCTCACGGTGACGACGCCGTTGATCCACTTGAAATCTATGATTTCGTGAGGGATATTAGAGATCCTGAACATCCTTATTCATTGGAGCAGCTTAGTGTTCTTTCCGAGGAATCAATCACCGTTGATGAGAAGCTCGGCCGTATTCTGATAACTTTCACTCCCACAATTCAGCATTGCAGCATGGCGACTGTAATCGGTTTATGCCTAAGGGTTAAATTAAAAGA…	Location(nucleotides)	70	535	627	648
			Gh135817_109871559		Major allele	A	C	G	T
			Gh140525_109866851		Number of sequences with major allele	4	7	6	6
			Gh140526_109866850		Minor allele	-	T	A	C
			Gh283635_5050873		Number of sequences with minor allele	2	2	2	2
			Gb12424_315069379
			Gb16591_315065212
			Gh127002_109880380
			Gh127708_109879674
HAU-SNP076	GCTTTGGTCATATTGGCATC	GTTTCCTGAGCAAGCTTCAA	Gh168209_109839160	TGGATCCAAAAGCCAGTCTTGATTTTACTCTCGTGTGTTGGGCATGTCGCTGCTTAAGAGAGTGGATGTTCCAGAATTGAAGTTTACCTTGTACTTTATGGGCTATGAGGATGTTTCCAAAGCTCCAAGTGATCCATACGGTAGAACAGTTTGGACCTTTGGAAG*GGCAGCTACCATTGAATTAACACATAATTGGGGTACTGAAAGTGACCCTGAGTTCAAAGGATATCACACCGGGAATTCAGAACCTCGTGGCTTTGGTCATATTGGCATCACGGTGGATGATGTGAATAAGGCATGCGAGAGATTTGAACGCCTGGGAGTAGAATTTGTCAAGAAATTAGATGCAGGCAAGATGAAAGGGATTGCATTCATTAAGGATCCCGATGGTTACTGGA…	Location(nucleotides)	497	589	663	664
			Gh51022_164333474		Major allele	T	C	-	-
			Gh54634_164327796		Number of sequences with major allele	5	5	5	5
			Gh66828_164310151		Minor allele	A	G	A	G
			Gh70241_164304724		Number of sequences with minor allele	4	4	4	4
			Gb10137_315071666
			Gb16600_315065203
			Gb3011_66784365
			Gb3208_66784562
HAU-SNP077	TTGTTGGTGGCCTTACTGAT	CATTTCCGGAATCTGTTCAC	Gh132398_109874980	TTCTTTTTTTCTTTTATCCTCTCAAGTCTTGGTGCCATAAAAAATTTGGGTTTTAAAGATCTGATATTTCATTCCATTGAAGGGCCTATTTTATTTTATTTTTCTTGTGAATGGGTTCATCTAATCGACTGTTCAACAGACAGAGAACTGTTCATGAGATCCTTGGTGGAGGTTTAGTTGCAGATGTGATGTTGTGGAGGCGAGGGAACTTGACAATGGGGATCCTGTTAGTGACACTAGCTGCTTGGGTGGTGTTTGAGAAATCCGGTTACACTCTGCTATCACTTGTCTCTAATGTCCTCCTCCTCCTTATTGGCATTCTATTTCTTTGGGCCAAATCTGCTGCAATTCTTAACAGACCTGCACCACCTCTTCCAGAATTGTATCTATCAGAAGAAA…	Location(nucleotides)	576
			Gh134211_109873166		Major allele	G
			Gh272976_54120099		Number of sequences with major allele	3
			Gb16935_258644773		Minor allele	T
			Gb7064_315074739		Number of sequences with minor allele	2
HAU-SNP078	AATGACCCTGAGGAGAATCC	GTGTTGTTTTCGGATTCCAG	Gh274275_54118800	ATTATGATCATTTGAGATCACATTTATCGATCCCATCTTCCCCCCCCCCCAAAAAAAAAAAAAAAAACTATGTCCCCTCTAAAGAAACAATAAGATATGTCTGAAGCAAAGCTGCAGCGTTCTCATGTTCCAAAATTTGGTGACTGGGACAATGGTGATCTACCATATACAACCTACTTTGAAAATGCTCGCAAAGAGAAAGCTGGCATAAGGATGAACCCTAATGACCCTGAGGAGAATCCTGAGGCCTTCATGTATACGAGGGGAGGCCCGGAAAGCAACTACGATGGCCGGTCCGTGCCAGTCACGGCCGATAAACACCATCGGAATGCTGCTAATAAAGATGGTCCTTCTTATGATCATCAAAAGAGCGCAAGAAGGCAACGGGACACAGCACTG…	Location(nucleotides)	349
			Gh73570_164299229		Major allele	C
			Gh83879_164282621		Number of sequences with major allele	3
			Gb11588_315070215		Minor allele	T
			Gb17140_118552483		Number of sequences with minor allele	2
HAU-SNP079	GCAAACAATTGGAAACATCC	CAAGAGGGTTTTGAAAGCAA	Gb17189_118552415	CCAACAAAAGAAAAAATGAAGAGCACGAAAACCAGCGTAAAACCCAAAAATTTCCAAATCAATCTCAAGAACCTTCCTCCTCTAGATCCTTCAATCGTCTCTCCCCTGTATCAGGATAAGTATGAGAACCCCAGTTCCAGAAATCAACCTATTGTCGCGAATCCAAGCTCCGAATTCCATCGGAAAACTGATTCTGCTGACGGAAATTCAAGACCGGGTCTGGAGGTTGAGGAATGTTTTTGTTTAGCTTCAACCAACTTAAAACATCCGAACAACACCTTCAACAAGGAGATTCAGATTCGCCATCGCCATGCTAATTTGGTTGTTCCAGATGGTCCCAAGAAGGCATCAGCCAAATCAAAGTTGCATGATATATGCGCTGCAAACAATTGGAAACAT…	Location(nucleotides)	536
			Gb9754_315072049		Major allele	C
			Gh125799_109881583		Number of sequences with major allele	2
			Gh125800_109881582		Minor allele	T
					Number of sequences with minor allele	2
HAU-SNP080	CCCTCCTCCTCACCACTACT	AAATACGAGCGAAACCACTG	Gh126617_109880765	GGCACGAGTACAAGTACAAGTCCCCACCCCCACCGTCACCACCCAAGCACCCCTACAAGTACAAGTCACCTCCACCACCACCACCATCACCCCCCAAGCATCCTTACAAGTACAAGTCCCCACCCCCACCGTCACCACCCAAGCACCCCTACAAGTACAAGTCACCCCCACCACCCCCACCATCACCCCCCAAGCACCCTTACAAGTACAAGTCTCCACCACCTCCTCCTCCAGTTTACAAATACAAGTCTCCTCCACCACCACCACCCCATTATGTCTACGCTTCACCCCCTCCTCCTCACCACTACTAAGCCACGGCTTTGACCGTGCTCCAATCCAAGTCGTTTGCAGGAAAAGATAATGCTGTGATGCAAATAAAGCTACAAAAAGATAGTTTGA…	Location(nucleotides)	343	462	463	543
			Gh93275_164269320		Major allele	C	A	C	A
			Gh98248_164261730		Number of sequences with major allele	3	3	3	3
			Gb1830_66783184		Minor allele	T	G	G	G
			Gb5961_66787315		Number of sequences with minor allele	2	2	2	2
HAU-SNP081	GGGTTAGGGTCTGGTTAGGA	GCTCAGGCTGGTTCAAGTAA	Gh104296_164253744	CATTTATTTCACTACCCAACAACCCAAAAGATAAAGGAATCGTTTACTTGTTCGTAGCAATTTATCGTCATTTCAAGCTCAATTCTCTGAAAATTTTTGTGCTGAACTCCTTTTTTCTGTTTGTACTACCATGTGTGGAGGTGCTATTATTTCCGATTTCATACCGCCGTCGCGGTCGCGACGATTGACGGCCGATTTCTTGTGGCCCGATCTGAAAAAATCCGGGTTGAAGAAGGGGTCGGGTAAGAGATACTCGAAGCCCGTGATCGACTTGGGCGATGATTTCGAGACTGACTTTCAGGAGTTCAAAGATGAAGAATCTGATATAGATGATTATGATGTTGATGATGTTTTGGCTGATGTAAAGCCCTTTTCTTTTAACGCTAGAACGAAACCTGC…	Location(nucleotides)	151	370	374	776	780
			Gh113223_164241011		Major allele	T	C	T	A	G
			Gh215396_78353321		Number of sequences with major allele	12	15	15	16	16
			Gh220778_78347939		Minor allele	C	T	G	T	T
			Gh222236_78346481		Number of sequences with minor allele	3	4	4	2	2
			Gh223741_78344976
			Gh226510_78342207
			Gh226723_78341994
			Gh227026_78341691
			Gh232465_78336252
			Gh234402_78334315
			Gh238426_78330291
			Gh240902_78327815
			Gh243637_78325080
			Gh244731_78323986
			Gh256344_73850728
			Gh44806_164342839
			Gh54748_164327552
			Gb13572_315068231
			Gb15813_315065990
			Gb4029_66785383
			Gb8464_315073339
HAU-SNP082	CCTCTGACTCACCAGGCTAA	ACACAACCAGCAGACCAGAT	Gb12030_315069773	GTTAGATCTTTTTTTTTGTTGGTTTTTTTCCTCGGCATGGCTGACGATAAGGAAATGTCTACCCCTGTTGTTGACCGGAACGATCCCGTCACCGGTCACATAATTTCCACAACTATTGGTGGCAAAAATGGAGAACCTAAACAGACCATTAGTTATATGGCAGAGCGTGTAGTTGGGACAGGATCATTCGGGATTGTTTTCCAGGCAAAATGTTTGGAAACGGGAGAAACTGTGGCTATAAAGAAGGTTTTACAAGACAGGAGATATAAGAATCGTGAACCGCAATTGATGCGTGTGTTGGATCACCCGAATGTGATTTCCTTGAAGCATTGTTTCTTTTCCACGACAACGAAAAACGAGCTTTTCCTCAACTTGGTTATGGAATATGTACCAGAGAGC…	Location(nucleotides)	93	281	357	369	613
			Gb12507_315069296		Major allele	T	T	T	T	A
			Gh247190_73866164		Number of sequences with major allele	2	2	3	4	6
			Gh100250_164259213		Minor allele	C	C	C	C	G
			Gh276968_54116107		Number of sequences with minor allele	2	2	2	2	2
			Gh28357_164366821
			Gh143906_109863469
			Gh143907_109863468
HAU-SNP083	TACAACAAGAAGCCCACCAT	GACAAAATGGAGGGGAAAAC	Gh101052_164258119	CTGGAGCTCGCGCGCCTGCAGGTCGACACTTTTNCCGATCCAAAGAACTTCCGATCT**GCTTTTTGTAACGCAAGAAAGTAAAGAAATCTCAATGGCGCCGAAAGCCGAGAAAAAGCCCGCTGAGAAGAAGCCTGCCGAGAAGCCAACGGAGGAGAAAAAGTCCACCGTTGGCGAGAAAGCCCCAGCGGAGAAGAAGCCAAAGGCCGGCAAGAAGCTTCCCAAGGAAGGTCCAGGTGCCGGAGATAAGAAGAAGAAGAAAGCCAAGAAGAGTGTTGAGACC*TACAAGATCTACATCTTCAAGGTCCTGAAGCAAGTCCATCCAGATATCGGTATCTCAAGCAAAGCTATGGGAATCATGAACAGTTTCATCAATGACATCTTCGAGAAACTCGCCCA…	Location(nucleotides)	484	493
			Gh62798_164315321		Major allele	T	T
			Gh76840_164294560		Number of sequences with major allele	6	6
			Gh95367_164266177		Minor allele	C	C
			Gb13178_315068625		Number of sequences with minor allele	2	2
			Gb8545_315073258
			Gh121625_109885757
			Gh121626_109885756
HAU-SNP084	GCGATTGGATGCTGATAACT	AATAACCACTTCCTGCCACA	Gh149949_109857424	GAAAGGAGATTTTTTTTTAATTTGACGGAAAAA*AAAAACTATGACCATGGGTTCTGCAGACAAGAGGGAGGAAGTTATTCAGGCATGGTACATGGATGATAGTGATGAAGATCAGAGGCTTCCTCATCACCGTGAACCTAAGGAATATGTATCCTTGGATAAACTTGCTGAGCTTGGAGTACTCAGCTGGCGATTGGATGCTGATAACTATGAAAATGATGAAGAGTTGAAGAAAATTCGTGAAGAACGAGGTTACTCCTACATGGACTTCTGCGAGGTTTGCCCTGAGAAGCTTCCAAATTATGAGGAGAAGATAAAAAATTTCTTCGAAGAACATATTCATACTGATGAGGAGATCCGTTACTGTGTGGCAGGAAGTGGTTATTTTGATGTACGGG…	Location(nucleotides)	102	339	880
			Gh149950_109857423		Major allele	A	A	T
			Gh167939_109839430		Number of sequences with major allele	9	12	6
			Gh19101_325468482		Minor allele	T	C	C
			Gh213008_82755798		Number of sequences with minor allele	2	2	2
			Gh27072_164368656
			Gh27136_164368592
			Gh285330_5049178
			Gh289556_5044952
			Gh59376_164320044
			Gh72596_164300783
			Gh91644_164271804
			Gb7553_315074250
			Gb9703_315072100
HAU-SNP085	CAAAATCCGCGAACATAGAT	ATGTGAGAAGCCCTCACTTG	Gb208_66781562	GTTGGATCATTTATTTGCTTCTATAGTGGTTTCTCAAAATCCGCGAACATAGATTCGGATCGTAAGAGGAAGAAATCTTCGATCTCATCCGCAGATCGAACGGCGGCGAAGGAGGGCGAAAAACATAAAGATAAAGCTCCCACTTCCTCCACCAATCACCACCACCACCACCACCACCACCACAAAAAGAAGAGCAAGATGTCTTCTTCATCGCCCGCCAATCAAGTGAGGGCTTCTCACATCCTCATCAAGCACCAAGGCTCCCGCCGTAAGGCCTCTTGGAAGGATCCTGAAGGTCGCGTAATCTCCAACACTACCCGAGATGCCGCCGTCTCACAGCTCAAAGCCCTCCGTGACGACATCACTTCTGGCAACGCTAAGTTCGGTGAGGTTGCCTCT…	Location(nucleotides)	48	120	136	181	182	183
			Gb5857_66787211		Major allele	G	T	T	C	A	C
			Gh285383_5049125		Number of sequences with major allele	2	2	2	2	2	2
			Gh88047_164276632		Minor allele	C	A	G	-	-	-
					Number of sequences with minor allele	2	2	2	2	2	2
HAU-SNP086	AAGGGGCATTAGCTGTTCTT	ATTAAAAGGGTTCCGTTTGC	Gh246842_73943625	GATCTGTGAAAAAGGGGAAAAGTTGCAGAGCAAAAGAAAAGAACTCCAATGGTGTGCGAGAAGTGTCAAAAGAAGCTGTCGAAGGTGATCGTGCCGGATAAGTGGAAGGAAGGTGCCAGCAACACAAACGAAAGCGGTGGCCGGAAAATTAACGAGAATAAACTCCTCTCTAAAAAGCGAAGGTGGACTCCTTATGGAAATACTAAGTGCATCATTTGCAAGCAGCAAGTGCACCAAGACGGCAAGTATTGTCACACTTGTGCTTATTCCAAAGGTGTATGTGCGATGTGTGGCAAGCAAGTGCTCGACACCAAGCTTTACAAGCAGAGCAATGTATAATAAGGAAGGGGCATTAGCTGTTCTTCAAGTAGATACCTTAGTTGCTCGTTGTCATTGACA…	Location(nucleotides)	401	416
			Gh246854_73943613		Major allele	C	G
			Gh86672_164278666		Number of sequences with major allele	3	3
			Gb13931_315067872		Minor allele	A	A
			Gb7027_315074776		Number of sequences with minor allele	2	2
HAU-SNP087	CCAAATCTCCTTCATCATCG	GGCGAACTAGTTGGAGTCAA	Gh137886_109869490	CCCTTGACAACTTTGTACAAAAAAGTTGGCGGAAATCAAAGATGTGTGTAGTCAAAGAGCTTTCCATTTTTGTTCTCTTTGTTTTGATTTTTGGAAATGTAATTCAAGCCCAAAATTCACCTTCTCCATCTCCTAAATCCACTCCAACCACAACTCCTCCCTCCAAATCTCCTTCATCATCGCCTCCTGCGAGTTCCCCAACAACATCATCGCCGCCTGCAGCATCTCCGACTACT*CCTCCTCCTCCACA*GATCCAACCACCGGCTGCGACTCCGCCTTCTTCTTCTAGCCCATCGATTTCTCCCCCAACTGCTTCTCCTCCGGCTTCCACTCCTTCAAGCTCTCCGCCTTCATTGACTCCAACTAGTTCGCCTCCTTCAATGACTCCGGCCGGGGC…	Location(nucleotides)	256	614	615	616	617
			Gh180158_109827059		Major allele	C	G	G	C	T
			Gh264321_72276216		Number of sequences with major allele	3	3	3	3	3
			Gb3321_66784675		Minor allele	T	-	-	-	-
			Gb6065_66787419		Number of sequences with minor allele	2	2	2	2	2
HAU-SNP088	ACAAGACCGACAAAAGCAAG	ACTAAGGCCGCTTTATGGAC	Gb13867_315067936	TGCCTTCTTCTTCTTCGATAAAAATTCTCTTCTCTAATCCACCTAAAGCTCCTTCAAGTTTTTGAAAAACGCAATATATTAAAAAAAGGATAACTAAAAACACCTTTTTGAGGTTTTGCGATGGCATCGAAGCGGATCTTGAAGGAATTGAAGGATTTGCAGAAGGACCCTCCTACATCATGCAGTGCTGGTCCTGTTGCTGAAGACATGTTTCATTGGCAGGCAACAATCATGGGTCCACCAGACAGTCCATATTCTGGGGGTGTTTTCCTAGTGACTATTCATTTTCCTCCAGATTATCCCTTTAAGCCTCCCAAGGTGGCATTTAGGACAAAGGTATTCCACCCCAATATTAACAGCAACGGAAGCATTTGCCTAGACATCTTGAAGGAGCAA*TG…	Location(nucleotides)	506	585	591	654	655	729	730	731	732	751	865	887	909
			Gb15416_315066387		Major allele	A	G	T	A	A	G	T	T	A	A	C	G	-
			Gb9506_315072297		Number of sequences with major allele	9	11	11	7	10	9	9	9	9	11	5	5	5
			Gh114031_164239793		Minor allele	G	T	G	-	-	-	-	-	-	-	T	A	A
			Gh212790_82756016		Number of sequences with minor allele	3	4	5	5	5	5	5	5	5	3	5	4	2
			Gh266386_72272036
			Gh267861_72269076
			Gh287268_5047240
			Gh51687_164332587
			Gh61269_164317400
			Gh77787_164292628
			Gh135762_109871614
			Gh181830_109825361
			Gh212452_82756354
			Gh262862_72279339
			Gh33617_164358793
HAU-SNP089	GAGCAATATCTCGGATCGAA	ATCCATCCCAGCTCTAAACC	Gh218447_78350270	CTTCAGTACCTCATATTTGCTTTCCTCTGCAACTTTACCAATTTGAAAGCCGTCGTCTTCTTCACAAGCCATGAGCAACAACAATCCTCCAAAACCCGTGTTTTTAACCAAAGCCCAACGCGAACAGTTAGCCCTTCAACGCCTCGAGGAGCAACGCGCCCAACAGAAACGCCGCATCGAAGACCTCCGTTCCGCCAATGGCGCCGCCAATAACCGTTCCGATTCTTCTTCTGGTAAACCCACTTCTGATTCTTCCGACCGACGCGACCGGGAACGGCAGCGTGAGAGGGATCGAGAGTCTGAGCGGAGGAACCGTGAGCGCGAGCGGGAGGAGGAAGCCAAGGCGCGGGAACGGGCGAGGTCGGAGAAGTTAGCGGAGAGGGAAAGGGAGAAGGAGTT…	Location(nucleotides)	65	75	185	301	325	397	403	454	511	604	622	640	696	808
			Gh221200_78347517		Major allele	C	G	C	T	G	G	A	C	G	G	T	C	A	G
			Gh226312_78342405		Number of sequences with major allele	4	4	4	4	4	4	4	4	4	5	4	4	4	3
			Gh226588_78342129		Minor allele	G	A	A	C	A	A	T	T	C	A	C	A	G	A
			Gb1177_66782531		Number of sequences with minor allele	2	2	3	3	3	3	3	3	3	2	3	3	3	2
			Gb16264_315065539
			Gh237761_78330956
HAU-SNP090	CCCGATGTGTATCCCATAAA	AGGATCGGTTCTTTCAGCTT	Gb12281_315069522	GGAACGCGTTCTCCTACAAAGAAGCGGGTGAGAGAGATGGAAAAGCTGGCTTCTCATATAAAGGAACTTATAGAAGATGCCAAACAGAGGAATTTGTCCTTACAAAAAGTCCCTGCTTGGTTTCATAACTGGGAGTCTCCTTGGAAAGGGAAACTGAAAGGTGGAGAGTTGGATATCAAAGGAGAAGAGGAATTGTATCAGCTTGGAATCAGGGTTAGGGAAAGATTTCCTGATATATTTAACGAGGAATACGACCCCGATGTGTATCCCATAAAGACTACTCAAATTCCTCGGGCTTCCGCTAGTGCTGTTGCATTTGGCATGGGGCTATTTAGTGGAAAAGGAAGTCTAGGTCCAGGTCGTCATCGAGCATTTGCTGTTACAAGTGAAAGTCGAGCA…	Location(nucleotides)	501	527	534	548	567
			Gb159_66781513		Major allele	A	G	T	G	C
			Gh149311_109858062		Number of sequences with major allele	2	2	2	2	2
			Gh149312_109858061		Minor allele	G	A	G	T	T
					Number of sequences with minor allele	2	2	2	2	2
HAU-SNP091	GAGGAGATGAAGCAAATCCA	GCTCAAGGTGAAATGATGGT	Gh187651_84171950	GCTTTCGAGCGGCCGCCCGGGCAGGTACCCTTGGAAACGAAGAAGAAGAACCAGAGCGAAAGAAAGAGAAGATGGGAGTGACGAAGGAACAAGTTGAGTCTTCATTGACTTCAAAATTGAAGCCTTCTCATCTGGAAGTAATCGATACATCTGGAGGGTGCGGTGCAAGTTTTGTTATTGAGATTGTATCAGAGCAATTTGAAGGGAAGAGGCTCCTGGAAAGGCACCGAATTGTGAATGCTGCTCTCGAGGAGGAGATGAAGCAAATCCATGCCCTGTCTATAAAGAAAGCTCTGACCCCGGAGCAGTGGAAAC*AACAGCAAGAGGCTGAAAAATCTAAACC*AGATGCTTAGAGAGACACTC*AAAACTATAATTTAGACATTTAAATAAGAGAGT…	Location(nucleotides)	434	493
			Gh206351_84148846		Major allele	T	T
			Gh270345_54122730		Number of sequences with major allele	5	5
			Gh33465_164359081		Minor allele	A	G
			Gh33866_164358402		Number of sequences with minor allele	2	2
			Gb291_66781645
			Gb5862_66787216
HAU-SNP092	CTCATGAACACCCTTGCTTC	GCTCTCTCAGCTTCAAGCAC	Gb10235_315071568	AAAAAATATTATCCTCTGAATGATGCTGCAGAAACAGTGAATGAAATTGGATCTTCTGTTAGAAGAGCTATGGGAGGAACAAGTGGAGTCCTATATAATATATTTTCTAAGGCAGCATATGCACGGTTGAAAGCTAACTCAGATTCTACTGTCACAGCAAAGCAATGGGCTGAAGCATTTGAAGCTGCCATTGATGCAGTAAGTAAATATGGTGGGGCTAGTGCTGGTTATCGTACATTGCTGGATGCCCTTATTCCTGCATTATCAGTTCTTAAGGAGAGATTAACTGCTGGTGATGATTCTTCTACTGCTTTTGTTCTTTCATCTGAAGCTGCATTGGCAGGAGCTGAATCAACTAAAGACATGCAGGCTCAGGCGGGGCGGTCAAGCTATGTGTCT…	Location(nucleotides)	632
			Gb7494_315074309		Major allele	T
			Gh220199_78348518		Number of sequences with major allele	2
			Gh33496_164359042		Minor allele	C
					Number of sequences with minor allele	2
HAU-SNP093	TTCGAAGCTGAAAAAGAGGA	ATGTGGTTTCATGCCAGACT	Gh231777_78336940	GACGCGTCGCTGAACATCAGCATCAGAGCGTAAGGGTTTAGAGAAGAATATG*GCGGCCAAAAGGAAGACCCCCGTCAAGTCCCGAAACCCAGATCTCATTCGTGGCGTCGGAAAGTATTCCAGGTCTAAGATGTACCACAAGCGTGGGCTTTGGGCAATCAAGGCCAAAAACGGCGGAGTTTTCCCCCGCCATGACCCCAAACCTAAGGCCCCCGCCGCCGCCGCCGCCGAGAAACCCCCCAAGTTTTACCCTGCTGAGGATGTCAAGAAGCCCCTTCTCAACAAGCGCAAGCCTAAGCCCACCAAGCTGAGAGCTAGCATTACGCCTGGGACGGTGCTGATTTTGTTGGCTGGTAGATTTATGGGGAAGAGAGTTGTTTTCTTAAAGCAACTTCCTT…	Location(nucleotides)	573	647
			Gh36008_164354962		Major allele	A	T
			Gh78438_164291432		Number of sequences with major allele	4	4
			Gh87943_164276736		Minor allele	G	C
			Gb14425_315067378		Number of sequences with minor allele	2	2
			Gb7540_315074263
HAU-SNP094	GGAGTGACGTGGTTGAAATC	TTAAATGTTCTTCCCGGACA	Gh216239_78352478	CCCCCTATAACTTTGTACAAAAAAGTTGGAGATTTCATAGAAAGATGTTGAAGCTTTGCTCTTGCAATGTGACGGACCAAATTCAGGCATCGGTTCAATGCCGATTCCCCGGTTCACCCGGTCCTTTCGCATTTCGGCGGCGGAGCCCGGTCTCTGTCTCTTGTTCCCCGCTGAGTAGACTCAAGTTGACGCCGGTTCAAGCCGTGCTGTCAAGCCAGCAAAAAGAAGTTGCCAAGGTTGTTAAATCTGGGTCGGGGAGTTTGGCCGACCTGCTCCGCTTGGGTAGCTTGGCGGAAGATGGGTTGTCTTATAACGAAAAGTATATAGTGAGGTGTTATGAAGTTGGAATCAACAAAACCGCCACTATTGAAACGCTAGCTAATCTTTTGCAGGAGATTG…	Location(nucleotides)	41	67	120	234	239	386	396	500	545	607	609	626	671	725
			Gh216721_78351996		Major allele	G	A	G	A	T	T	A	C	C	T	A	T	G	A
			Gh226548_78342169		Number of sequences with major allele	2	4	5	5	5	5	5	5	5	5	5	5	5	6
			Gh232094_78336623		Minor allele	A	G	A	G	C	C	G	T	T	C	G	A	A	G
			Gh245166_78323551		Number of sequences with minor allele	2	2	2	2	2	2	2	2	2	2	2	2	2	2
			Gb294_66781648
			Gb5865_66787219
HAU-SNP095	ATGATGGCAGGTGAACAGAT	TTGCAGTAAACCTCGAAAGC	Gh107183_164250115	ATTTTCATCCACTCTCGAGGATTTCCTCAAGTTCCCATCTTTGTTTGGCTTTCGCATCAGCTCCATGGATCGGGCCCAGCTCCTCCTCGTAGGATTACCTCTCTTCCTCTTCGCCACCGATCTCTTCAGCCTCTTCACTCCTCCGCCCCCAAAGCCGCCGTCCCATCACCATCACCACCATCATCCCCACCTACCCAAACCTCCACTCAATCCTGAAACCCTAGATATTTCTTTACAGAAACCCAGCGCTATTGGAGGAATCGGCTATGGCAGCACGGTTAATATCAATTTCTGCGCTTCATGCTCTTACAGGGGAACTGCTGTGACAATGAAGAAGATGTTAGAAGCCCAGTTTCCTGGAATTGATGTAATCCTTGATAACTATCCACCATCATTGCC…	Location(nucleotides)	550
			Gh189700_84169901		Major allele	A
			Gh288870_5045638		Number of sequences with major allele	5
			Gh41815_164346653		Minor allele	T
			Gh42165_164346192		Number of sequences with minor allele	2
			Gb2443_66783797
			Gb5743_66787097
HAU-SNP096	GGGGAAGAAGAGAAGACCTG	CGGAGAAGCGAAATTCATAA	Gb15587_315066216	CTCAACTTCTAGAAAAGAAACACCACCTTGTCCAAACAAAGGAAACTCAGAGACAAGCTCCTGAACACCCAAGAAAACGCCACCAAAGCGAACTTCAACCAAGGACCGCCACACCAAGGTGGAAGGCCGAGGACGTCGCATCCGCATGCCTGCTACCTGCGCCGCTAGGGTTTTCCAGTTAACAAGGGAGCTCGGTCACAAATCTGATGGTGAAACCATCGAGTGGCTGCTTCAACAAGCAGAACCCGCTGTTATAGCCGCCACTGGAACAGGTACCATCCCTGCAAATTTTACGTCCCTTAATATCTCTCTCAGAAGTTCAGGCTCCACTCTCTCTGCTTCCCACTTGAGGAACACTTACTTCAATCCAAATTTTACATCACAACAATTGAGGAATAT…	Location(nucleotides)	241	525	549	574	672
			Gb17792_118551186		Major allele	A	T	A	T	A
			Gh132742_109874636		Number of sequences with major allele	2	2	2	4	2
			Gh132743_109874635		Minor allele	T	C	T	C	C
			Gh195258_84164343		Number of sequences with minor allele	2	2	2	2	2
			Gh65354_164311932
HAU-SNP097	AATCCTTTATCCCACCAAGC	CTGACAGCAAGGTTCCCTAA	Gh20731_325466852	TCTTTGTTGGTTATGGGCTTGAGCTTTCTCGAATAGTCCCTCTAATCATATATCATTTGAAGAGAAAATATCTTTGCAAGAACGAAGCCGAGTTAAGAGAAGCTTGGTTTCCCGGAGATATTAACTATGTAACTAGAGTTCCTAGTGACATGCTTATCGTCACAATCGTTCTTTGCTACTCGGTTATAGCTCCTGTGATCATCCCATTTGGAGTACTTTACTTTGCCTTGGGTTGGCTTGTTCTCCGGAATCAGGCACTCAAAGTTTATGTTCCAGCATATGAGAGCTATGGAAGAATGTGGCCTCACATGCAAATCCGAATCATTAGTGCCCTGTTCTTATACCAAGTTACCATGTTGGGTTACTTTGGGGTGATGAGATTCTACTATACTCCCATCC…	Location(nucleotides)	275	316	374	419	431	435	566
			Gh213162_82755644		Major allele	A	T	G	A	C	T	G
			Gh263714_72277425		Number of sequences with major allele	3	4	4	4	4	4	6
			Gh264217_72276424		Minor allele	G	C	C	G	T	A	C
			Gh58294_164321753		Number of sequences with minor allele	2	2	2	2	2	2	2
			Gh72801_164300441
			Gb12534_315069269
			Gb3925_66785279
HAU-SNP098	GCGATTCCGAACTATTACGA	TGATACCGTACTCGTCAGCA	Gh154791_109852582	AGGACTCTCTCTTTCTCTCTCGCATGTGCTTTGCTATCTTCAGCGTCTCAGATAAGAGGATATATTATTATATATTTTTGAATTGTGTTTTTTGTGCGTGATTTTTGAGGATCAATGGCTGCACCACCAGCTAGAGCTCGTGCTGATTATGATTACCTCATTAAGCTTCTTTTAATTGGTGATAGTGGTGTGGGAAAGAGTTGTCTTCTTCTACGATTTTCTGATGGCTCCTTTACCACTAGTTTCATAACGACCATTGGCATTGATTTTAAGATAAGAACCATTGAGCTTGATGGTAAGAGGATCAAACTACAAATCTGGGACACAGCTGGTCAAGAGCGATTCCGAACTATTACGACAGCTTACTATCGTGGAGCCATGGGGATTTTGCTGGTTTAT…	Location(nucleotides)	330	486	577
			Gh154792_109852581		Major allele	T	A	C
			Gh192931_84166670		Number of sequences with major allele	3	3	2
			Gb14517_315067286		Minor allele	A	T	T
			Gb7548_315074255		Number of sequences with minor allele	2	2	2
HAU-SNP099	GTGTGGCAAACCGATTTATT	CCCTGGAAACTTTGCTTGTA	Gb14860_315066943	CATCCTTGATGCTTCACATAGATGGAACCAGTCCTGTAGCTGAAGACATTGGACGCCAGCTACTTACATACGGTCGGAGAATCCCATTTGCTGAATTATTTGCTAGGATCGATGCTGTTGACCCCAGCACTGTTAAACGTGTGGCAAACCGATTTATTTATGACAGGGATATCGCCATTGCTGCCATGGGTCCTATCCAAGATTTGCGTGACTACAACTGGTTCAGACGCCGTACTTACTGGAACCGGTATTAGATTAATTTGCTTTTTTCTTTATCAATGGGATCACCTTCTTGGGGGGAATCACAAGAAAAAAAGACATTTTGGCACTTTTATATACAAGCAAAGTTTCCAGGGAAACAAACACTCAAGGGTAAATTTTATATTCATTTTGTAGTCT…	Location(nucleotides)	202	209	270	317	318	335	366	402	474	475	476	477	483
			Gb16626_258645082		Major allele	A	T	T	G	A	T	C	A	T	T	T	C	A
			Gb16643_258645065		Number of sequences with major allele	2	2	4	5	5	4	5	5	5	5	5	5	5
			Gh110629_164245224		Minor allele	G	C	-	T	T	A	A	T	-	-	-	T	T
			Gh258025_73849047		Number of sequences with minor allele	2	2	2	2	2	3	2	2	2	2	2	2	2
			Gh21805_325465778
			Gh42762_164345451
HAU-SNP100	GTTAACTCCCGAGCTGACAA	GCCTTCAAGTGCTGCATAAT	Gh100784_164258452	GCTCGCTGCAAAAAGTACCCTTCTTCAACACCATTTTGTTTGATAAATACCCAGAAAACCCTTTCAGTCTTCTAGCTCTCAATTTCTTTTTCTTTTTTACCTTCTTATTTCATAGATCCAGGGTGCTCTTCTTCTTAGTTCACATTGACATAGATAAAGGACTGTACGGTCAGATCTAAACCGTATTCTAGCAATGTCGTTTACCGGTACTCAGCAGAAATGCAAGGCTTGTGAGAAGACCGTTTATCCGGTCGAACTTTTGTCGGCTGATGGGATCCCTTACCATAAGTCTTGCTTCAAATGCAGTCATTGCAAAGGGACACTAAAGTTGGGTAATTACTCCTCGATGGAAGGTGTCGTTTATTGCAAGCCTCATTTCGAGCAACTGTTCAAGGA*GT…	Location(nucleotides)	62	92	148	163	180	250	388	436	485	518	530	561	663	871
			Gh109852_164246426		Major allele	T	C	A	T	A	G	G	G	C	T	C	A	T	A
			Gh129981_109877398		Number of sequences with major allele	6	6	6	6	6	6	8	6	8	7	7	7	9	3
			Gh159716_109847656		Minor allele	C	A	G	C	G	T	A	A	T	C	A	G	C	-
			Gh159717_109847655		Number of sequences with minor allele	2	2	2	2	2	2	2	2	2	2	2	2	2	2
			Gh199466_84155732
			Gh60793_164318039
			Gh66433_164310613
			Gh66468_164310578
			Gh70016_164305141
			Gh92679_164270275
			Gb1428_66782782
			Gb5933_66787287
HAU-SNP101	ATCACCGGAACCAAACAGTA	CCAACCCACTCTCACAAAAC	Gh269531_54123544	GCTTCGAGCGGCCGCCCGGGCAGGTACGCGGGGATTGCTACGGTTGATTTCTGTTCATCCTTTCGTCTTTTCTGCAACTATGAATTAGAAAAGACAGTTCCACATGGGAGAATTTACATACAGAATAAGACCTTCGATCTTCCTTTTTTTTTTCCAATAAAAATGAGGAAATTTTTTTTCCTGAATTTTCATTTTTCCTTTTTCGATTTTCTTTCTGGGTTTTCATTTAAACAATGAGGAGCATAACATCTTGTTACATTGAAAAAGCCATCAAAGTATCAGATTCTTATTGTTCATGGCCTTCAATTAATCAAGCTTATATATCACCCAACCATGTTCCTTCAACCCCAAACACTATAACATGCATATACAAAGCTAAAACCAGTCCCCAAACACACC…	Location(nucleotides)	397	443	662	715
			Gh271407_54121668		Major allele	G	A	A	C
			Gh54529_164327921		Number of sequences with major allele	2	2	2	2
			Gb13893_315067910		Minor allele	A	G	C	T
			Gb6949_315074854		Number of sequences with minor allele	2	2	2	2
HAU-SNP102	ATTCCTTTCCCTTCCCTTCT	CCACAGTTGTTGGCACATAA	Gh153236_109854137	GAAAAAGGAAGTGTGTGGAATCTTCAAAGAAGACCAGGAGGAAGAATCCTTCCCTTCTTTCTTTCTTTTTCCCCCTAGAAAGAGCGATTCCTTTCCCTTCCCTTCTATTTCCTCGTTTACTTTATCTTCTTCTTTCCATTCTGATTATAATAAGATTTGGGTTTCGTTTTCCTGTGAAACTCTCGTCTCTGGTTTGAAAGGAGATTGAAAAAATATGGCTGAAGAACATAGATGTCAAGCACCACAGTTATGTGCCAACAACTGTGGATTCTTCGGAAGCCCAACGACTCAAAATCTCTGTTCTAAATGTTATCGCGATCTTCAACTTAAAGAACAACAATCTTCCTCTGCCAAACAAGCCTTTAATCACACTTTAGTTCCTTCGTCGTCTTCATTGCC…	Location(nucleotides)	71	119	305	318
			Gh153237_109854136		Major allele	C	A	A	A
			Gh193829_84165772		Number of sequences with major allele	3	3	4	4
			Gh72005_164301687		Minor allele	T	T	G	G
			Gb12652_315069151		Number of sequences with minor allele	2	2	2	2
			Gb6749_315075054
HAU-SNP103	CTCAGATCTGGGACACTGCT	ATCCTCGGTTGGAACTTCTC	Gb11000_315070803	CTAAATCAATTTACAACCGTGTCCTTCGCCCCTTAGCTATATTTCAGG*CAGAAACAAAACAAAACAAAACCAAATCAAGTGAAATAAACAAGACTTAGAAGTAGAATTAGAAGGGAAAATGGCTAGTGGAGGAGGGTATGGGGACCCAAGCCAGAAGATTGACTACGTTTTCAAAGTAGTCTTGATTGGTGACTCTGCCGTCGGTAAGTCTCAGATTCTTGCTCGGTTTTCCAGAAATGAGTTTAGTTTAGATTCCAAGGCCACCATTGGAGTTGAGTTTCAGACTAGAACTCTTGTTATTGAACACAAGA*GTGTCAAGGCTCAGATCTGGGACACTGCTGGTCAAGAACGATACAGAGCTGTTACGAGTGCATACTATAGGGGTGCTGTTGGAGCA…	Location(nucleotides)	393	435	531	541
			Gb1165_66782519		Major allele	T	C	A	A
			Gh90662_164273017		Number of sequences with major allele	2	2	2	2
			Gh95328_164266216		Minor allele	C	T	G	C
					Number of sequences with minor allele	2	2	2	2
HAU-SNP104	GTTGGCCTACTGATGGTGAC	ATGACGCTCAAAATTTCCTG	Gh178276_109829054	CGCATTTCGTTCTCTTTTTTAACAGAGATTCATTAATCAATAAATAACCATCAGTTTTATAAATAAATAAAAAAAACCTCATAACGAAGCCTTGCTTTTCTTTGTTTTGCAAACCCCTTTAGCCTTACCTCAAGCTTCATCTTCTTTTTATTTCTTTGAAATTTTTTCATTAAAAATCTGAACAAAAGCATGGGCAATTCCGGGTTTCTAGCAACATTATTATTACCGACATTCCTTTGTGTTAATCTCTTTGGTGGATTTGTTGATGGTCTTGGTGTGAATTGGGGCACAATGGCAACCCATAAATTGCCTCCAGAAACAGTGGTTCAGATGTTGAAAGACAATGGTATTACAAAAGTGAAGCTTTTCGATGCAGATTCAAAGACTATGGATGCTCTT…	Location(nucleotides)	748	771	1177	1594
			Gh267164_72270493		Major allele	G	G	T	C
			Gh267882_72269009		Number of sequences with major allele	2	2	3	3
			Gh191856_84167745		Minor allele	C	T	C	G
			Gh287302_5047206		Number of sequences with minor allele	2	2	3	2
			Gh89591_164274488
			Gb10913_315070890
			Gb12303_315069500
			Gb15520_315066283
			Gb8301_315073502
			Gb8976_315072827
			Gb9538_315072265
HAU-SNP105	TAATAGCGAAGTGGGAGGTG	TCCCAAACACTTGGATCTGT	Gb14328_315067475	GGCACGAGCATCAACACANACGGTCGTCTACACTACATCCACAAATCAATGGTCCATAGCGTCTCCCATGGTGACCCCACGGTCGTTCTTCGCTGCGGGGAATGTTAATGGCAAGATCATTGCCGTCGGTGGAAGTGGGGCCGAGTATAATGATTCCATCACCTCTGTAGAGTGCTATGATACACGGAAGGAAACGTGGGAACACGTTGCTAAAATGCGCGTGGGATTGGCCAGGTATGATTCGGCTGTGGTGGGGAGCAAGTTGTACGTGACAGAGGGGTGGACGTGGCCTTTCCTGTTTTCGCCAAGAGGAAGTATTTACGACCTGGAGAATGACACGTGGCAGGAGATGAAGGACGGGATGAAAGAAGGTTGGACCGGGGTGAGTGTGGTTGTGGG…	Location(nucleotides)	620	702
			Gb17522_118551744		Major allele	A	C
			Gh35431_164355829		Number of sequences with major allele	2	2
			Gh80470_164287688		Minor allele	G	T
					Number of sequences with minor allele	2	2
HAU-SNP106	AATAAATGGCCAGTCAACCA	ACAGTTCCCAAAGGCTTCTT	Gb4188_66785542	GGCACGAGGAAAGGTTTCTGAGAACCTTGGTCATGTAATTAAACAGCACGGAAACTTGATGGCAAAGTTTGAGAAATGCATCTACAGGTCATGGACAGATGAAGAGTTCGGCAAAAGGTGGTGGAAAATTCTTGATAGATTTGAACTCAAGGATGATGAATGGATGAAGTCGTTGTATGAAGACCGCAAAAAGTGGGTTCCAACCTATATAATGAATGTTCTGTTGGCTGGGATGTCTACGGTTCAGAGAGCCGAGAGTGTGAACTCATTCTTTGACAAGTACGTACATAAGAAGACCACAGTGCAAGATTTTTTGAAACATTATGAAGCAATTTTACAAGATAGGTATGAAGAGGAAGCGAAAGCAAATTCTGATTCATGGAGCAAAGTGCCAACACT…	Location(nucleotides)	746
			Gb4545_66785899		Major allele	G
			Gh199501_84155697		Number of sequences with major allele	2
			Gh33647_164358763		Minor allele	A
					Number of sequences with minor allele	2
HAU-SNP107	GACAAACTACGGCACAATCC	GAAAAGGATGAGAAGCACGA	Gb12207_315069596	AAAACCAATGGTGGTTTTTTTGTCATTACACAAACAGATAAAGATGGATGCCAAAGTCTAAAGATTAGGCTATTTTTTATTTATTTTGTTGGCAAAGAATATTAAGTTTTTGTGTGAAGTCCAAAATAATGTTATATGTAAATCAAAGGCTAATGCTGGATCTCACACAAATATCAAACTCGTTCATTCGCATCTAGACCTCACAATCATACTATAAACCCACCTGCACCCATCCCTTTTAATTTTCTATTCCTCTATTTTCCCAGCTCCCCACGCCTTTCCCAACCTCTTTGTATTTCCCTTCACAGTAAATTCTTGATCTTTCTTCTAAAGGTCAAACCTTTGAACTTCAAACCCCCCCACCCCAAAAAGAAAACATGACAAACTACGGCACAATCC…	Location(nucleotides)	436	509	629	740
			Gb8064_315073739		Major allele	A	T	G	C
			Gh125638_109881744		Number of sequences with major allele	2	2	2	2
			Gh61329_164317326		Minor allele	G	C	T	T
					Number of sequences with minor allele	2	2	2	2
HAU-SNP108	CCCCAACCAATGTACTTGAC	CAAGCAACATTGTGAGCAAG	Gh121717_109885665	CCTCAATCATCATAAAGATTAAGCTATAGGGGAATGCATATCAACATAGCATGTAAGTTTTACACATATCATAATTATCAATTTTGTAAGTTAAAAGNATCCAAGTAAAANNATATGTTATGATATATCATAAACTAATGCTAGA*CAGGAACATGAACATGAACATGAACATGATATCTATAGTGTTTCTGTAGCTTCTGGATAATAATAATAATAATAATAACACACAG*AGCTGAAAATCAACATTCTGCTATTGGAAATACAGAACCGATTTTATTTCCAAATCGGTAGCACTTGATGTTCACAGAGT*ATGGACCCAGCTGTACATAGTTATCCTCTCCACCCACGAAGAAACACAGAGTATAGAGAGCAATTTCAAACTCAGGACTCACCCCA…	Location(nucleotides)	348	440
			Gh186702_84172899		Major allele	C	C
			Gh204579_84150619		Number of sequences with major allele	4	3
			Gh27894_164367470		Minor allele	T	T
			Gb17843_118551101		Number of sequences with minor allele	2	2
			Gb5173_66786527
HAU-SNP109	TTGTGGAACCGACAACTTTT	CCAAAGCACATCATCATTCA	Gb2650_66784004	GCTAGGCGGCCTTGTCCGCTTCTCTTTTCCTTCCCTTTGCCTCTGATTCGTTGACCCACAATCACTCGCCTCAATCCCCGAACACGATTCACTGTTTCGCAAAAGAGCTCTTTAAGATCTGTTGTTTTTCGATTTCACAATTCCAAGGTCAAATCTCTTCTCTTCCTTCCCTTTCTTTTTTTTTTATTTGCTTCTCTGCATTTGTTTTTTCAGATCTGCTCTCAAGATCGAAACGACACCATTTTCCAGATCTGGGTTTGGTTGTATTTGTCTGGAATGTCGGTTTTGCCCAAAAGTGATTCGGTTCAAATTCGAAAAGTTTGGAACGATAATCTAGAAGAAGAGTTTGTTTTGATCCGTGAAATTGTTGATACTTACAATTATGTTGCTATGGATACT…	Location(nucleotides)	768	827	869
			Gb5756_66787110		Major allele	G	A	A
			Gh106150_164251405		Number of sequences with major allele	4	4	4
			Gh49746_164335325		Minor allele	C	G	G
			Gh127301_109880081		Number of sequences with minor allele	2	2	2
			Gh127302_109880080
HAU-SNP110	TGAAAAGGAGAAAGCATTGG	ACGGTTCTTTCTCTCCCAGT	Gb10113_315071690	AAGCGTTTTGGACTCGATGCGTGCAAAGAATGAGGAAGAGATTAAAAAGATCGACGAAAAGATTGCTGATGCTGAAGAAAACTTAGGTGAAAGTGAAGTTCGAGAAGCACATTTAGCTAAATTCTTATATTTCATTCAGATTGGTGAAAAGGAGAAAGCATTGGAGTAACTGAAGGTGACAGAAAACAAGACAGTCGCTGTTGGGCAAAAGATGGACTTGGTCTTCTACTCGTTGCAGATAGGCTTTTTCTATATGGATTTTGATCTTATTTCTAAGAGTATTGATACAGCGAAAAACTTGTTCGAGAAAGGAGGTGACTGGGAGAGAAAGAACCGTTTGAAGGTGTATGAAGGCTTGTATTGCATGTCCACTAGAAATTTTAAGAAGGCTGCCAATCT…	Location(nucleotides)	228	288	292	297	331	374	646	650	653
			Gb7349_315074454		Major allele	A	C	G	A	G	A	C	A	G
			Gh127151_109880231		Number of sequences with major allele	3	3	3	3	3	3	3	3	3
			Gh122176_109885206		Minor allele	G	A	A	T	A	C	A	T	A
			Gh142506_109864870		Number of sequences with minor allele	2	2	2	2	2	2	2	2	2
			Gh142507_109864869
HAU-SNP111	ACAATGGACGGATGAGAGAA	GCAACGTAATTTGGTGTTCC	Gh148240_109859133	AATCATCTAATAATAACAGAAGAAGATTATATAGTTAAAGAGGAATGAGTCAACCTAAAATCAAGCGTCGTGTGGGTAAATATGAGGTGGGAAGGACAATTGGGGAGAGGACATTTGCTAAAGTGAAGTTTGCAAGAAATTCTGAAACAGGGGAAGCTGTGGCACTTAAGATCCTTGATAAAGAGAAGGTTCTCAAGCACAAGATGGCTGAACAGATCAAGCGGGAAATAGCAACAATGAAGTTGATACAGCATCCAAATGTTGTTCGTTTATACGAGGTGATGGGAAGCAAGACAAAGATATTTATTGTTCTGGAGTTTGTTACCGGGGGAGAGCTCTTTGATAAAATTGTAAACAATGGACGGATGAGAGAAGATGAGGCACGGAGATACTTCCAGC…	Location(nucleotides)	486
			Gh148241_109859132		Major allele	G
			Gh187726_84171875		Number of sequences with major allele	4
			Gh239118_78329599		Minor allele	T
			Gb4112_66785466		Number of sequences with minor allele	2
			Gb8692_315073111
HAU-SNP112	TGGATCCACGAAAAATCCTA	CTGCTGTCGAAGCTAAGGTC	Gh183373_109823763	TGCTCTACTGGACGAAGGGATCGTGATGGGAATTCATTGTCCTCTGTGGCAATAGATGAAGGATACTCAACTGTTGCAGGACCTTCTAAACTTCCGGTGACTGAAATAACGGAGATAGATGGTCCTAGTTCAGCTGAGAATTATATTAAAGCTTCTAGTCCTGTTGCTCCTGTGGCTACAACTCGTAAGAGTACAGTCCATGCTGATCGACAAAATTCAGAAATCTCATATTATGCAGATGATGAAGACGGAAATCGTAAAAAGTATTCTAGGAG*GGGTCCACTTCGTCATAAGTTTCTCAGAGCATTGATTCCTTTCTGGTCAAGTGCATTACCAACTCTACCGGTGACTGCACCTCCGCGTAAAGATGCATCCAATGCGGATGATGTCCCTGAAGG…	Location(nucleotides)	535
			Gh191176_84168425		Major allele	T
			Gh52543_164331430		Number of sequences with major allele	5
			Gh58203_164321852		Minor allele	C
			Gh59671_164319706		Number of sequences with minor allele	2
			Gb16959_118552817
			Gb17446_118551899
HAU-SNP113	CTTCCCATTTTGGAGGAAAT	AGAGAAAGGGGAAAGAGCAA	Gb6458_66787812	GGAGAGGAAGCATAGATTTTTACAGAGAGAGAGGGGGAAGAATGGTCAAACATTACCGGTGGCGCCGGTCAATGGTTGATATTCCCCCCCTCTCTCTCTCTTTAAAGCTCTCTTCATCTCTCTCCCTTATTTCTCTCTCTTTTTGTCTTTGAATTTGTGTTGAAAGGTTCTTTTGGTCGTAGAACTTTTTTGGGTTTTTGTTTGTAATTCGTTTGATTACCAAAAGAAACTGATTTTTTTTTC*TTTTTTGGGTTATTTTGTGGATTTCTGGGTTTTCTTTCTCAAGTTTGCTCGAGAGATAAATGGCACAACGTTCTCGTGTACCCAAGTTTGGCAATTGGGAGAGTGAAGGTAATGTTCCTTACACAGCTTATTTCGATAAGGCACGTCAGGGTCGC…	Location(nucleotides)	320	328	378	401	420	423	462	471	502	585	595	610	634	678	681	685	701	1231	1232	1236
			Gh111679_164243684		Major allele	G	A	C	A	C	A	C	G	T	A	G	C	T	C	G	G	C	-	-	T
			Gh176576_109830789		Number of sequences with major allele	10	11	11	11	11	11	11	11	11	13	13	13	13	12	12	12	12	3	3	3
			Gh214100_78354617		Minor allele	A	C	T	G	T	G	T	A	C	G	A	A	G	T	T	T	T	G	T	C
			Gh230762_78337955		Number of sequences with minor allele	3	2	2	2	2	2	2	2	2	2	2	2	2	2	2	2	2	2	2	2
			Gh237616_78331101
			Gh248328_73865025
			Gh248329_73865024
			Gh253275_73860078
			Gh268531_66908005
			Gh274761_54118314
			Gh47032_164339640
			Gh52827_164331041
			Gh95274_164266270
			Gb15025_315066778
			Gb7065_315074738
			Gh141118_109866258
			Gh213674_82755132
HAU-SNP114	ACCCATAAAGGTGCTGATGA	GGACTCACTTTGGCTTTCAA	Gh104014_164254026	ATATCACTCGATTTAGCTAAAAACCTTCTTCAATCAAACCCCAACACGTATGCTTTAGTGGTAAGCACTGAAAACATTACATTAAACTGGTATTTTGGCAACGACAGGTCTATGTTGTTATGTAATTGTATATTCCGAATGGGCGGAGCCGCCGTGTTGTTATCGAACAAACCACGGGATAAGTCTCGTTCAAAGTACCAACTTGTTCACGTGGTTCGAACCCATAAAGGTGCTGATGATAAACATTACAACTGTGTTTATCAAAGAGAAGATGACAAAGGAATCATCGGTGTTTCATTAGCTCGTGAATTAATGGCTGTCGCCGGTGATGCTTTGAAAACGAACATCACTACTTTAGGTCCTCTTGTTTTACCATTTAAAGAACAGTTCATGTTCTTT…	Location(nucleotides)	240	284	294	330	439	441	709	751	794	866	895	896	910
			Gh111840_164243208		Major allele	C	C	C	T	G	G	A	T	T	T	A	G	G
			Gh253174_73860179		Number of sequences with major allele	2	3	3	4	4	4	3	3	4	3	2	2	2
			Gh27950_164367398		Minor allele	T	T	T	G	A	T	G	C	G	C	T	C	A
			Gh57436_164323159		Number of sequences with minor allele	2	3	3	3	3	3	2	3	2	2	2	2	2
			Gb12352_315069451
			Gb4794_66786148
			Gh176460_109830905
HAU-SNP115	TGGCATGAAAAGACCTTAGC	AAAAAGGGGTGCATGACATA	Gb16708_258645000	TTTTTTTTTTTTTTTTTTTGGGCTAGAGTTGGAGGGCTCATCTTAAATACAAGAGTAACGTAATACTCAACAATGGGGACAAACGTCACTTAACAATAACTAACTACTTAATTACAAATAATTATCTATAGAAATGAAAAATAGAAATGAAAACAGTTAAAATATGAAGCAAACATACATTCCCAAACTGCACAGCAAAGTTTCATAGAGATGGACACTCAACAACCCAAGCCTACATTCCTTAAATACAAATGAAGTTTTTATATCAATTACTATATGAAGGCTACTCACACCCGTTAACTTGATTCCTGGCATGAAAAGACCTTAGCAAGCGGGCCTATATGTGGACTCCCATGTACCAGCAACCAAAAGGTAAAATAAATAGCCTGGAAAGAAGTC…	Location(nucleotides)	405	598
			Gb16934_258644774		Major allele	G	G
			Gh115863_109891526		Number of sequences with major allele	2	2
			Gh97601_164262617		Minor allele	A	A
					Number of sequences with minor allele	2	2
HAU-SNP116	CTGGAACAAAACCCAGTGAC	AACTTCCCATTCGTCCTTTC	Gh279371_31074044	AAAGATCATCAAATCAAAATCATCCTCAAACTGTTCAACAATTTCGTCTCCCGTTACCAAATTTCCCCATTAAAACCAAAAATGAGAATCCCAAATCTCACCAAAGCCTTTATTTTGTTAATGGCAATAACTCTGATGTCAACCCAAGCCAACAGCCTAATCCCTTACAGTAGATCCTTATGGGACGTGATGCTCGCTGAAGACCCATTCAAAATCCTGGAACAAAACCCAGTGACCGTCCCCAAAGGATCAGAACCCGTCGCTTTAGCTCGAGCCGACTGGAAAGAAACCCCACGGTACCATGCCATTACCCTGGACATCCCAGGGATGAAAAAGGAGGATTTGAAGATCGAGGTTGAAGAGAACAGAGTGTTAAGGATCAGTGGAGAAAGGAAAGAA…	Location(nucleotides)	227
			Gh279634_31073487		Major allele	A
			Gh280145_31072976		Number of sequences with major allele	4
			Gh280378_31072743		Minor allele	C
			Gb12697_315069106		Number of sequences with minor allele	2
			Gb5496_66786850
HAU-SNP117	TTTGAACTCAGCCAAACCTC	TGAGCTGTGAGTGGATGATG	Gb16665_258645043	ACAGCGACTAAAATTCAAGTATCTTTAATAACTTTAGGCCTTAAGGGACACTTTGAACTCAGCCAAACCTCCCTCCTCTTCACTGTGCCTATTCCAAGCCTTTCATTTTATACCAATTTCATGGCAGCCACTACCTCAGCTACAAGTAGCTGCTCCGGATTCTTCAACCTCCGATCAAATAATGATGAGCCGAGGGTGGTCCGATCCTCATCATCCACTCACAGCTCACCTGCTGGTGGGTGCGGGAAGCTAGATGGTGTTGCTATGTGGTTCATCAATGGTGTAGCAACCGCATTCTTCGCGTCGCTACAACGATGTTCTTGCATCCGTATTGCCACGGAGGAGGAAGACGATGGCGAGGAAGCCAACGACGTACCGTTGATCCATAGTGATGGGAAT…	Location(nucleotides)	85	117	174
			Gb16916_258644792		Major allele	G	T	A
			Gh119618_109887765		Number of sequences with major allele	2	2	3
			Gh120366_109887017		Minor allele	C	A	C
			Gh134034_109873343		Number of sequences with minor allele	2	2	2
HAU-SNP118	AGACGTTTCCTTTGGAGCTT	TTTTATACCAGCTGCCTTGG	Gh103712_164254523	CTCTACTTTGCTTTTACATTACTCGAATGCTTCTCTTTCTCTCTCAGTATTTTATTTGCAGTCCCAGCTGCCATTTCCAGCTTCTTTTTTTGTTAGAGACGTTTCCTTTGGAGCTTAAATCACTGAGTTATTTGGATTGAAGAAAGTTTTCTTAAGCAAAAAAAAAAAAAAAAGGAACAGAGAAACCAGGAAAATGGGGTTGGTTTCTGGGATGTTTATGGGGATGGTATTCGGGATTTCATTGATGGCTGGTTGGCGTCATATGATCAAGTACCGAAGCACTAAACGAATCGCCAAGGCAGCTGGTATAAAAATTCTTGGGGCTCTCAGTAGAGATGATTTGAAGAAAATTTGTGGTGATAATTATCCTGAATGGATATCTTTCCCTGTCTATGAACA…	Location(nucleotides)	306	451	853
			Gh192361_84167240		Major allele	G	A	T
			Gh216695_78352022		Number of sequences with major allele	3	3	4
			Gh216698_78352019		Minor allele	A	G	C
			Gh232067_78336650		Number of sequences with minor allele	2	2	2
			Gb17775_118551225
			Gb6916_315074887
HAU-SNP119	TCTCTCTCGGCTCTCTTCAA	ACTAATGCAGCACAGCACAA	Gh225280_78343437	ATTAAATCCAAAAGACGCAGCTTCGATCTTATCCATTTCTCAAAATCCATCATCAAAATTAGGGTTTCTGTAAAGTAAAAAAA*TAAATTGAAATCAAAATCGTTTTGAAATCTTAGGGAATGCGGCCGAATTGTTGTCATGTTTCGTTTGCTTTTGTTCTGAAGTTCTTGAATTTTCTCCAAGCTTTCCTTGGAGTGTCGATTTTACTCTACTCGTTTTGGATGTTGGATCAATGGAATCATCACGTCCCCATTTCTCCTCCGCCGTCAGTTCCGTGGCCGGATTCTTCTCTCTCGGCTCTCTTCAATTCGAGACCGGAGGTTGGGGGAGCTCGAGGAGCCAAGGTTTTCGATGATTTAGCTGCCGGTTTGGTCTCCGGGTTGGATAATGGAGTCGGG…	Location(nucleotides)	299	417
			Gh225407_78343310		Major allele	C	G
			Gh229412_78339305		Number of sequences with major allele	5	6
			Gh234895_78333822		Minor allele	T	T
			Gh269765_54123310		Number of sequences with minor allele	2	2
			Gh289185_5045323
			Gb158_66781512
			Gb16298_315065505
HAU-SNP120	TCAAATCCAAGCCTGAACTC	ACGGTTTCATCAACTTCCAA	Gh123216_109884166	ACAACAAAATTAATCAAATCAAAGCCACCCCATTTCACTAAAATCCCCACCCAAATGGAAGTTGAAGTAAAGCTTCGTCTCCCCAATTCCCAATCCCACCAAAAGCTCTCAAATCTCCTTTCCCCATTCCACACCACCACTTTAATCCAAGAAAACATATTCTTCGACACCCCAACCACCACCCTCGCCGTCTCGAACAGCGCCCTCCGCCTCCGTTTCTACAACCTCGACTCTTACGCCGTCCTTTCATTCAAATCCAAGCCTGAACTCACTCAAGGCATTAGTCGAGTCGAAGAACATGAAGAACCCATCGACCCATCATTGGCTCGGTCTTTTTTGACTGACCCGAATGGGTTGTTGGGCTTATCAAACAAATCCCAGATAATGGAAAAGCTAAAA…	Location(nucleotides)	115	159	197	199	200	210	250	380	394	432	484	487	498	565
			Gh133113_109874265		Major allele	C	A	A	A	G	C	T	A	C	A	G	G	C	T
			Gh133220_109874158		Number of sequences with major allele	3	3	3	3	3	3	3	3	3	3	3	3	3	3
			Gb2612_66783966		Minor allele	T	C	G	G	C	T	C	G	G	G	C	A	T	G
			Gb5754_66787108		Number of sequences with minor allele	2	2	2	2	2	2	2	2	2	2	2	2	2	2
HAU-SNP121	TGTGAGCGTCCTAAGCTACC	ACCAACTTGCCATGCATACT	Gh100237_164259226	GGCACGAGGTTCTAATAGCGAAGGTTGTAGAAGCAGCTGTGTGAGCGTCCTAAGCTACCTAGGGTTTCCTTCATTCGAAAATGATTTACGACGTCAATTCTCCTCTCTTCCGTTCTTTCCTCAGCCAGAAGGGAGGCTCCTCCGACAAGAGAAAAATGGAGGAGCAGAAGCCTAAGGAACAGAGACCCAAAGCAAATGAGAATAAGCCTGTCATGACAGAGTAACAGCTGCTTTTGTTTAGTATGCATGGCAAGTTGGTGGATGGTTGTTCTTAGAACTCTGATATGTTCAAGATTGAAAATGCTTGTTGATGTATTCAAATACTGTCATAACGGTTTTTCTTTGAGATGGAATGATATTCAACTTTGTGGATGATATTTAAAAAAAAAAAAAAAAAAA…	Location(nucleotides)	113	376	378	379
			Gh202697_84152501		Major allele	T	T	T	T
			Gh57384_164323211		Number of sequences with major allele	4	4	3	3
			Gh94582_164267308		Minor allele	C	A	A	A
			Gb10898_315070905		Number of sequences with minor allele	2	2	2	2
			Gb15432_315066371
HAU-SNP122	ACGGTCTACAAAACGGATCA	AGTCAAGGGCAGAACACAAC	Gb1468_66782822	CAAGTAGAAAGCTAATATAAAAGATGAACTTCAAAAGCCTCTCTCTATTTTCAATCTCTTTTATTGCTCTCTGCTTCACGGTGGCCAGTGCTGCCAGTTTTGACATTCGAAACAACTGTCCTTACAAGGTCTGGGCAGCAGCCGTTCCTGGTGGTGGCAGAGAGCTGAGCAAAGGCGGAGTTTGGAATCTGAAAGTGAATCCTGGCACTACAGGAGCCCGTATCTGGGGTCGAACCAATTGCCAATTTGACAGAGCCGGACGAGGCAGATGCCAAACCGGTGACTGTGGGGGCCTACTTCAGTGCAACGCCTATGGTGTAGCCCCAAACACCTTGGCTGAATTCGCATTAAACCAGTTCAACAACTTGGATTTCTTTGATATCTCTCTGGTTGATGGAT…	Location(nucleotides)	97	172	178	191	194	248	252	257	308	319	321	425	435	437	489	490	509	527	539	571	584	587	648	649	714	785
			Gb5680_66787034		Major allele	A	G	C	A	C	C	G	T	A	C	C	A	A	T	C	A	A	T	A	G	G	C	A	C	C	-
			Gh139163_109868213		Number of sequences with major allele	2	2	2	2	2	2	2	2	2	2	2	2	2	2	2	2	2	2	2	2	2	2	2	2	2	2
			Gh139164_109868212		Minor allele	G	A	G	G	A	T	A	C	C	T	G	G	C	G	G	T	G	G	G	T	T	G	C	T	G	C
					Number of sequences with minor allele	2	2	2	2	2	2	2	2	2	2	2	2	2	2	2	2	2	2	2	2	2	2	2	2	2	2
HAU-SNP123	GAAGGGAGGCAGTTTCTCTC	TGAAACCTGTGAGACCCAAT	Gh140396_109866980	AACCATTTTTTTTAAAAACTTTAGAACCTCTCATTCCTTCCCTTCCCTCCAGCCGAAAGGCTATGTCCAAGCCCTCAACAGCCCAAAATTCGACGATGAACGAAGTTGAGCCTTTCGACAACGTGAGCGCGACACAACATCGGTATGGTGAACATGGTTTGTGAGTGCGTTGATGGTCGTGGGTGGAGAACATGGGCACATGGTGGCTGAAGGGAGGCAGTTTCTCTCTTTGCTGGAAAAGTTTTGTGTGCTAGGGTTTTTTTAAAAAGTTTGGGCTTTTGTTTTATTTGGGTTTAATGTAATTGGTTTGTATTTTGGGTTTATTATTCATTTTGCATTTGTATGTATATGGGTTGTAACTGAGTATTTGGGCTGGAATTAGGTATCCCGGGCAAAATT…	Location(nucleotides)	47	269	270	279	386	393	444	492	521
			Gh216060_78352657		Major allele	C	G	T	T	T	C	G	G	A
			Gh243288_78325429		Number of sequences with major allele	4	5	5	5	6	6	6	6	5
			Gh252103_73861250		Minor allele	G	A	A	C	G	T	C	-	G
			Gh253949_73859404		Number of sequences with minor allele	2	2	2	2	2	2	2	2	2
			Gh40083_164348800
			Gb14503_315067300
			Gb5566_66786920
HAU-SNP124	AATGATGTCAAGCCAGGAAA	GAAAGGTGCTGAACAATGCT	Gb7951_315073852	GAAAAAAAACCTGACTAAACTCAAATAACAAAAATGATAGCTTGAAGATCTAAAAGGAAAGTTGAAGATAGAAAAGAAAAGAACAATGGGGTGTTCATTTTCAGGGTTGAATGCTTTATACGACGCCGTAAATGGTGGAGGGGACGTTTGGATCAATGACAACAGGTTCAGGATCGTGAGGCAGTTGGGTGAAGGTGGATTCGCTTATGTCTATTTGGTGAAGGAAGTCATATCCGACGCCTCTTCAGCTTCATCTGTTGGCTTAGCCAAAAAAGTCAAGGACCCTTCTCATCTTTCCGATGATGGAACTTATGCAATGAAAAAAGTTCTCGTTCAGAATAATGAGCAGTTGGAATTGGTTCGTGAGGAGATCCGTGTTTCATCCTTGTTTAGTCACCC…	Location(nucleotides)	332	410	423	442	613	662	841
			Gb8388_315073415		Major allele	G	T	A	G	T	A	A
			Gh146390_109860983		Number of sequences with major allele	7	7	7	9	7	6	2
			Gh146391_109860982		Minor allele	A	C	C	T	C	C	T
			Gh141837_109865539		Number of sequences with minor allele	4	4	4	2	2	2	2
			Gh141838_109865538
			Gh158668_109848704
			Gh158669_109848703
			Gh147419_109859954
			Gh147420_109859953
HAU-SNP125	TGACCCTCAAAGAATTGCTC	GAAGAGTGTGCTGGGAAAAA	Gb1427_66782781	GTTGGAATTGGGCCAGCTTGTTTTGGAGAAGTATGACACTGAATTTTATATTCTGCATCGCTATCCTTTGGCTGTGAGGCCATTCTACACCATGCCTTGCTATGATAATGCCCTTTACAGTAATTCATTTGATGTCTTCATACGAGGTGAGGAGATAATTTCTGGAGCTCAGCGTGTCCATGTACCAGAATTTTTGGCAGAACGTGCACAGGCATGTGGAATTGATGTCAATACAATCTCAACCTATGTTGATTCTTTCAGATATGGTGTACCACCACACGGTGGGTTTGGAGTGGGATTGGAGCGTGTGGTGATGCTCTTCTGTGCTCTGGGTAACATTCGTAAAACTTCACTTTACCCTCGTGACCCTCAAAGAATTGCTCCATGATCATGATAGAG…	Location(nucleotides)	414	640
			Gb5932_66787286		Major allele	G	G
			Gh136994_109870382		Number of sequences with major allele	2	2
			Gh253783_73859570		Minor allele	A	T
					Number of sequences with minor allele	2	2
HAU-SNP126	CTTCACAAACAGCCAAAGGT	TCCAATGCTTTCTTCTCCAG	Gh108178_164248707	CCCAGGCCAAGCCAAGCCAACCCCTCTCTTTCCTTCTTTTCTCCCTTTCCACATATTTTCATGGAAGTGGAAGAACCCATTAATTATTTCATATTTCAGTAGTTAGTAAGTGAATGAGAGAGAAAGTTGGCTTCTTTTTGCTCCATTGCTAAAGCAAAGGCCTTTCAAAGTTCTGATCTTCGAAAATACATATAAGGTGGTGACGTCCATGTTCTTTTAAGTTTTAGAAATCAGTTTGTTGTTGATGGAGTTGAAGATGAAGGTAACTTGGACCGCCAGTGAATCAAACCTTGTATCGATG*GCTGGGAGTAAGTAATGGTTTGTGTAGTCAAATCTGTGTAAAAAAATTGCCTTGTTTTGATGGCCTCGAAATCCGGCACCAGACCTTCACAAACAGC…	Location(nucleotides)	401
			Gh48397_164337409		Major allele	A
			Gh58584_164321275		Number of sequences with major allele	3
			Gb3992_66785346		Minor allele	G
			Gb4661_66786015		Number of sequences with minor allele	2
HAU-SNP127	GATGATACAACCTCGGCATC	CAACTTCCGCTTTGACCTAA	Gb2194_66783548	AAGTACTTAGTAGTTGCTGCAGTTCGCTTTGTTCGCACATTCTCACTAGTCATGATGAACATCTGATAAATCATATTGTTAAGAACAACCTTCTTAAACCAGTTATAGGTGCTTTCGTTGCTAATGGAAATCGATACAATGTGCTGAACTCTGCCATTTTAGAGCTTTTTGAATATATCCGCAAGGAAAACATGAAATTATTGGTTAAGTATATTGTTGATTCGTTTTGGAATCAGTTGGTTAAGTTTGAGAATTTGGCTTCTATTCACTCATTGAAAATTAAATACGAGCAGTGCTTGGAGAATTGTGGAACTAAAATGGATGTTAATGCACCAGACCCAAGAAAACGAATTGATGAGCGTGCTTTGGAGAAAGAGGAGGAAGATTATTTCAACGAGG…	Location(nucleotides)	550	636
			Gb5993_66787347		Major allele	A	C
			Gh159260_109848112		Number of sequences with major allele	2	2
			Gh159261_109848111		Minor allele	G	T
					Number of sequences with minor allele	2	2
HAU-SNP128	TCCTTCTTGCTGGCTATGAC	GCCACAACCAATCTTGATCT	Gh105480_164252293	GATTCGGCACGAGCACAACTTCTTCCTCAAGACAATTCTATTAAATACAGAAAAACGAAATCAACGGAAATAAAATCTCTGAAAGGGGAAAAAAAACTCAGAATCAACAGATCGAAGTGAAAATGGAGTGTGTGTTCG*GTTTAGTGGGCAACGACTTTGCCATAGTGGCGGCGGACACGTCGGCTGTTCACAGCATCCTTGTTCACAAATCTAACGAAGACAAGATCATGATCCTCGATTCTCACAAACTCATCGCCGCCAGCGGTGAATCCGGGGACAGAGTGCAGTTCACGGAGTATATACAGAAAAACGTGGCCTTGTATCAGTTTCGAAACGGTATTCCTTTGACGACTGCCGCCGCCGCTAATTTCACTCGCGGTGAGCTTGCCACTGCCTTA…	Location(nucleotides)	96	131	507	631	714	852
			Gh183703_109823425		Major allele	A	T	G	T	G	T
			Gh215563_78353154		Number of sequences with major allele	3	5	9	8	8	4
			Gh107770_164249323		Minor allele	-	C	T	C	T	-
			Gh33250_164359428		Number of sequences with minor allele	3	2	2	3	2	2
			Gh36654_164354026
			Gb12341_315069462
			Gb6964_315074839
			Gb8562_315073241
			Gh55501_164326326
			Gh59780_164319493
HAU-SNP129	ACGCCCTACTCTTCGCTAAT	CCCTGCGAGACTGAAATAAA	Gb16735_258644973	CGTTTAATTCGGCTTTCGAGCGGCCGCCCGGGCAGGTACCCTCACCAATTTAAAAAGTCAACATTTCAAAGCCAACCAAAAAGACCCGGCTGGCCGATGCAGACAAAGTAAGGAGAAAATAAATTCAAAAAACGGAGTAGATCTAGTTCTCTTTGTAGATCTGATTTTTTTTCTCCGATCAACGGTGAAAAGTTCCTTTTTTTTCATGGCGATGATGACCTGCCGTTCCTTGTTGCTTTTACTTTTGATCTCACTTTTTGTTTCTTTTGGTTTCGCCGAGATCCGTTTCACGGAGATCCGATCCGATGTCCGACCCATAATACCCTTCGATGAGTTCGGGTTCACTCACAACGGCCGCCTTGAACTCAACCTCTCTCAGATCGATCTCTCCGACAAGAA…	Location(nucleotides)	745
			Gb5000_66786354		Major allele	C
			Gh283811_5050697		Number of sequences with major allele	2
			Gh287403_5047105		Minor allele	T
					Number of sequences with minor allele	2
HAU-SNP130	AAACCCACCTCAGTTTCCTC	ACGAGGGTGAAGAAGGAAGT	Gb4429_66785783	CTTTTGAATAATGTCCACTTGCAATATCCGTTGTTATATCCTTCACGGCGTTACCTCTTGTGGATCAAAACCTTCCATCTTTATCCTCTCCTCCTCCTTCCGCCATGACAACGCGGCCAACACCTCCGCCCGTCCACATCGACCTCTGGCCCATCCTTTCCGAATCTAAACGCATAATCAACGCCCACTCCCGCCACTTCCTTGCTCTCTCCGTCCTCTTCCTCCTCCCTCTTTCCTTCTCCTTCTCCGCCTTCCCCTTCATCAATCAACTCTTTTCCCAATCCTCCACCCCCACCATCGAAACCCACCTCAGTTTCCTCCACACCCCTTTTCAACTGCAAAAACCCCCAACAATTCCCATCAAATACCTCCTCTTCACTCTCCTTAACACCCTCTTCA…	Location(nucleotides)	365	371	387	407	516	538	607	634	644	657	795	847
			Gb4936_66786290		Major allele	A	C	A	T	A	A	T	C	C	T	A	C
			Gb5543_66786897		Number of sequences with major allele	3	3	3	3	3	3	3	3	3	3	6	5
			Gh215739_78352978		Minor allele	T	G	T	C	C	T	C	A	T	C	C	T
			Gh287969_5046539		Number of sequences with minor allele	3	3	3	3	3	3	3	3	3	3	2	2
			Gh51662_164332612
HAU-SNP131	ACGAAAGATTCGAACTGCAC	TTCACCACACGGTTAAGGTT	Gb14994_315066809	GCCAACAAGTTTCC*ATCAACCA*TGCCAATTATACCA*GTGTTGTATTCAAACAAGTTCAATGAGCTTGTCCTGTTGAAATGCCTCTTTCTATTAGTTGCTTTGGTGGGTTGCAGTCCTCCAGGGGAGCCTGTCAAATGTTCCACGAAAGATTCGAACTGCACCGTCACGAACTCTTACGGCGCATTCCCCGACCGAACCGTTTGCCGAGCAGGGAACGTGGTTTACCCGATATCGGAACAAGAGTCGGTTTCCATCCTATCGGCGGCAACTGAAGTCCAAAGGAAAATAAAAGTGGTGACACATTTCTCTCACAGCATTCCCAAGTTAGTCTGCCCGGACGGCCAAGATGGGTTGCTTATTAGCACGAAGAACCTTAACCGTGTGGTGAAAATCAAC…	Location(nucleotides)	383
			Gb17252_118552292		Major allele	G
			Gh191546_84168055		Number of sequences with major allele	2
			Gh55788_164325881		Minor allele	T
					Number of sequences with minor allele	2
HAU-SNP132	TTCCTTTCTATGCGTCAAGG	TGTTGAACTGTCGACCAATG	Gb3116_66784470	GCTTAGCGTGGTCGCGGCCGAGGTACGCGGCCGTTCCTTTTTCTAGTCAGACCTCAAGTTTTCTCGCAGATCGCCACCGAGGTTTTTTTTTCTTTTTTCTTTGAAGGGAATTTTGAAACTTGAGGGGCTGTTTTTCATAGGAAAGGCAATAAAATACTGTCTTTGTGAACCATGGGGACCCCAGAAACTTCTCGAGAGCCATGCCCTGATCGGATCCTCGATGATCTTGGTGGTGCTTTCGGTATGGGCGCTGTCGGAGGTGCCGCCTTCCATTTCTTGAAAGCCACAAACAACTCCCCTAGCGGTTCTAGGTTGATCGGAGGAACTCAAGCAGTGCGGATGAATGCCCCTCGTGTTGGTGGTAGTTTTGCTGTTTGGGGTGGCCTGTTTTCAACCTTC…	Location(nucleotides)	104	123	125	144	153	249	262	264	266	288	318	393	399	468	523	558	564	582	616	618	685
			Gb5787_66787141		Major allele	C	A	T	A	G	T	T	C	T	T	C	A	C	T	G	T	T	G	C	A	A
			Gh238367_78330350		Number of sequences with major allele	2	2	2	2	2	2	2	2	2	2	2	2	2	2	2	2	2	2	2	2	2
			Gh272136_54120939		Minor allele	A	G	G	-	A	C	G	T	C	A	T	G	T	C	T	C	C	C	G	G	G
					Number of sequences with minor allele	2	2	2	2	2	2	2	2	2	2	2	2	2	2	2	2	2	2	2	2	2
HAU-SNP133	GAGTTCTTTGGCCAGATTGA	CAACCCGTAAAGTTTGTTCG	Gb1255_66782609	CTTGCTTTCCTTGTCCAAACAGCTTTCGGAGCTGACCCTCTTTTCCATTTTTGTTCCAACTCTGGGAATTTCTCTGCCTATGATCCTTATGAAGCCAACTTAAAGGAGCTCACTGGCTACCTCTCCATTCAAGCCCCTCCCAAAGGGTTCGGCCTCGGTTCCATAGGTCAAAAGCCTAACCAAGCTTATGGCCTCGCACTTTGCAGAGGCGATGTGTCGACCCCGGATTGTAAAACCTGTGTTGTGGAAGCAGGCAGTGAAATACGAAAACGCTGCCCCTACAACAAAGGTGCAATTATCTGGTACGATAACTGTCTTTTCAAGTATTCAAACATGGAGTTCTTTGGCCAGATTGATAATCGAAACAGGTTCTACATGTGGAACTTGAACAACGTGAGT…	Location(nucleotides)	298	367	481	486
			Gb2180_66783534		Major allele	G	A	A	C
			Gh268688_62295807		Number of sequences with major allele	2	2	2	2
			Gh268715_62295656		Minor allele	A	C	G	T
					Number of sequences with minor allele	2	2	2	2
HAU-SNP134	GCGAATCGTTTTAGTCAGGA	TCCCCCGTATCATCAGAGTA	Gb11051_315070752	ATTCCTCCCAATTTCCTTCCTTATATGGAATTTTTTGATTTATTTCCATTTATTCTCATTTTAATTTAATTTTTTTTAAAAAAAATCTAGCGTTAGATTTTCAAGTCCCTGAGAAACTCCATCATTTTCCGGCTATTTAAACTACTGCTGTTGTTGTTTTTTGTTTTCCATTTTTCTTCACCAAATTCTCAGTTCGAGTTTCAGTAATTTTCTTTTTATTTATCGTTGCCCATTTGTTTTCAGTACACCTCTTTTTTTTTTCTTCTTCTTTTTCTAGTTTCAGATCTTTGCTTTTCTTAGGGTTTTTGTTTCTGCTTGGGTTTTAGTTCCAAAAAAAA**TAGAGATTTAGGGGTTTCTTTTGGAATTTTCCTGAGAAAATGGAGAAGGACAAATCCCC…	Location(nucleotides)	339	611	816	910
			Gb15691_315066112		Major allele	A	C	A	T
			Gh113530_164240689		Number of sequences with major allele	2	2	2	2
			Gh145451_109861924		Minor allele	-	T	G	C
			Gh145452_109861923		Number of sequences with minor allele	2	2	2	2
HAU-SNP135	ACCGTTCCGATTCTTCTTCT	AATCGCTTCCAACTCCTTCT	Gh218447_78350270	CTTCAGTACCTCATATTTGCTTTCCTCTGCAACTTTACCAATTTGAAAGCCGTCGTCTTCTTCACAAGCCATGAGCAACAACAATCCTCCAAAACCCGTGTTTTTAACCAAAGCCCAACGCGAACAGTTAGCCCTTCAACGCCTCGAGGAGCAACGCGCCCAACAGAAACGCCGCATCGAAGACCTCCGTTCCGCCAATGGCGCCGCCAATAACCGTTCCGATTCTTCTTCTGGTAAACCCACTTCTGATTCTTCCGACCGACGCGACCGGGAACGGCAGCGTGAGAGGGATCGAGAGTCTGAGCGGAGGAACCGTGAGCGCGAGCGGGAGGAGGAAGCCAAGGCGCGGGAACGGGCGAGGTCGGAGAAGTTAGCGGAGAGGGAAAGGGAGAAGGAGTT…	Location(nucleotides)	65	75	185	301	325	397	403	454	511	604	622	640	696	808
			Gh221200_78347517		Major allele	C	G	C	T	G	G	A	C	G	G	T	C	A	G
			Gh226312_78342405		Number of sequences with major allele	4	4	4	4	4	4	4	4	4	5	4	4	4	3
			Gh226588_78342129		Minor allele	G	A	A	C	A	A	T	T	C	A	C	A	G	A
			Gb1177_66782531		Number of sequences with minor allele	2	2	3	3	3	3	3	3	3	2	3	3	3	2
			Gb16264_315065539
			Gh237761_78330956
HAU-SNP136	GAGTGAATGTTGCTGCAGTG	AAGCTTGCTGAAAGCATGAC	Gb2262_66783616	GGGGGGCCTCGCGGCGCCCTGCAGGGTCGACACTNAGTGGATGCCAAAGAATTCGGCACGAGGGGTGAACACAAGAACGCAAAGGTGTTAGCAGAGGGACTAAATCAAATTAAAGGTCTAAGAGTGAATGTTGCTGCAGTGGAAACTAATATTATATTTTTCGACATAGTGGAGGGATCAAAAATCTCGGGGGAGAAACTATACAAGCATTTAGTGGAACGCGGTGTATTTGTGATGCTTGAGGGTCCATCCAGGATGAGAATTGTTCTTCACCACCAAATTTCATCAAGTGATGTGCAGTACACTTTGTCATGCTTTCAGCAAGCTTTCAGTGGATTGCAAGAAGAAAATGGCAACTAAGAAATTGGT*GGATTTATTATAAATAATGTAAAAATACA…	Location(nucleotides)	222	235	246	306	338	370
			Gb5245_66786599		Major allele	C	A	T	T	T	-
			Gh61385_164317270		Number of sequences with major allele	3	3	3	3	3	3
			Gh135354_109872022		Minor allele	T	C	C	C	G	A
			Gh168759_109838610		Number of sequences with minor allele	2	2	2	2	2	2
HAU-SNP137	GTTTACTTGGATGCCAATCG	TTTTAGCCACACCACCTTGT	Gb10086_315071717	GACCAAAATAACAGATTAGCCATAGTTGTACAGCAACCGAAACGAAGTAGACATTTTACTGACTCTTTCTTTCTTCTGTATCAGATCTACTGAGTTATATTCTTCATAGCAACTTAAGGAAAAAAA***GGGAAATACCCAGCAACAATGGCAATGGTTTTATGGCTTCTTTTTTCTCCTTTTCTGTTCTTATCTGTTTCTGTCAACACTCAAACCAAAGTAACCGATAACCCTGCGGATGAATTGGTGGCTGCGCTTAATGCCAATAGGACAGCTCACAAGTCATCGGCTCTCACCGACAACCCAGGCCTGGCCTGCATTGCTTTGCAGTATATAAAAGCATACCAAGGTGACTGTAAAGCTGTAGGAGAGGCCAAGAAGCCCGCTGACTCTGAATTT…	Location(nucleotides)	203	213	330	400	418	486	489	490	543
			Gb10262_315071541		Major allele	T	A	G	T	A	T	A	G	T
			Gb13230_315068573		Number of sequences with major allele	4	4	5	6	7	7	7	7	7
			Gb139_66781493		Minor allele	C	G	A	G	G	C	C	A	C
			Gb377_66781731		Number of sequences with minor allele	2	2	2	2	2	2	2	2	2
			Gh169014_109838355
			Gh178104_109829232
			Gh22744_325464839
			Gh242394_78326323
HAU-SNP138	GGAAGATCACCTTTGCTGAA	TAAGTCGGGAGTGACCTCAG	Gb1293_66782647	ACACCTCAACCTCAAACACTATCCACTTCATAAATTCTGTTTGTGTGTTCAATCCAATTGTTTGTATAATTAGAAGAGAAAAATGGGTGTTTTCACAAAAGAAGCAGAGGTGAGTACCCCACTCCCACCAGCCAAGGCTTTCAAGGCCTTTGCTGTAGATATCGAAAACCTAATGCCCAAAGTTGCCCCACAAACAGTCAAGAGCGTCGAGGTCCTTGAAGGAAATGGTGGCCCTGGTACTATCAGGAAGATCACCTTTGCTGAAGGGCATGGATTAAGTCATGCGAAACACAAGGTTGATGTATTAGACAAAGACAACTTGGTGTACGCTTACACTGTGATGGAAAGCGATTTTTTTAACAAGAAGATCGAGAAAATCAGTTACGACATCAAGTTTGT…	Location(nucleotides)	63	142	197	206	233	364	434	435	451	452	544	545	598	599	606	626	644	708	709	710	744	756	765	766	767	768
			Gb16779_258644929		Major allele	T	C	G	G	C	G	G	C	C	G	C	G	T	G	A	C	T	T	T	G	A	G	C	T	T	A
			Gb16792_258644916		Number of sequences with major allele	5	6	7	9	7	8	8	8	10	10	8	10	8	8	9	7	10	7	7	7	6	6	3	3	3	2
			Gb3183_66784537		Minor allele	C	T	A	A	T	C	A	A	A	T	T	A	-	-	T	G	G	-	-	-	C	A	A	A	A	T
			Gb4458_66785812		Number of sequences with minor allele	4	5	5	3	5	4	6	6	4	4	6	4	5	5	4	5	2	5	5	5	3	2	2	2	2	2
			Gb5565_66786919
			Gb6420_66787774
			Gb2358_66783712
			Gb4181_66785535
			Gb5568_66786922
			Gb6007_66787361
			Gh102769_164255735
			Gh138808_109868568
			Gh139897_109867479
			Gh22469_325465114
HAU-SNP139	CCCATCACTGCTGAGAAGAT	CTCTTCCTCTGGCTCTTCCT	Gb4178_66785532	GAAAAAAACCCTAAATCCCTATCAACTCTTGCTTTGAGAAAGGTGTTCGAAGTCTCTGATTTCGCCTCTTAGTGGAAAAGATGTCTTCAGCCGGCGAAGCTGCTTGCTCTTACGCCGCATTGATTCTCTATGATGATGGCATCCCCATCACTGCTGAGAAGATTGCAACTCTAGTCAAAGCTGCAAATGTCTCTGTTGAATCTTATTGGCCAAGCTTGTTTGCTAAGCTTTTTGAAAAGTGTAACATTGAGGATCTCATAACCAATGTTGGTGCTGCCGGTGCTGGTGCCCCAGTTGCTGCAGCTGCACCTGTTGCAGCTGGTGCTGGTGGTGGAGCTGCTGCTCCACCTCCTGCCGAGGAGACGAAGAAGGAAGAGCCAGAGGAAGAGAGCGATGATG…	Location(nucleotides)	36	55	68	70	291	364	440	449	566	593
			Gb7480_315074323		Major allele	C	C	T	C	G	A	G	G	C	G
			Gh69475_164306110		Number of sequences with major allele	2	2	2	2	3	3	3	3	3	3
			Gh119131_109888252		Minor allele	G	T	C	T	C	C	T	C	T	C
			Gh119132_109888251		Number of sequences with minor allele	2	2	2	2	3	3	3	3	3	2
			Gh82905_164284049
HAU-SNP140	TCCTATTCGAGCAGGAGAGA	GCCTTTGAAGGTATTGCTGA	Gh18255_325469328	CCATCGGAAAAAGAGAAAACATGGGTTGGATCGGAGACACCGTAGACTCCATCAAATCAATCCAGATCCGCCAGCTCCTCACCCAGGTCGTCAGCCTTGGTATGATTGTTACGTCTGCCCTCATAATATGGAAGGGATTGATGTGTGTCACTGGCAGTGAGTCTCCTGTTGTCGTTGTTCTTTCAGGAAGTATGGAACCTGGCTTCAAGAGGGGGGATATTTTGTTCTTACACATGAGTAAAGATCCTATTCGAGCAGGAGAGATTGTTGTTTTTAATATTGATGGCCGTGAAATCCCAATTGTGCATCGTGTAATTAAGGTCCATGAAAGGCAAGATACTGGAGAAGTTGATGTCCTCACCAAAGGAGACAACAATTATGGGGATGACAGGCTTTTAT…	Location(nucleotides)	248	257	305	419	541	592	602	660	724
			Gh36737_164353928		Major allele	T	A	G	C	T	A	G	T	A
			Gh59225_164320312		Number of sequences with major allele	5	5	5	5	5	5	5	5	5
			Gh65598_164311634		Minor allele	A	T	C	T	C	G	A	C	-
			Gh84056_164282436		Number of sequences with minor allele	4	4	4	4	4	3	3	2	2
			Gb17513_118551777
			Gb7475_315074328
			Gb8664_315073139
			Gh43149_164344965
HAU-SNP141	AAAGTGAAGTTGCGAGATGG	AAGGCAAAGGAGAGAGCATT	Gb14684_315067119	TATTGTTATCGAGGAGCTATCATTGAAACCTCTCACTTTTCGTAAATTTGAAGGCTCCCCAATTTAAATTTTTTATTTTTTATTTTGGAAATTTGTTTGGTGGAACAAAGTTTCGGTTTTTAGAACCATTTTTTCGAAGCTATAAATAACGCTATTCGATCCCAGGTTTTTGTGTGTGTTAAGTAAGAGATCAATCTCGCAAATTTTGAATCAGGTTTTTGAGTTTAAGTCGCGAGATCTGAGCAATGGCAGCAAATTCATCAAATGGGGAACAACAAACACCCTCAAAGCCACCACCTTTGCCATCTCCATTGCGTTTTTCCAAGTTTTTCCAGTCCAACATGAGGATTTTGGTTACTGGAGGAGCTGGTTTTATCGGCTCCCACTTAGTTGACAAAT…	Location(nucleotides)	722	734	800	1004	1013	1050	1071	1086	1091	1217	1231	1243	1288	1302	1304	1305	1306	1307	1382	1383
			Gb3326_66784680		Major allele	A	T	C	T	T	C	A	C	C	G	T	A	C	-	-	-	-	-	C	T
			Gb6739_315075064		Number of sequences with major allele	6	6	5	6	7	6	5	5	5	7	7	7	7	7	7	7	7	7	5	5
			Gb9204_315072599		Minor allele	G	C	G	C	A	T	C	T	T	A	C	G	A	T	A	A	A	A	-	-
			Gh286103_5048405		Number of sequences with minor allele	2	2	4	2	2	2	2	2	2	2	2	2	2	2	2	2	2	2	2	2
			Gh181016_109826187
			Gh189281_84170320
			Gh201677_84153521
			Gh81025_164286707
			Gb13463_315068340
			Gh202254_84152944
			Gh202461_84152737
			Gh268863_54124212
			Gh272091_54120984
			Gh47052_164339607
HAU-SNP142	TTCTGCACCTGCAATACAAA	AATGACCTGCAAATTGGGTA	Gh119329_109888054	AAAGGCTGTTTCTTTGCTCTCTTCTGCACCTGCAATACAAAAACAAATCGAAAGGGCATCCCCGTGCTTTTGCTCCCTTACTTGGCAGCCATGATTATTCCAGAGAAGAATCGCAGAGAAATCTGCAAATACCTATTTCAAGAGGGAGTTTGCTATGCAAAGAAGGATTACAATCTTGCAAAGCACCCCGAGATCGATGTACCCAATTTGCAGGTCATTAAACTGATGCAGAGCTTCAAGTCCAAGGAATATGTCCGCGAGACTTTTGCTTGGATGCACTACTACTGGTACCTTACTAATGATGGAATTGAGTTTCTCAGAACTTACCTTAATCTTCCATCCGAAATTGTTCCTGCTACTTTAAAGAAATCTGCAAGGCCACCGGGTAGGCTAGGCGGC…	Location(nucleotides)	159	529	533	552	599	683
			Gh153746_109853627		Major allele	A	G	T	C	C	A
			Gh153747_109853626		Number of sequences with major allele	9	12	12	10	11	6
			Gh177152_109830213		Minor allele	G	A	C	T	T	G
			Gh182617_109824545		Number of sequences with minor allele	2	2	2	4	2	4
			Gh284098_5050410
			Gh83371_164283416
			Gh90202_164273677
			Gb10905_315070898
			Gb11295_315070508
			Gb14235_315067568
			Gb8536_315073267
			Gh189578_84170023
			Gh246898_73943569
			Gh143653_109863722
			Gh143654_109863721
HAU-SNP143	AAGAAGAGGGCGAACAGTTT	TGATGCCTGATGACTCATTG	Gh136121_109871255	ATCGTTCTTTTTTCTTCTACATTACTCCTCTGTCCTCTCCCTCTCTTTACTGCGAAAAAAAAAACTTCAGACAGGGGGACGAACAACCTTGAATTCGACGACGCACTCAAACCATGTCTTACGACTATCTTTTTAAGTACATAATCATCGGTGACACTGGTGTAGGAAAGTCATGTTTGCTTTTGCAGTTTACAGACAAGAGATTCCAACCAGTTCATGATCTAACCATCGGTGTTGAATTTGGTGCTCGGATGGTCACCATAGATGGCAGGCCCATCAAGCTTCAGATTTGGGATACTGCTGGGCAAGAATCCTTCAGGTCCATCACCAGATCTTACTATAGAGGAGCAGCAGGAGCTCTTCTGGTCTACGATATAACCAGG*AGAGAAACATTTAAT…	Location(nucleotides)	296	327	486	537	660	695
			Gh154189_109853184		Major allele	T	A	T	T	A	G
			Gh154190_109853183		Number of sequences with major allele	5	5	6	6	5	5
			Gh205993_84149204		Minor allele	C	G	C	C	C	A
			Gb16744_258644964		Number of sequences with minor allele	2	2	2	2	2	2
			Gb16860_258644848
			Gh131915_109875463
			Gh30713_164363169
HAU-SNP144	TTCATTTCTGTCACGCTCAA	AATTCCAAGAAGGCGAAAGT	Gb12849_315068954	GGCCTTCATTTTCCCCGTTCATTTCTGTCACGCTCAAAAAATCCAAT*GGCGGAAACAGATCAGGCGCCGCCGCCGTCGGACCAACTCGCCGCGCTGAACTTGACTGACACCGTTGAGAAACACGCATTTTCTGACCGTGTCCTGATCCGTTCCATCGTGGGCCGGCCAGATGGCGGGGCTGGCCTTGCTGGGCAACGAGTCCGGGCCGGTGGTTGGGTAAAGACAGGGAGAGAGCAAGGGAAAGGAACTTTCGCCTTCTTGGAATTGAATGATGGGTCGAGCCCGGCGAACTT*GCAGGTGATT*GTGGACGCCGGACTGGCTGTTCTGAGCAAGCTGGTGGCGACCGGCACCTGCGTGGTGGTGGATGGGATATTGAAGGTGCCACCTGAAGGCACG…	Location(nucleotides)	25	30	69	95	106	281	361	420	432	439	654
			Gb3687_66785041		Major allele	C	T	C	C	T	A	G	A	T	G	T
			Gh191872_84167729		Number of sequences with major allele	5	6	7	7	7	7	9	8	8	8	7
			Gh220232_78348485		Minor allele	T	A	T	A	C	T	A	G	G	T	A
			Gh224888_78343829		Number of sequences with minor allele	2	6	6	6	6	7	5	6	6	6	6
			Gh229435_78339282
			Gh242454_78326263
			Gh253301_73860052
			Gh224282_78344435
			Gh226294_78342423
			Gh230145_78338572
			Gh232953_78335764
			Gh235693_78333024
			Gh243073_78325644
			Gh290212_5044296
			Gh63144_164314833
HAU-SNP145	TGTGGAAAATCTTCCGGTTA	TCCAGGAGTGTCCAACATTT	Gh112359_164242581	CTTGCTTTTGGAGTGAGATTTGATGATAGGGTGACGGGAAAACTTGACGCTTTTGCCAGCCGGGCAAAGATTGTGCATATCGATATCGATTCTGCCGAGATTGGGAAGAACAAGCAGCCTCATGTGTCAGTGTGTTCCGATGTGAAATTGGCATTGCAGGGGATAAATAAGATATTGGAGACCAAGGTAGCAAAGCTGAATCTTGATTATTCGGAATGGAGGCAGGAGTTAAACGAGCAGAAGCTGAAATTCCCTTTGAGTTACAAGACCTTTGGTGAAGCTATTCCACCTCAATATGCAATTCAGGTTCTTGATGAATTAACTGGCGGGAATGCAATTATAAGTACTGGTGTTGGTCAGCATCAAATGTGGGCTGCTCAATTTTACAAGTATAAGAAG…	Location(nucleotides)	483	492	507	748	763	775	865	935	942	943	944	998	1028	1071	1078	1079	1080	1081	1082	1124	1125
			Gh257618_73849454		Major allele	A	C	T	A	A	G	G	C	T	-	-	A	A	G	A	G	T	C	T	A	G
			Gh257619_73849453		Number of sequences with major allele	2	3	3	4	4	4	4	4	5	5	4	4	4	4	4	4	4	4	4	4	4
			Gh81878_164285538		Minor allele	G	T	C	G	C	T	C	T	-	G	G	C	G	T	-	-	-	-	-	C	A
			Gh98010_164262192		Number of sequences with minor allele	2	2	2	4	4	4	4	4	3	2	4	4	4	4	4	4	4	4	4	3	3
			Gb1539_66782893
			Gb5940_66787294
			Gb8194_315073609
			Gh181332_109825870
HAU-SNP146	GGGGCTGTAAGGCTATTCAT	GCACATTTGATACCCTGGAG	Gb1096_66782450	GGCACGAGACCCTCTTCTTCTCGGTGGTTTATTTCCTTCTTTCCCGTTGGCGTGAGAAGATCCGTACCTCCACACCTCTCCATGTCGTCACCTTTTCAGAGATCATCGCCATTCTCTCATTTTTCGCGTCCTTTATTTACCTTTTGGGTTTCTTTGGGATTGACTTCGTTCAATCTTTGGTTTTCCAACCATCGCCTGACGTTTGGATTGCCGAGGAAGAGGATGATGAAGTTCTGCTTGCAAAGGAAGATGCCCGTAAGGTCCCTTGCGGGCAAGCTCTCGATTGTTCGCTTCCACCTCTGCCTCCTGCGGCACCAATCGTGACCGTCCAGAAGGTGTTCGATGAAAAGCCTGTG*ACGGTTCTAACGGAGGAAGATGAAGAAATAATTAAATCTGTA…	Location(nucleotides)	46	629	770	854	874	887
			Gb4613_66785967		Major allele	T	A	T	C	-	G
			Gb4633_66785987		Number of sequences with major allele	12	16	9	4	4	3
			Gb4912_66786266		Minor allele	-	G	G	T	A	A
			Gb5144_66786498		Number of sequences with minor allele	3	2	2	2	2	2
			Gb5308_66786662
			Gb5915_66787269
			Gh199210_84155988
			Gh220198_78348519
			Gh229661_78339056
			Gh268692_62295790
			Gh278315_31407487
			Gh278386_31407414
			Gh278986_31406810
			Gh30020_164364311
			Gh35883_164355217
			Gh49750_164335321
			Gh61003_164317799
			Gh63180_164314797
			Gh77769_164292646
			Gh83017_164283924
			Gh87808_164277014
			Gh90689_164272990
			Gb1209_66782563
			Gb16650_258645058
			Gb4667_66786021
			Gh162454_109844918
			Gh172433_109834932
			Gh173902_109833463
			Gh187052_84172549
			Gh198787_84156411
			Gh202124_84153074
			Gh279257_31406537
			Gh55041_164327095
			Gh92828_164270126
			Gb5539_66786893
			Gh108502_164248383
			Gh112667_164241943
			Gh184926_84174675
HAU-SNP147	TTCGCCACTGTTACTGTTGA	TGGCAGTGTCAAATGAGAGA	Gb14057_315067746	AGAAAACCAGCTCTCGTTTCTCTCGTTCCCTCTCCATTTTTTCGGGAAAAAGAAGCATGGGAAAAGGTCCTGGTCTCTACACCGATATCGGCAAAAAGGCTAGAGATCTTCTTTACAAGGATTACCAGGCCGACCACAAGTTCACTCTCACTACTTACACTTCCAATGGAGTCGCAATCACATCAACTGGAACTAAGAAAGGTGAATTGCTGTTGGCTGATATAAGCACCGAGCTGAAGAACAAGAACATCACAACCAATGTCAAAGTTGACACCAGTTCTAAGCTTTTCGCCACTGTTACTGTTGATGAACCTGCACCGGGTTTGAAGACAATCTTTAGTTTCATTGCCCCTGATCAAAGGTCTGGCAAGGTGGAACTGCAATACCAACATGAATATG…	Location(nucleotides)	676
			Gh48034_164338001		Major allele	G
			Gh55556_164326271		Number of sequences with major allele	5
			Gh121034_109886348		Minor allele	A
			Gh129358_109878021		Number of sequences with minor allele	2
			Gh205876_84149321
			Gh186222_84173379
			Gh55447_164326471
HAU-SNP148	CTCCCAAGGTTCGATTTCTT	CATATAAACGCGTCCATTCC	Gb15310_315066493	CTTATTCCCGGATTCTCTCTTCATCTCCCACTTCTCAAAACCCTAATTATATTTTTTTATTTCCCATTTTGATTCAGAAATCGAAGCTTGCCAATGGCCAACAGTAATCTCCCTCGAAGAATCATCAAGGAAACTCAGCGTCTCCTCAGTGAACCTGCTCCGGGAATTAGTGCTTCACCATCAGAGGATAATATGCGATATTTCAATGTGATGATCCTTGGTCCCACACAGTCTCCATATGAAGGAGGGGTTTTCAAGTTGGAACTTTTTTTGCCTGAAGAATATCCCATGGCCGCTCCCAAGGTTCGATTTCTTACAAAGATATATCATCCTAACATTGATAAGCTTGGGAGAATATGCCTTGATATTCTCAAGGACAAATGGAGTCCAGCTCTGCAG…	Location(nucleotides)	29	40	123	294	542	554	606	675	687
			Gh111814_164243234		Major allele	C	A	C	C	C	G	G	A	G
			Gh118219_109889165		Number of sequences with major allele	7	10	15	17	15	14	16	6	6
			Gh128220_109879162		Minor allele	-	-	A	T	T	A	A	-	A
			Gh271833_54121242		Number of sequences with minor allele	2	2	2	2	4	4	2	4	4
			Gh48803_164336785
			Gh59374_164320046
			Gh67997_164308698
			Gh255236_73851836
			Gh255237_73851835
			Gh273192_54119883
			Gh105524_164252236
			Gh107178_164250120
			Gh19377_325468206
			Gh84101_164282391
			Gb12675_315069128
			Gb4457_66785811
			Gh166812_109840558
			Gh211558_84143639
			Gh167132_109840237
			Gh211886_84143311
HAU-SNP149	CCCATCGTTGGAGATTACTG	TGTCCTTGGGAGTGTCATCT	Gb117_66781471	TTTTTTTTTTTTCTTTTTTCAGTAATTGGAGTTGAAATTTTACATTCCAATATTTTATTCATTTGGACAGGAATTTGGTTTTGTTTGGTTTGGTTTCAATGTTGTAATGGTAAATTCGAGTTTATTGAATGTTAATTCAGTCCTGTTTTGAAAAAAAAAAAAAAAAAAAACGCGAGACTAGAAAACCCCATCCAAAATCTTCTTCTTAACTATCTAAAAGCGAAAAACCCAAAACAAATGTCCCAGAAAACAATGGAAGTGGTGAAGAATTTGGACATCAAAAGATACATGGGAAGGTGGTACGAGATAGCTTCATTCCCATCAAGGTTTCAGCCAAGGAATGGGGTGAATACAAGGGCTACCTATACTTTGAATGAAGACGGAACAGTGCATGTGCTT…	Location(nucleotides)	387	441	447	451	520	525	550	552	627	690	710	742	754	813	814	821	825	838	860	885	887	888	889	890	891	892	893	894	895
			Gb5852_66787206		Major allele	A	C	G	A	A	C	C	C	A	G	C	A	A	-	-	-	G	G	-	T	G	G	T	C	G	G	T	T	T
			Gh118731_109888652		Number of sequences with major allele	9	9	9	9	9	9	9	9	9	9	9	9	8	7	7	7	7	7	7	4	4	4	4	4	4	4	4	4	4
			Gh124036_109883346		Minor allele	G	T	T	G	T	T	T	A	G	C	-	G	G	G	A	T	C	A	A	A	A	A	A	A	A	A	A	A	A
			Gh125210_109882172		Number of sequences with minor allele	2	3	3	3	3	3	3	3	3	3	3	3	3	3	3	3	3	3	3	3	3	3	3	3	3	3	3	3	3
			Gh125308_109882074
			Gh188580_84171021
			Gh78522_164291311
			Gh80898_164286977
			Gh19967_325467616
			Gh281836_24976807
			Gh69071_164306836
HAU-SNP150	AAACCCTACACCAACGTCAA	GACACAACGGAGAAAGCACT	Gb4080_66785434	GTTGGCAGGAACTCATAACTCCTCAAAAGTCTTCTTCAATGGCAGCTCGAGTTCTTGTTTTGGCTTCAATTCTTATTTTCTCTTGTTTTGCAGAGACATGCTATGGGGTGATCTCTTTCTCATCCCTTCAAAGAACACTTGTTGTTACTGCTTCTCATAGACAAGGACTTTTGAAAGCCGGGGAAGACAAGATCACAGTGAGATGGGGATTGAACCAGAGTTTCCCGGCCGGGACCGACTCGTCTTATAAGACCATCAAGGTCCAGCTTTGCTATGCACCCATCAGCCAAGTCGACCGTGCATGGCGGAAAACCGAGGACCATCTTAACAAAGACAAGACATGCCAGTTCAAGATCGTCAAGAAACCCTACACCAACGTCAACGAAACCCTTGAATGGA…	Location(nucleotides)	29	44	45	109	116	141	279	356	373	408	497	498	547	725	779
			Gb4627_66785981		Major allele	G	A	G	T	T	G	C	C	C	C	C	G	T	T	T
			Gb4740_66786094		Number of sequences with major allele	6	6	6	7	7	7	7	10	10	10	10	10	13	8	2
			Gb4750_66786104		Minor allele	T	G	T	C	A	C	A	A	T	A	T	C	G	A	C
			Gb4871_66786225		Number of sequences with minor allele	5	5	5	6	6	6	6	6	6	6	6	6	2	5	2
			Gb5411_66786765
			Gb6228_66787582
			Gh138045_109869331
			Gh138046_109869330
			Gh215777_78352940
			Gb4354_66785708
			Gb4484_66785838
			Gb524_66781878
			Gb5549_66786903
			Gb5899_66787253
			Gb842_66782196
HAU-SNP151	CTGCTTAAAGTGGCCAAAGA	ACAAGCATCGGCTTCATTAG	Gb194_66781548	CATCAGGCAGAGGACGAGACAAGGGAGGGGATTCAAAAACCAACCCAAGTTTCCAATATATGCTAGCAACAAGGTTGTCCATGATCTTTCTGCTGTGGTTGCTTCCATTGTCCAATTATTACTATGAGTACGATGAAATGTTTTAACTGTCTAATGCCAAGTAATGGGCAATAAAAGTGTATGTACAGATGTGTTATAGATGTTATGAAAAATGGATAAAGAATAGAGGTATTTGTAAACAAACCAAAAGACCCAAATACACCAAACATGAACAACACCGTCTCTTTTGCTCTGCTTCACTTTGCATTTTGCTTCACTTTAGTTTCATTCACTCCTATTTCTGCCCTGGAATTGCATGGAACTGGTGCCAACATGGTCGAAACAACTTGCCAAAAGACA…	Location(nucleotides)	280	288	289	301	342	357	387	417	418	456	457	486	657	734	862	909
			Gb860_66782214		Major allele	G	T	G	T	T	T	T	C	G	A	A	T	A	A	G	T
			Gh125860_109881522		Number of sequences with major allele	8	8	8	11	11	11	11	11	10	12	12	12	12	11	5	6
			Gh126520_109880862		Minor allele	A	A	A	A	A	C	C	T	A	C	G	A	T	G	C	C
			Gh128059_109879323		Number of sequences with minor allele	4	4	4	4	4	4	4	4	5	4	4	4	4	4	2	2
			Gh164305_109843067
			Gh200444_84154754
			Gh33366_164359300
			Gh110480_164245388
			Gh193828_84165773
			Gh26169_164370074
			Gh34984_164356551
			Gh145280_109862095
			Gh145281_109862094
			Gh152393_109854980
			Gh206629_84148568
HAU-SNP152	ACACTGCTGGACAAGAGAGG	AATGCCATCTTGGACTGGTA	Gb1135_66782489	TTTTTNNNTGGAGTCTCGTGCCNNTGCGGTCGACACTAGTGGNTCCAANNATTCGGCACGAGGCCATTAACGCCTTTTAGCAATTAGGAATTGCCCATTGCCCATTCCTGCACTAAAATCAATCAAAAATA*GGAATCAAAATTCAAAATCTTGTTCTTTTATCCACTGCTTTAAAGCTTTAAATCAAATTATTACGTAGAAACTTATAGCAATTTATCCTTCTTCATGGGTTGCTCTTCTTCTCTCCCAGATCGGAGTTCCGGGCGGTCCACTGGACTTAACAACGCGGACAATCCTGAAGGTCCCGATGCCAAAAATCTACGCGTAAAGCTGGTCTTGTTAGGTGATTCTGGAGTTGGAAAAAGTTGTATTGTTCTTCGATTTGTTCGTGGCCAGTT…	Location(nucleotides)	107	130	132	150	180	201	221	382	604	855	857	887	915	921	922	923	926	927	928	931	933	934	937	938	940	945	946	948	950	951	954
			Gb13728_315068075		Major allele	T	T	-	T	T	A	T	A	G	T	G	T	G	A	T	A	T	A	A	G	G	A	A	C	A	T	C	A	G	C	T
			Gb295_66781649		Number of sequences with major allele	2	4	4	5	5	5	6	7	8	9	9	6	6	5	5	4	4	4	4	4	4	4	5	4	4	4	4	4	4	3	4
			Gb5662_66787016		Minor allele	C	A	A	C	C	G	C	C	A	C	A	C	T	-	-	-	-	-	-	T	C	-	G	-	T	G	A	G	A	A	-
			Gb8527_315073276		Number of sequences with minor allele	2	2	2	2	2	2	2	3	5	4	4	3	3	3	3	3	3	3	3	3	3	3	2	3	3	3	3	3	3	2	2
			Gh108736_164248114
			Gh180261_109826954
			Gh262730_72279602
			Gh163555_109843817
			Gh164302_109843070
			Gh210756_84144441
			Gh210770_84144427
			Gh287463_5047045
HAU-SNP153	CCGTTGAGAACTTCCTTGAA	CCGAACGGACTTATCAGAGA	Gb1379_66782733	GCACGAGCTTCAGTCTCCCCCATTTTCCCGAGTTTTTGTCTCTTTCGCTTTCTCGCCTCCGAGAAGAAGCCGACGCCGCCATGGTTCACGTCAGTTTCTACCGCAATTATGGGAAGACATTTAAGAAGCCAAGGCGTCCATACGAGAAGGAACGTTTGGATGCTGAGTTGAGGCTTGTAGGAGAATATGGTCTCCGATGTAAGAGGGAGTTGTGGAGGGTTCAATATGCTTTGAGTCGAATCAGAAATGCTGCTAGGGATCTTCTTACTCTTGATGAGAAGAACCCTCGTCGTATTTTCGAAGGTGAAGCTCTTCTTCGTAGGATGAACAGGTATGGACTTTTGGATGAGAGTCAGAACAAGCTCGATTATGTCTTGGCTTTGACCGTTGAGAACTTCC…	Location(nucleotides)	54	146	191	236	266	332	374	386	568	593	606	610	654	681	720	730	733	784	830	831	836	837	839	865	876
			Gh178090_109829246		Major allele	C	G	T	T	T	G	C	C	T	T	A	A	C	A	C	C	-	T	C	A	A	G	A	T	G
			Gh19624_325467959		Number of sequences with major allele	6	12	14	15	15	15	15	15	13	14	14	13	13	12	12	12	14	12	10	12	12	12	12	7	7
			Gh20564_325467019		Minor allele	G	A	G	C	C	A	A	T	C	C	C	G	T	C	G	A	T	A	A	T	G	A	C	G	T
			Gh205829_84149368		Number of sequences with minor allele	2	4	4	4	4	6	6	6	7	6	6	6	6	6	4	4	2	4	5	3	2	2	2	2	2
			Gh205897_84149300
			Gh24105_193218491
			Gh290031_5044477
			Gh42016_164346393
			Gh47283_164339256
			Gh68466_164307907
			Gh69153_164306723
			Gh73753_164299039
			Gh81640_164285878
			Gh81754_164285670
			Gh86905_164278209
			Gb1126_66782480
			Gh206121_84149076
			Gh35185_164356205
			Gh51008_164333501
			Gh52456_164331517
			Gh56245_164325101
			Gh76968_164294214
HAU-SNP154	TCAACACAATGTTGGTGCTC	GACCGTGATGAGCTTGTTCT	Gb1503_66782857	ACAAGAAAGTTGGGTTTATCTTTTTACTCACTCTGTTGGCTAAGCTGCTTTTCTAGGGTTCATTTATCTTTCGCCTCCCTCTCTTTTCTTTTTTCAATCCCCTCCTTCTTTCAGGTCTCTTCTAATCTATCTTTTCTTTTTATGTTTTGGCTTTCAATTTCAATTTGACTGCTTTTTTATTTTTATTTTTGGTACTGTTGAGTTCCTTTTCCATGGTGGATCTTCCTTTGTTTCAGCTGAGATATCCTTGTTTTTCCCCTCCTTCTTTCAGGTAAAATGCAACGGGCAGTTCGAGCTTTTTCGGTGCACGGAAATACTGTGAAAAATGCGATCTTGCATCGCATTCGG*GTTG*TCAATCCGGTTATACGACC*CGTTATGTTTTCCAGATCACTTACA…	Location(nucleotides)	275	319	352	368	705	750
			Gb1574_66782928		Major allele	A	G	T	A	C	A
			Gb5682_66787036		Number of sequences with major allele	4	5	5	5	5	4
			Gh106522_164250825		Minor allele	G	T	G	G	G	T
			Gh285706_5048802		Number of sequences with minor allele	2	2	3	3	4	3
			Gh102458_164256221
			Gh209574_84145623
			Gh34297_164357657
			Gh45150_164342448
HAU-SNP155	AGGCAAGGACCTAACTTGCT	CTCAGGGTAAACCCCATCTT	Gb2067_66783421	CNTATAGTGAGTCGTATTACAAATGCANGTCGACACTNNTGGATCCAAAGAATTCGGCACGAGAACTCATCAACTGCAGCCCTAACATCAATCATCTACATGGCCATGGCAACTCAAGCAGGTCTCTTCACCCCCACAATCACCACCCCAAAATCTTTGGCCCCATGGAAACCAGCCTCATCATTTTCCTTTGCTACCTCTTCCAAGTCCCTCAACTTCTCCGTGGCTCAAAGAACCATTAGAGCTGCAGCTGCTGATGAGGAAGCATCATCTGCTGCCGCCACAAAGGAAGCTCCGGTTGGTTTCACCCCTCCAGAATTGGACCCCAACACCCCATCACCCATCTTCGGAGGAAGCACTGGAGGACTGCTTAGAAAGGCTCAAGTCGAAGAATTCTAC…	Location(nucleotides)	354	557	827
			Gb946_66782300		Major allele	A	A	T
			Gh205207_84149990		Number of sequences with major allele	9	9	2
			Gh206429_84148768		Minor allele	G	G	G
			Gh34551_164357245		Number of sequences with minor allele	2	2	2
			Gh56167_164325316
			Gh60491_164318488
			Gh80405_164287784
			Gh96045_164265147
			Gh145286_109862089
			Gh145287_109862088
HAU-SNP156	CAGGGAAGAAACTTCGATCA	TCTCAAGGTCTCAGGGTCTG	Gb5523_66786877	GTTGGCCTCATTGTAGGCAAAATGGCCTCTGTTTGTGCTTCTTCTGCCATTGCAGCCGTTGCCATCTCATCCCCCAGTTCCCAGAGGAGTGGATCAGTAGTGAGGACAACAAAGGCTTCTTTCCTTACAGGGAAGAAACTTCGATCAGTCAAAAAGTACACAAAACCAGCAGCAGCCCGAACAGTTCCGGTGTTTGCAGTGGCTGACCCCGACCGACCTCTTTGGTTCCCAGGCAGTACTCCTCCTCCATGGCTCGATGGCAGCCTCCCTGGAGACTTCGGTTTTGATCCTCTAGGCCTTGGATCAGACCCTGAGACCTTGAGATGGAACGTACAGGCAGAGCTCGTCCATTGCAGATGGGCAATGTTAGGAGCCGCTGGGATTTTCATCCCAGAGTTC…	Location(nucleotides)	49	176	183	194	543	561	630	636	651	672	852	885
			Gh198278_84156920		Major allele	A	C	A	T	G	C	T	T	C	A	A	-
			Gh199206_84155992		Number of sequences with major allele	4	4	4	4	6	6	6	6	6	6	3	2
			Gh23662_193219131		Minor allele	G	T	C	G	T	T	C	A	T	G	-	A
			Gh56414_164324904		Number of sequences with minor allele	2	3	3	3	4	4	3	3	3	3	2	2
			Gb115_66781469
			Gb2069_66783423
			Gb5850_66787204
			Gb5981_66787335
			Gh127382_109880000
			Gh129324_109878055
HAU-SNP157	CTCAAAAATCAGAGCCTGGA	ACATGCCCTCATCAGTTGTT	Gb1000_66782354	CGATTTTTTTTTTTTTTTTCTATTGGAATACCAACCCTCGAACCTTTCACCTAAAACACACGTGCTTAAGCACATATCCTTCCACATCACTGCCCTTGCACTCGGATCATACCAATCAATCAAAATCCCCAAAAAAATATTAAAAAAATGAGCTCTCAGATTTTCAGATCTGCTTCTAGAGCCGCCAGGTCTCTCCTTTCAGCAT*CCAAGGCTTCTCGCTTTTACTCTGAAGGGCGAGCTGTAGCTGCCGCTGCAGCAGTTTCACTTGGCGGTAAAGTGCCTCTTTTGGCTTCAGCTTATGGAAGTACTGC*TTCTGCCAATGCATCTAGAGCATGGCTTTCAGGAGTTTTTGCTCTTCCAGTGGCAGCTTACATGCTTCAGGAGCAGGAGGTTCATG…	Location(nucleotides)	348	437	464	521	593	608	611	644	671	742	873	902	950	1003	1007	1008	1009	1014	1028	1036	1040	1042	1046	1057	1066
			Gb3049_66784403		Major allele	G	A	G	A	T	G	C	A	T	A	G	A	T	T	G	T	T	T	A	A	C	T	C	A	T
			Gb3102_66784456		Number of sequences with major allele	5	7	7	8	10	7	10	10	12	13	12	13	11	10	10	10	9	9	6	9	9	9	7	5	3
			Gh106258_164251284		Minor allele	A	T	A	G	C	T	T	G	C	C	C	G	-	G	T	G	C	G	G	-	A	A	T	G	A
			Gh124848_109882534		Number of sequences with minor allele	3	3	3	2	2	5	2	2	3	2	3	2	3	3	2	2	3	2	3	3	3	3	4	5	2
			Gh124849_109882533
			Gh87161_164277944
			Gh94027_164268209
			Gh101634_164257348
			Gh169899_109837470
			Gh187029_84172572
			Gh62450_164315810
			Gh102254_164256490
			Gh51267_164333183
			Gh75353_164296834
HAU-SNP158	TTGACACTAAGCGTGGGATT	GCAAGATTTTGCTTCCTTGA	Gh108267_164248618	AGAAAATTTTTCATTTCAGGCTAGGTTCTTTCAAAGCAAAAATCCCAGCATCATCCATAGCTGTAAGAACCAG*ACATGGAAGCCACTGCTGTTTATAGCAGCAAAGGAAGTCCATTTCTTTTTTCCTCTAGGATTACAACTAAAAAATCATTTAAATCATCACAAAATGCTGCAACTTTCTCACCTTTTCTCATTCAATCCATGGCTACTCAGAAACCATTGCCTTCAGTTGCCAAAACTGTTGGTTCTAGAAAGGGCTCGAACTCGACCGTTTTTCCGCTCGGCGAGCCAGGGCCAAGGAACAGCACAGTGGTGACACAACCAGTGAAGCTACTGACAAATGTAGAGAAACTGAAACTGCTAACCAAAGCAGAGAAAGCAGGGCTACTATCCGCGGC…	Location(nucleotides)	70	71	72	73	75	142	144	158	318	321	448	466	502	524	565	583	589	694	703	706	748	788	795
			Gh137514_109869862		Major allele	C	C	A	G	A	T	A	T	C	A	G	C	T	G	G	G	A	-	G	G	T	T	T
			Gh144399_109862976		Number of sequences with major allele	4	4	4	4	4	5	5	5	7	9	7	8	8	8	8	8	8	8	8	8	4	4	4
			Gh159045_109848327		Minor allele	A	A	T	T	G	C	G	C	G	G	A	T	A	T	T	T	T	C	T	-	G	A	A
			Gh184905_84174696		Number of sequences with minor allele	2	2	2	2	2	4	4	4	4	2	6	5	5	5	4	3	3	3	3	3	3	3	3
			Gh30723_164363159
			Gb2181_66783535
			Gb4314_66785668
			Gb560_66781914
			Gh117673_109889711
			Gh199205_84155993
			Gh144400_109862975
			Gh159046_109848326
HAU-SNP159	TTTGCATGGGTACAAGGTTT	GAGCACTAAGGCATTTCCAA	Gb2513_66783867	GTTGAAGAGATATGGGGTGGAAAGGAATTCTGGGTTTTGAGTATGGAATTGTTCAAGGACCTTTGGGACCGGATATTGCTGGTCCGGAGCTAGTTGCTGCTGTTGCAAACGCTGGTGGACTAGGCCTTCTTAGAGCTCCTGATTGGGAATCACCAGATTATGTGAAGGAGTTGATAAGGAAGACTCGGAAGTTAACCGACAAACCCTTTGGGGTTGGTGTTATTCTGCCATTTCCTCACAAAGAAAATGTAAAGGCTATACTAGAAGAGAAGGTAGCAGTGTTGCAACTGTATTGGGGAGAATGCTCAAAGGAGCTTGTAATAGAAGCTCATAATGCTGGGGTCAAGGTTGTTCCCCAAGTTGGGAGTTTGGAGGAAGCAAAAAAAGCAATTAATGTGG…	Location(nucleotides)	596	629	635	646
			Gb504_66781858		Major allele	T	G	T	G
			Gh251019_73862334		Number of sequences with major allele	3	3	3	3
			Gh125253_109882129		Minor allele	C	C	C	T
			Gh279199_31406595		Number of sequences with minor allele	2	2	2	2
HAU-SNP160	ATGTTGCACACAATGCAATC	GAAGGGAAAGGGTGTTGTTT	Gb12151_315069652	AATCCATCTTCTGTTATTTGAGAAAACCCTAGCCAACCTTTCCGCAGCTCGCTAATGGGGG*CTTACAAGTACGTGTCGGAGCTATGGAGGAAGAAGCAATCGGATGTGATGAGGTTTTTACAGAGGGTGAGGTGCTGGGAATACCGTCAGCATCCAGCCATTGTTAGGGTCAACCACCCTACTCGTCCTGACAAGGCTCGGCGCTTGGGTTACAAGGCTAAGCAGGGTTATGTAGTTTATCGTGTTCGAGTTAGAAGGGGTGGTCGAAAGAGGCCTGTTCCCAAAGGTATTGTCTATGGTAAGCCCACAAACCAAGGTGTTACCCAATTGAAGTTCCAGCGCAGCAAGCGGTCTGTTGCAGAGGAGCGAGCTGGTCGAAAATTAGGAGGTCTCAGAGT…	Location(nucleotides)	120	193	196	217	316	360	478	585	615	683	726	729	746	770	783
			Gb13209_315068594		Major allele	T	C	G	G	A	C	A	G	A	T	-	A	T	C	T
			Gb2319_66783673		Number of sequences with major allele	14	13	16	17	15	20	13	13	12	11	14	9	8	7	5
			Gb9898_315071905		Minor allele	-	T	T	T	G	T	G	A	G	A	T	C	C	G	-
			Gh112272_164242733		Number of sequences with minor allele	3	5	3	2	5	2	6	6	5	5	2	6	5	4	5
			Gh151172_109856201
			Gh151173_109856200
			Gh179162_109828127
			Gh264785_72275287
			Gh50090_164334829
			Gh52615_164331344
			Gh79366_164289724
			Gh95693_164265513
			Gh103224_164255046
			Gh105857_164251721
			Gh167314_109840055
			Gh212392_82756414
			Gh31049_164362657
			Gh31075_164362631
			Gh192656_84166945
			Gh71274_164302754
HAU-SNP161	ACTATTGCTGCTGTGGAAGG	ATTTTTCCGGTAAGGGTCAC	Gb2446_66783800	CTTTTCTCCTTTTTCTTTTTCTCAGACAAGATGGGTTCTCAGGGATCGGTTATGGCGATGCTTTTGCTGATGATGTTCACTTTATCATCAGCTTCCGACATGTCCATTATATCCTACGATGAAACACATCCCGACAAGTCAACGTCTAGTTGGAGAACAGACGACGAAGTTATGGCCATGTACGAGGAGTGGCTTGTAAAGCATGGAAAAACATACAACGGTTTGGGTGAGAAAGAGAGGAGGTTCCAGATTTTTAAGGATAACCTTAGGTTCATCGATGAACATAACGCCGATGAGAGTCAGAGTTTTAATGTTGGTTTGAACCGCTTTGCTGATCTTACCAACGAGGAGTACCGAGCCATCTACCTGGGAATCAAGAAACCCAACCGGAAAGTTTCC…	Location(nucleotides)	57	124	126	244	303	312	367	418	421	433	666	672	710	711	713	718	737	748	757	835	858	859	861	887	1019	1057	1069	1147	1310	1386	1390	1479	1494	1502	1546	1630
			Gb2664_66784018		Major allele	G	A	A	T	G	T	C	T	G	G	A	A	C	A	C	G	T	A	T	-	-	A	G	G	A	C	C	G	C	G	A	A	T	G	T	G
			Gh104697_164253294		Number of sequences with major allele	13	13	12	13	13	11	13	13	13	13	25	23	32	17	21	19	19	31	31	25	21	22	15	19	17	24	25	15	13	10	18	9	9	9	8	5
			Gh106357_164251172		Minor allele	T	G	C	C	C	G	T	G	C	C	-	-	T	G	T	A	A	-	C	G	A	G	A	C	C	G	T	A	G	A	T	G	C	A	A	A
			Gh109017_164247638		Number of sequences with minor allele	5	6	7	8	8	10	11	12	12	12	4	6	2	17	13	15	16	2	2	3	2	2	8	2	7	2	2	11	10	9	2	5	6	5	5	2
			Gh120823_109886559
			Gh129397_109877982
			Gh162815_109844557
			Gh165628_109841742
			Gh199377_84155821
			Gh210374_84144823
			Gh212566_82756240
			Gh212977_82755829
			Gh216316_78352401
			Gh220366_78348351
			Gh228345_78340372
			Gh228554_78340163
			Gh235757_78332960
			Gh239253_78329464
			Gh80818_164287083
			Gb16633_258645075
			Gb4749_66786103
			Gh126615_109880767
			Gh180974_109826229
			Gh194515_84165086
			Gh197880_84157318
			Gh198104_84157094
			Gh198812_84156386
			Gh204317_84150881
			Gh20754_325466829
			Gh30609_164363390
			Gh47049_164339610
			Gh62304_164315956
			Gh92028_164271220
			Gb2520_66783874
			Gh178501_109828804
			Gh216735_78351982
			Gh221035_78347682
			Gh226308_78342409
			Gh227691_78341026
			Gh228531_78340186
			Gh231415_78337302
			Gh234985_78333732
			Gh237022_78331695
			Gh210226_84144971
			Gh210249_84144948
			Gh210323_84144874
			Gh210426_84144771
			Gh222919_78345798
			Gh231464_78337253
			Gh233053_78335664
			Gh210209_84144988
			Gh210439_84144758
HAU-SNP162	GGAGAAGAGACCCAAAGCTC	CTTTATCAGCTTGCCTCTGG	Gb8145_315073658	AATATGAAAGCAAAACCGTTTTTTTTCTCTAGACTCTTCCCTTGTAACTGTTAAAATCTTTGTCACTG*TGATCATTAATGGCCACC*GCTGAACCTGAAGTTCCAGTCACTGAGCAGCAGCCGGCGGCAGCAGAGGAGCCAAAGCCGGCGGAAAAGCCTGTGAAGGAGAAGAGACCCAAAGCTCCAAAGGAGAAAAAGCCTAAACAACCCAAAT*CCACAGCACGTCCTCCTTATTTTCAGATGATCAAGGAGGCGCTTTTGGCTTTGAAAGAGAAGAGTGGTTCAAGTCCGTACGCTATAGCCAAATACATGGAAGAGAAGCACAAGGCGGTGC*TTCCAGCGAATTTCAGGAAAATCTTAGGTCTTCAGCTTAAAAACTCAGCTGCCAGAGGCAAG…	Location(nucleotides)	6	20	24	25	34	41	46	47	60	61	103	124	142	154	180	205	219	226	232	284	305	387	453	466	477	478	523	579	607	633	661	663	713	751	756	787	788
			Gh102303_164256441		Major allele	G	T	T	T	C	C	A	A	T	T	T	G	A	A	A	A	A	G	C	T	C	T	A	A	C	A	T	G	C	C	G	C	T	G	T	G	T
			Gh106941_164250383		Number of sequences with major allele	3	5	4	7	10	21	12	12	16	17	30	19	31	31	19	21	19	19	35	21	24	48	28	28	30	28	29	29	50	26	24	24	23	21	40	35	36
			Gh112962_164241596		Minor allele	C	G	-	-	G	T	C	C	-	-	-	C	G	G	G	G	G	A	G	A	G	C	G	G	T	G	G	C	T	G	A	T	A	A	G	A	C
			Gh132140_109875238		Number of sequences with minor allele	2	2	3	3	9	2	12	12	11	11	2	13	2	2	15	13	18	18	2	20	23	2	23	23	21	23	23	24	2	21	23	23	22	21	2	2	2
			Gh132141_109875237
			Gh175033_109832332
			Gh175729_109831636
			Gh18116_325469467
			Gh19131_325468452
			Gh205008_84150189
			Gh205641_84149556
			Gh206807_84148390
			Gh208584_84146613
			Gh210614_84144583
			Gh253586_73859767
			Gh275181_54117894
			Gh29327_164365362
			Gh35114_164356291
			Gh46698_164340123
			Gh64618_164312821
			Gh84449_164281819
			Gh88871_164275577
			Gh90417_164273431
			Gb11695_315070108
			Gb2060_66783414
			Gh113739_164240100
			Gh141335_109866041
			Gh141336_109866040
			Gh152276_109855097
			Gh152277_109855096
			Gh172834_109834531
			Gh174504_109832861
			Gh186862_84172739
			Gh200883_84154315
			Gh20621_325466962
			Gh209248_84145949
			Gh246559_73943908
			Gh257654_73849418
			Gh257655_73849417
			Gh42183_164346174
			Gh82566_164284542
			Gh82903_164284051
			Gh93331_164269264
			Gh98093_164262096
			Gb3696_66785050
			Gh101653_164257329
			Gh121946_109885436
			Gh166636_109840734
			Gh181259_109825944
			Gh181725_109825470
			Gh205830_84149367
			Gh217561_78351156
			Gh54928_164327306
			Gb2558_66783912
			Gh46459_164340482
HAU-SNP163	GAGCAAAACAAAGCCTCAAA	GTGCCCTTGACAGTGTAACC	Gb2468_66783822	GAGCAAAACAAAGCCTCAAAACCCCAAGAGTTTCACCTCAACAAAACACCTACAAAGCAAATATGCCAATTGAGAGCTCTTCCACTAATGGCCCAACCGTCTGTGTCACCGGTGCCGGTGGCTTCATCGCCTCCTGGATTGTCAAGCTTCTTCTTGAAAAAGGTTACACTGTCAAGGGCACTGTAAGGAACCCAGACGATCCCAAGAATTGTCATTTGAGAGAGCTTGAAGGAGCAAAGGAGAGGCTATCTCTTCACAAAGCTTACCTTCTTGATTACCAATCTCTTAAG*GAAGCCATTAGCGGTTGCGATGGAGTTTTCCATACTGCTTCACCTGTGACTGATGATCCTGAACAAATGGTGGAGCCGGCCGTGATTGGGACTAAGAATGTGATAATG…	Location(nucleotides)	15	16	19	22	23	25	55	91	264	281	453	516	531	570	573	617	622	655	713	734	781	801	849	873	886	895	903	919	927	968	1034	1068	1084	1096	1104	1134	1135
			Gb2689_66784043		Major allele	C	T	A	C	C	C	A	G	T	A	C	C	T	A	A	C	A	A	G	A	A	G	G	C	-	A	G	G	A	-	A	C	A	A	A	-	-
			Gh169225_109838144		Number of sequences with major allele	3	5	8	8	9	13	14	14	14	14	29	30	30	30	30	31	45	47	47	46	29	44	27	28	38	26	38	36	36	31	21	21	25	17	16	12	12
			Gh169585_109837784		Minor allele	A	C	G	G	A	-	G	C	G	G	A	T	C	G	G	T	-	-	A	G	T	C	T	A	T	G	A	A	-	G	T	G	-	G	G	C	A
			Gh180054_109827171		Number of sequences with minor allele	2	3	4	4	4	4	7	7	9	9	14	12	13	12	11	17	3	2	2	2	18	2	14	12	2	12	2	2	3	3	10	10	2	10	12	10	10
			Gh181307_109825895
			Gh181897_109825294
			Gh210191_84145006
			Gh210192_84145005
			Gh210204_84144993
			Gh210221_84144976
			Gh210222_84144975
			Gh210231_84144966
			Gh210234_84144963
			Gh210243_84144954
			Gh210258_84144939
			Gh210271_84144926
			Gh210280_84144917
			Gh210315_84144882
			Gh210354_84144843
			Gh210355_84144842
			Gh210389_84144808
			Gh210400_84144797
			Gh210419_84144778
			Gh210427_84144770
			Gh210938_84144259
			Gh231074_78337643
			Gh240932_78327785
			Gh276875_54116200
			Gh32849_164360077
			Gh52242_164331836
			Gh52567_164331406
			Gh62228_164316165
			Gh63171_164314806
			Gh116734_109890654
			Gh123491_109883891
			Gh168494_109838875
			Gh178689_109828614
			Gh178999_109828300
			Gh180090_109827133
			Gh188695_84170906
			Gh197748_84157450
			Gh197749_84157449
			Gh205191_84150006
			Gh208617_84146580
			Gh211066_84144131
			Gh211120_84144077
			Gh211157_84144040
			Gh211213_84143984
			Gh211265_84143932
			Gh218497_78350220
			Gh224280_78344437
			Gh227778_78340939
			Gh227940_78340777
			Gh236767_78331950
			Gh250816_73862537
			Gh283692_5050816
			Gh51460_164332912
HAU-SNP164	AAATTCAGCACCTCTTGCAG	CACCCAAGAGGAAATGTGTC	Gb1565_66782919	CACTTTTCTNGCAAGACTCTCATCCATCTCCACGCGTCCGTTTTTGGGTTTTCAGACAGTTTTTTCTTGGGAGGAAAATGACTATCCTTATCGAGAAGCCTGAGCTAGACTGCCAGATTCATGTGGATGAAAGTAAGGAATTGGTGTTGGATGGTGGATTCCCAGTGCCGAAATCTTTGTCAGGAGAAGGATTTTTGGCACCAGAGGTCAATTCATTTGGCAACTCCTTTAGGGATTACAATGCAGAAAGTGAAAGGCAAAAG*AGCGTGGAGGAATTCTACAAGCAGCAACATGTTAACCAGACATACGACTTTGTGCAAAAGATGAGGGAAGAATATTCGAAGCTGAATAGAATGGAAATGAGCATATGGGAATGCTGTGAATTGCTGAATGAGGTG…	Location(nucleotides)	329	407	478	486	781
			Gh119660_109887723		Major allele	G	A	T	T	C
			Gh24761_193217686		Number of sequences with major allele	7	8	8	8	7
			Gh278396_31407404		Minor allele	A	C	C	C	T
			Gh29653_164364870		Number of sequences with minor allele	2	2	2	2	3
			Gh77397_164293492
			Gb2801_66784155
			Gb2824_66784178
			Gh134614_109872763
			Gh134615_109872762
HAU-SNP165	GTCTTACAAGGCTGCTCAGG	GTGTGTCAAGCTCAGCAATG	Gb2960_66784314	CAAAAAAAAAAAAAAAAAAAAAACTGAAAAACGTTCTCTCCCTCGAAACCCACCATTACGGCAAATGGCGACGACGGTCACTGGCAACCTGAGCCGCGATCAGTACGTTTACTTAGCGAAGCTATCCGAGCAAGCTGAGCGCTATGAGGAGATGCTTCAGTTCATGCAAAAGCTGGTCCTCGGCTCAACCCCAGCCGCTGAATTAACCGTCGAGGAAAGGAACCTTCTCTCCGTCGCCTACAAAAACGTCATCGGATCTCTACGTGCCGCGTGGAGAATCGTTTCTTCCATCGAGCAGAAAGAAGAAGGTCGAAAGAACGAGGAACATGTTGTGCTGGTTAAGGAGTACAGATCCAAGATTGAATCCGAGTTGTCGGAAGTTTGCGCTAGTATCTTGAC…	Location(nucleotides)	351	370	423	523	529	532	576	598	613	616
			Gb3265_66784619		Major allele	G	G	T	T	T	G	A	T	T	G
			Gb467_66781821		Number of sequences with major allele	4	4	5	5	5	5	5	5	5	5
			Gh30919_164362909		Minor allele	A	A	C	C	C	A	C	G	A	A
			Gh49050_164336400		Number of sequences with minor allele	3	3	3	3	3	3	3	3	3	3
			Gh55467_164326360
			Gh79116_164290174
			Gh85365_164280445
HAU-SNP166	TTGGTTAAGGCAATGGCTAC	AAGACGCCTTTTGCTTTCTT	Gb358_66781712	AGTGTTCCAGAATCGGTTGGTTAAGGCAATGGCTACCCTCAGAATAGCTCTTCGTAACGTCCACCGCATCGTTAATACCTCCGCCGTTTCCGGCCGTACAACAACCGTTTTCAGGCCACAGTATGGTTGGGTTTCAACATATTTTTCAACTAATATTAGTAACACTCAGCCATTAAACATCGATCTTTCTAACGAAGAAAGCAAAAGGCGTCTTTATAACAGATTGTTGTATAGGAGCAAACAAAGAGGATTTC*TGGAGCTGGATTTGGTTTTGGGAAAATGGGTTGAAGAACATATCCATTCCATGGATGAAAATGGAATTAAAGCTCTTGTTAATGTCCTCGATTTGGAAAACCCCGACCTTTGGAAATGGCTAACCGGTCAAGAACAACCACCCG…	Location(nucleotides)	19	26	38	89	103	250	410	411	431	446	452	475	493	527	542	587	668
			Gb5609_66786963		Major allele	G	G	C	T	A	A	T	C	T	C	G	C	G	C	T	A	A
			Gh119078_109888305		Number of sequences with major allele	6	6	7	7	7	7	8	8	8	8	8	7	7	7	7	7	6
			Gh168955_109838414		Minor allele	C	A	A	G	G	G	C	G	A	T	A	T	C	A	C	G	G
			Gh200983_84154215		Number of sequences with minor allele	3	5	6	6	6	6	7	7	7	7	7	6	6	6	6	6	6
			Gh286564_5047944
			Gh31673_164361781
			Gh76477_164295185
			Gh118122_109889262
			Gh131922_109875456
			Gh131923_109875455
			Gh153703_109853670
			Gh153704_109853669
			Gh176154_109831211
			Gh50571_164334092
			Gh96289_164264565
HAU-SNP167	AGGTGGTTCAGTGAGCAAAG	TGGACCCATCAAGGATTCTA	Gh120996_109886386	GGCACGAGGCCTACCATTCATACAAGATAAAAAAGAAC*CAGGCTCACACCAATCAAAATAAACCCATCTTCTTCATTTGCAGGCAATCAAAAAGCCAAAAATCATGGCACTGAGAATGTGGGCTTCTACTAC*TGCCAATGCCCTCAAAATTTCTTGTGCTACCACCAAAGCCCCTGTTTTCTCCCTCTCCAGATGCTTTTCCACTGTTTTGGATGGGTTGAAATATGCTGAATCACATGAATGGGTGAAGCACGAAGGTCCAGTAGCTACCATTGGCATCACTGACCATGCTCAGGACCATTTAGGAGAAGTAGTGTTTGTAGAGCTGCCAGAACCAGGTGGTTCAGTGAGCAAAGGAAAAGGGTTTGGAGCTGTTGAAAGTGTTAAAGCAACCAGT…	Location(nucleotides)	98	107	131	136	201	264	299	312	333	445	477	481	510	516	602	610	616	624	649
			Gh122338_109885044		Major allele	A	G	T	G	T	A	A	A	A	A	A	C	G	C	T	G	T	T	T
			Gh134089_109873288		Number of sequences with major allele	11	13	13	18	18	19	19	13	19	19	19	19	16	10	14	8	8	8	8
			Gh134090_109873287		Minor allele	G	C	C	A	C	G	G	G	T	C	C	T	C	T	A	A	C	-	A
			Gh149435_109857938		Number of sequences with minor allele	6	5	7	2	2	2	2	8	2	2	2	2	2	8	2	6	7	6	7
			Gh149436_109857937
			Gh205434_84149763
			Gh206492_84148705
			Gh213399_82755407
			Gh22018_325465565
			Gb3445_66784799
			Gh125483_109881899
			Gh199178_84156020
			Gh205635_84149562
			Gh206041_84149156
			Gh36617_164354063
			Gh39214_164350227
			Gh64984_164312421
			Gb2313_66783667
			Gb3710_66785064
			Gh120575_109886808
			Gh129293_109878086
HAU-SNP168	TCGTTGAGTTCTTGGAGAGG	TTTGTCAAGAAGCCAAGGTC	Gb3771_66785125	CTGAAAGCAAAGAAAAAATGGCAACGGAGATGGCCCTTGTGAAGCCTATCTCCAAATTCAGTACAAGCAGTCCAATTTTTAGCAACTCCCGATATGGGAAGTTCACCACCGTCAG*AATGTCATCTACTTCCCAGTCAACAACAAAGGCCGCCGCGAAGGGTGGCAAG*AAAGCTGCCAAAACCGCCATCAAAGAGACCCTTTTGACACCAAGGTTTTACACAACCGACTTTGATGAAATGGAGGCGCTTTTCAACACTGAGATTAACAAGAACCTTAACCAGTCCGAATTTGAGGCACTGCTGCAAGAGTTCAAGACTGATTACAATCAGACTCACTTTGTAAGGAACAAGGAGTTCAAAGAAGCTGCTGATAAGATTGATGGTCCTTTGAGACAAAT…	Location(nucleotides)	478	554	611	696	711	790	793	820	907	1043
			Gb4047_66785401		Major allele	C	G	C	A	C	C	C	A	C	G
			Gh184485_84175116		Number of sequences with major allele	6	5	5	5	5	5	5	5	5	4
			Gh206291_84148906		Minor allele	G	T	T	T	G	T	T	G	T	A
			Gh224615_78344102		Number of sequences with minor allele	3	4	5	5	5	3	3	2	3	2
			Gh41778_164346690
			Gh78217_164291905
			Gb981_66782335
			Gh137705_109869671
			Gh197583_84157615
			Gh197858_84157340
			Gh198170_84157028
HAU-SNP169	GATAGCTACCGCCTGTTGAA	TGCGAAGTATAACACCGTCA	Gb10108_315071695	GCGGCCCCTTCGACCGCGGCCGCGTCGACATTTTTTTATTGGCCTTCTTTTCCTCTTTTCACCAATCACCGGTATTCAAATACTAGTACAAATACAGCTGCAGCAATTTGTCAATAACTTATTTGCTGCTTCACTGTACTTTGTGGAGAGGAGAGGAGAGAAGCCAGTTTCAATCGTCCCTTAAGAGAAACTGTTACGAAAAA*GACATTGGGTCTTCCCAAATCTTGGCTTTGCATTGATGGCGGATCTCAAGTCAGCATTTCTCAATGTGTATTCCCAGCTCAAATCGGAGCTCCTTCAGGATCCTTCTTTCGAGTTTACCGATGATTCTCGTCAATGGGTTGAACGGATGCTGGACTACAATGTGCCTGGAGGGAAACTGAATCGTGGACTTTCTG…	Location(nucleotides)	182	195	204	253	395	435	606	863	864	991
			Gb3813_66785167		Major allele	T	T	-	A	T	A	T	G	C	C
			Gb4064_66785418		Number of sequences with major allele	5	5	5	5	7	7	6	4	4	2
			Gh100352_164258926		Minor allele	C	C	A	G	C	G	C	T	G	T
			Gh251938_73861415		Number of sequences with minor allele	2	3	3	3	3	3	5	3	3	2
			Gh36497_164354313
			Gh72658_164300591
			Gh190494_84169107
			Gh288357_5046151
			Gh84457_164281811
			Gh108309_164248576
			Gh69453_164306132
HAU-SNP170	GAGGATGGTCGTACACTTGC	GATTGCTATGCCCACACTTC	Gb15737_315066066	CCGGGGGGATCAAAGAGAGAAACATAAGCGGCATAAGAGTTTTAAG*GAAAATGCAGATCTTCGTGAAAACCCTAACTGGGAAGACCATAACCCTAGAGGTTGAATCCAGCGACACTATCGACAATGTTAAGGCTAAGATCCAGGACAAGGAAGGTATCCCGCCGGACC*AGCAGAGGTTGATCTT*CGCC*GGAAAGCAGCTTGAGGATGGTCGTACACTTGCCGACTACAATATCCAGAAA*GAATCAACATTGCATCTGGTTCTGAGGCTTCGTGGTGGCATTATCGAGCCATCTTTGATGGCATTGGCTAGGAAATACAACCAG**GACAAGATGATCTGCCGCAAGTGCTATGCTCGTCTACACCCCCGTGCTGTGAACTGCAGGAAAAAGAAG…	Location(nucleotides)	20	21	24	25	27	150	213	372	378	535	541	549	628	631	632	633	635	636	637	638	639
			Gb4658_66786012		Major allele	A	A	A	T	A	G	T	C	T	T	C	G	C	T	T	T	T	G	G	T	T
			Gb745_66782099		Number of sequences with major allele	13	13	15	15	17	38	37	35	29	33	26	27	19	18	17	14	11	11	11	10	8
			Gh112204_164242814		Minor allele	G	C	G	-	G	T	C	A	C	A	T	C	T	A	A	A	A	A	A	A	A
			Gh112455_164242183		Number of sequences with minor allele	2	2	2	2	2	2	6	9	15	9	16	15	10	8	8	8	8	8	8	8	7
			Gh130455_109876923
			Gh131588_109875790
			Gh136649_109870727
			Gh168602_109838767
			Gh170267_109837102
			Gh180478_109826736
			Gh180978_109826225
			Gh190420_84169181
			Gh19766_325467817
			Gh199605_84155593
			Gh281945_24976697
			Gh54802_164327470
			Gh62697_164315422
			Gh75091_164297127
			Gh77168_164293927
			Gh92851_164270103
			Gh95140_164266412
			Gh108482_164248403
			Gh128232_109879150
			Gh131509_109875869
			Gh170780_109836589
			Gh171466_109835901
			Gh180366_109826849
			Gh74402_164298155
			Gh98785_164261177
			Gb10917_315070886
			Gb3449_66784803
			Gb3826_66785180
			Gb4036_66785390
			Gb6080_66787434
			Gb6767_315075036
			Gb4383_66785737
			Gb5635_66786989
			Gb6502_66787856
			Gh25896_164370392
			Gh281870_24976773
			Gh50490_164334280
HAU-SNP171	CCACCATTCTGTCATTAGCC	AGTCCCTTCGTAGCCAGTCT	Gb177_66781531	GACACAAGTCTAGCCACCCACCATTCTGTCATTAGCCCTCAACCATACGCCAAAATATGGCAGCCACTTTTGCAAGCCCATCAACCGTCGTTGGCCTCGGTGGCACCGCCACCTCTATGTCATCCCCGCCGATGAAAACCCGCCTCTCTTCAGGGTTTTTGAAATCTGGGGTGACGGCTAGGAACCCTTTGAGGCTGGCTGGTGCTTGTGGGGGCAAGTTTACTTGCTTCGAGAGAGACTGGCTACGAAGGGACTTTAACGTGATAGGATTTGGACTGATTGGGTGGATAGCACCATCTAGCATACCGGCC*ATCGATGGGAAGAGCTTGACTGGCCTTTTCTTTGAAAGCATTGGAACTGAGCTCGCTCACTTCCCTACACCTCCGCCTCTTACCTCT…	Location(nucleotides)	170	514	518	519	520	538
			Gb3907_66785261		Major allele	G	T	C	T	T	T
			Gb4555_66785909		Number of sequences with major allele	9	8	9	9	9	7
			Gb5841_66787195		Minor allele	A	C	-	-	-	G
			Gh127661_109879721		Number of sequences with minor allele	4	5	4	4	4	5
			Gh134060_109873317
			Gh178838_109828463
			Gh198727_84156471
			Gh199182_84156016
			Gh199510_84155688
			Gh120356_109887027
			Gh137101_109870275
			Gh178631_109828672
			Gh55073_164327042
HAU-SNP172	GGCTCTTTCTTCCATCCTTC	AGTTGTCGAACCGTCTCTTG	Gb1562_66782916	CAGAAAATCATCAGCAAAGAAATATACCAGAAAATCAAAAAGAAGAAGAAAAGAGATCCCCAAGATGTCTCTTACAATCCCAACTAATCTCTCAAAATCAATTTTGAAGCCAAAGCTGGAGACCCAAGTGATCCCCAAGGCTTCATCCAGATCATTGATTGTATGCTCCTCCAGCAATCCTTCCTCC***GACAAATCGGCTTCACCACTCCAGGCCTTCTCAGCGGCTCTGGCTCTTTCTTCCATCCTTCTTTCAGC*TCCACTCCCTGCTGTTGCCGACATTGCGGGGCTCACTCCTTGCAAAGAGTCCAAGCAATTCGCCAAGCGCGAGAAGCAGCAGATCAAGAAGCTGGAATC*CTCGTTGAAGCTTTACGGCCCCGATAGCGCACCGGCTCTC…	Location(nucleotides)	63	188	189	190	206	232	256	278	377	596	632	696	697	735	757	807	831	855	860	897
			Gb2024_66783378		Major allele	A	-	-	-	C	G	A	C	G	C	G	T	C	T	T	T	T	C	-	T
			Gb4385_66785739		Number of sequences with major allele	10	13	13	13	13	13	13	16	13	12	16	17	11	15	8	6	6	6	6	5
			Gh117680_109889704		Minor allele	T	T	C	C	T	C	G	G	C	T	T	G	T	G	G	C	G	T	G	G
			Gh135318_109872058		Number of sequences with minor allele	6	7	7	7	7	7	7	4	8	8	2	2	8	2	7	6	3	3	3	3
			Gh135321_109872055
			Gh179013_109828286
			Gh186566_84173035
			Gh199089_84156109
			Gh20510_325467073
			Gh24931_193217486
			Gh35914_164355186
			Gh44023_164343885
			Gh59260_164320277
			Gh125467_109881915
			Gh131974_109875404
			Gh180568_109826646
			Gh181197_109826006
			Gh40577_164348127
			Gh42108_164346301
			Gh51279_164333171
			Gh63848_164313860
			Gh81141_164286583
HAU-SNP173	TAAAGGGTGTTCTTGGTGGA	CAAAACCCTGAATCGAGAGA	Gb3418_66784772	GGCACGAGCCAAAACCTCTCAAAAAACCACCCCACCACCACCAAGAGAAAGGAAAAATAATCCCATCATCATCAACAACAGCAATGCTTCACATTTTCCTCCTTTTCTCCCTTATCTTCTCTTCCACCAATGTCCTCGCCCAGGACTTTTGTGTTGCGAACACGGCTTCGGGCATTGTTACCCCATCAGGTTACCCTTGCATAATGGAAGCAAATGTAACCTCCGACGACTTCGCTTTTTCGGGTCTCGGTCTCCCAGGTAATACGTCGAACATCATAAGTGCAGCTGTGACACCAGCATTCGTTGGTCAATACCCAGCCGTCAACGGACTAGGCCTGTCCGCCGCAAGGCTGGACTTGGCTCCGGGTGGTGTAATCCCAATGCACACTCACCCTGGTG…	Location(nucleotides)	81	120	173	248	252	314	480	521	536	549	569	671	689	723	751	753	761	762	775	780	791	801	802
			Gb4315_66785669		Major allele	G	T	C	C	C	C	C	G	C	C	C	T	A	T	A	A	-	-	T	-	T	A	C
			Gh125712_109881670		Number of sequences with major allele	8	8	8	9	9	10	11	11	11	11	12	12	8	11	8	8	8	8	8	7	4	4	4
			Gh125894_109881488		Minor allele	A	A	A	T	G	T	T	T	T	A	T	C	T	C	T	T	T	G	C	T	G	T	T
			Gh127350_109880032		Number of sequences with minor allele	3	3	4	4	4	4	6	6	6	6	6	6	7	2	4	4	4	4	4	3	4	2	2
			Gh129633_109877746
			Gh131368_109876010
			Gh212390_82756416
			Gh212538_82756268
			Gh213092_82755714
			Gh213672_82755134
			Gh32175_164361065
			Gh50121_164334798
			Gh109660_164246946
			Gh19077_325468506
			Gh212518_82756288
			Gh213143_82755663
			Gh213557_82755249
			Gh32461_164360672
			Gh77662_164292972
HAU-SNP174	CTGCTTCCGATGACCTTCTA	TGAAAGCAATGCACCAGTTA	Gb2288_66783642	GAACTGAACTGAAAAAAAAAGGCAGTTAGGAACCAGAAACCAAGGCAATGGCTTCTCTTGCGACCTTAGCCGGT*GTTCAACCAACGACCATCAAGGGCCTTGGTGGCAGCTCTCTCAGTGGAACCAAGCTCTTGGTGAAGTCAACTCGCCAGAGTTTCAAACCCAAAAACTACAGGGCTGGTGCTGTGGTAGCCAAGTATGGTGATAAGAGTGTAT*ACTTTGATTTGGAGGATATTGGCAACACAACTGGGCAATGGGACTTGTATGGATCCGATGCACCTTCACCGTACAACCCACTCCAGAGCAAGTTCTTT*GAGACATTT*GCAGCTCCATTTACCAAGAGAGGATTGTTGCTCAAGTTCCTGATCTTGGGAGGCGGTTCCCTCGGTCTTTAC…	Location(nucleotides)	18	19	20	37	62	71	119	150	195	214	368	483	600	601	602	603	604	605	606	608	609	610	611	612	613	614	615
			Gb4640_66785994		Major allele	A	A	A	A	G	C	G	C	C	G	T	C	C	T	G	G	T	G	C	T	T	G	C	T	T	T	C
			Gb4862_66786216		Number of sequences with major allele	5	6	6	16	18	19	19	23	20	20	25	22	8	8	8	8	9	8	8	8	8	8	8	8	8	8	8
			Gb5361_66786715		Minor allele	C	T	G	G	A	T	A	T	A	A	C	A	A	A	A	A	A	A	A	A	A	A	A	A	A	A	A
			Gh117927_109889457		Number of sequences with minor allele	3	3	4	2	6	6	7	3	7	7	2	3	2	4	4	4	3	4	4	4	4	4	4	3	2	2	2
			Gh122591_109884791
			Gh127403_109879979
			Gh133984_109873393
			Gh163733_109843639
			Gh179085_109828211
			Gh179760_109827482
			Gh180390_109826825
			Gh182066_109825122
			Gh199211_84155987
			Gh207005_84148192
			Gb1137_66782491
[truncated: 3,576 more rows]
