# Supplementary material for: Development of EST-based SNP and InDel markers and their utilization in tetraploid cotton genetic mapping
Source: BMC Genomics. 2014 Dec 1;15(1):1046. doi: 10.1186/1471-2164-15-1046 (PMC4265408; doi:10.1186/1471-2164-15-1046)
Supplement: Supplementary file 5 — Additional file 5: Details of the 455 intraspecific EST-SNP markers. SNP primer names, forward and reverse primer sequences, unigenes and reference sequences used to design primers, and details of the intraspecific SNPs are all listed. (XLS 757 KB) [file 12864_2014_6749_MOESM5_ESM.xls]

## Sheet: sheet
Primer name	Forward primer sequence (5'->3')	Reverse primer sequence (5'->3')	ID of unigene used to design primer	Reference sequence during primer design	Details of the SNPs
HAU-SNP357	ACATAAGCAAGTGCGTGGGTG	TGCTGCAGTTGAGAGACTCCT	Ghi.91	GGCACGAGAGAGAACTAGTCTTGAGTTTTTTTTTTTTTTTTTTTTTTTCGTAAAATTTCCATAAAATTGAAAAACAACCAAGGAAACAAGTCACATTGCCACGAGCATCCTTTTTAAGCTTAAAATTGGAAAGCAATAATCCAAAGTGTATGTACATAAGCAAGTGCGTGGGTGAAATATGGGATGATCCAAGCATTGCATAAGCCTATATCAACACGGTCTCGGGTATATCATCGTGTTTACTAACTTATTAAACACGCCCAAAAAAGGAATCAGCATGTATACCCCATAATCTGTGGTTTTGCTAAGGCACCAGGCCACTCATCTTACATGTCTTACATGAGAGCTCTTTGCTAAAAGTTTAAAA*GCATCCAGTTGTGATGAATTACTGCCCAGAA…	Location(nucleotides)	194	315
					Major allele	T	A
					Number of sequences with major allele	3	3
					Minor allele	C	G
					Number of sequences with minor allele	2	2
HAU-SNP358	GGCGAAGATCGACAGTCAGG	TCAGCTGCTTCGGGATTTGC	Ghi.99	AAATCCTCTTTTCAGCAACAATGGGTGCCTCTCACAGTCGCGAGGAGCTAATTTCCGACTCCGATGAAGAAGAATACGAAGAAGAAGAAGAAAACTACCAAGATTCCAAAGACGATACGCCGGAGAGATCTTCTTCCGGTCGAAGACCCAAAACGCCGTCGTCTCTCGACGAAGTAGCGGCTAAACTGGAAGCTTTAAAACTCAAATACCCAACATCCAACACCCCAAACCCATCTCTCAAAAATGCCGTGAAGCTTTAC*CTTCACATC*GGCGGCAACACTCCTAAAGCGAAATGGGTTACTTCCGAGAAGTTAACATCTTACGCTTTCATCAAGACGGCGAAGATCGACAGTCAGGATGGAGCGGAAGATGGTGAAGAAAGCGAAAACGAGGAAGA…	Location(nucleotides)	62	125	245	343	353	382	391	422	631	679
					Major allele	T	A	C	T	G	A	C	C	C	C
					Number of sequences with major allele	2	2	2	3	3	3	3	3	4	3
					Minor allele	C	G	T	G	A	G	T	A	T	T
					Number of sequences with minor allele	2	2	2	2	2	2	2	2	2	3
HAU-SNP359	GGATGTGGTGAGATGTGCCAG	GAGAAGCGAAGCACTGAGAGG	Ghi.181	TCAAATCCTCTAATGGACATCCATTAAATGCTATTTCTATGCAGGGTGGTATGGACGGTAGCCCTTTGGCGAAAGGGATCAACCCTGAAGAACAAGAAGAATTTTTCATCGACATCTTGGACAAAGAGGAAGCACTGTCTACACTCAGCATAACTGTTGTTGGAGCTTCAGGGGACCTTGCTAAGAAGAAAATTTTCCCTGCACTTTTTGCTCTTTACTATGAAGATTGCCTTCCTAAGAACTTTATAGTTTTCGGTTATGCTCGTACTAAACTCACAGATGAAGAGCTCAGGAACATCATTAGCACAACTTTAACTTGTCGAATCGATAAGAGGGAAAATTGTAAAGATAAAATGGAGCAGTTCTTGAAGAGATGCTTTTACCATTCAGGTGAATATA…	Location(nucleotides)	532	590
					Major allele	T	C
					Number of sequences with major allele	3	3
					Minor allele	A	T
					Number of sequences with minor allele	2	2
HAU-SNP360	ACCCGATCCGGATTCAGGGA	ACAGCTCCGGGAAGCCTTTC	Ghi.332	GGCACGAGCGTTTCTTCGTAGGGTTCATCAGCTTCTCTTCCTTTATTTCTTAATCCAAATTACAATTTGCAT*GTTTATTTAAATTTTTTTT*GGAGAAATTAAAAATAAATTTTAATTGGTAAGATCAGATCAAAACACCATTTGGGGGTTTTAGTTGGATGACAAGCGCTTCGGAGTTATTCTACACACGAAGGTCAAGAGTGGGTCGACCCGATCCGGATTCAGGGATTGGGTCCTCAATTGAACGGAATTACCATCGCCGGAATCATCTCAGTCATCACAATCAGAGGCATGATTTGGACGGCGGTGATTCCCTCCGCCGGTCTCCCCACGTGCGCCACTTCAGCTCCCGTGCTTCCTCGCTCTCTGAGCGTTCATCAGTGCGGTTTGATGAAGG…	Location(nucleotides)	69	84	225	440	517	556	592	601	702	723	804
					Major allele	G	A	C	G	T	A	A	C	A	G	G
					Number of sequences with major allele	3	3	5	5	5	4	5	4	4	4	4
					Minor allele	T	T	T	A	C	T	G	T	C	C	A
					Number of sequences with minor allele	2	2	3	4	4	4	3	3	3	3	2
HAU-SNP361	TGGCTGCCAGAAGGATTTCC	ACATTCGCACAACCATCGGT	Ghi.440	AATCAAACGTCAAAAACATTCACAAAGCTTTGATAATGGCTGCCAGAAGGATTTCCTCTCTGTTATCTTCTTCTGCAACTTCTTTGGGAAGGTTTTCAAGTTGGGGAAGAAGAATTAAAAGCTTTAGTACTGCTGCTGCTGCTGCGATTGATGAACCTATACATCCATCTATTCAAATAGATCATACTCAGCTTCTCATCAATGGACAATTTGTTGATGCTGCATCAGGAAAAAGCTTCCCTACAGTTGATCCTAGGACAGGTGATGTAATTGCTCGAGTTGCAGAAGGAGATCTCGAAGATGTAAACCGTGCGGTTGCTGCAGCTCGTAAAGCTTTCGATGAAGGACCATGGCCTAAGACGACTGCTTATGAAAGGTCGCGTATAATGTTGTGTTTCG…	Location(nucleotides)	62	119	142	143	144	177	213	232	235	263	308	341	361	393	401	407	416
					Major allele	C	T	-	-	-	G	A	G	C	A	T	C	T	C	C	G	G
					Number of sequences with major allele	2	2	2	2	2	2	2	2	2	2	2	2	2	2	2	2	2
					Minor allele	G	A	C	T	G	A	G	A	G	T	C	T	C	T	T	A	A
					Number of sequences with minor allele	2	2	2	2	2	2	2	2	2	2	2	2	2	2	2	2	2
HAU-SNP362	CTCTACACCGCCGTCAACAG	TTCAGGCCCAGTCAATTGGC	Ghi.499	AAGTTTCTTAAACTGATTTTAGAAGACCATAAGGCCCTTCTCTACACCGCCGTCAACAGATGGTTCGGCCGACTCAAATTCCTGCACCAAATCCGGCCCGGATTCAGGCGAGGGAATCATAGATCACCACCGCGGCGTATCCTTGAAGGTATTTGTGGCGAGAAACGTGTGCGTGGAGGGGAGATCGGCCCCGAGACGTGCGCCGATTGGAGTCTTACTGGCGGCGCTGGAGGTAGTGGCTGGTGGGGCGTTTGAAGAGCGGCTAGGGTTTTGTTCTTTTTGTTTTTCGTTTTGCTGTATTGGCTATTGGGTTTGGGCCAATTGACTGGGCCTGAACTGTTTTCTTTTTGTGTTTGGACCCAAGCCGATTGGGCCTTATTACAATGTGAATGAGATTTT…	Location(nucleotides)	288
					Major allele	T
					Number of sequences with major allele	2
					Minor allele	C
					Number of sequences with minor allele	2
HAU-SNP363	GGTGATGGCAAGTCCAAAATGG	CTCAGCCATGTCCCCTCCTT	Ghi.504	AAATAATCATCAAAAGTTTAAGCTTTTTCAATAATTTGGCTCTGTATTTAACTTCTCACCCCCTCAATTTTGTCTTTTTTCTTCAAATATTCCTTCCTCTCCGTTCTTTGCGTTTGCATCAAATTTTGGAACTTGGGGGAGGGGGTTTCTTTCTTATGAACTTGTTTTGGCTGAGATTCCTGAAATGGGTTTTTATTTTTTT*GATGAATAATAGATTGAATCTTTATGTTTGGTGTTTTCAAGGTCTCCATGGAGAGTGATAATGGTGATGGCAAGTCCAAAATGGACTATGAAGTTATAGAACAGATTGGAAGGGGAGCTTTCGGAGCTGCTTATCTTGTTCTTCATAAACTTGAGAAAAAGAAGTATGTGTTGAAGAAGATTCGCCTG**GCCAAA…	Location(nucleotides)	316
					Major allele	A
					Number of sequences with major allele	2
					Minor allele	G
					Number of sequences with minor allele	2
HAU-SNP364	GGAGGGTTCAAAAAGGAAGAGAGG	CAAAACCAGTTCAGCAGCTGC	Ghi.545	GGTCATGTGATCAAAGTTTTGGTATTCATGTGGCAGAATTTGCCAATTTTCCTGAAAGTGTTGTTGCTCTTGCAAGAGAAAAGGCTGCTGAATTGGAAGATTTCTCACCAACTTCAATCATTTCAACTGATGCTGGACAAG***AGGAGGGTTCAAAAAGGAAGAGAGGGTATGATGCTGATGACATATCTAGGGGTGCTGCAAAGGCTCACAAGTTTTTAAAGGAGTTTGCTGAGCTGCCATTGGAGACCATGGACCTGAAACAGGCTCTGCAACAAGTAACCAAGCTGAAGGATGACTTACAAAAAGATGCAAACAACTCTGAGTGGCTTCAGCAATTCTTCTAGATTTGGTTAAATTACAGTCGCTTGTGTTGGAATACTGAATTGGTAATGGAAG…	Location(nucleotides)	181	263	353
					Major allele	A	A	T
					Number of sequences with major allele	2	2	2
					Minor allele	G	G	G
					Number of sequences with minor allele	2	2	2
HAU-SNP365	ATTCGTCGCTGGAGGGAAG	AATCCTCCCACTTCTACTGCATG	Ghi.575	GTTGCAGGGACCAAAGATTAGACGATGCAGAGATTATGTACGAAGCTCCGCTTTTTGGGTCTCCAATCAACCCAAACTCTTCCCTCTCTTTCTGCTTCTCGTCGCCTTCTGCATCATTCGTTTCCTCCAATCCACATTATTTCAACCAAATGGAGCCTTGAACCCTTTCTCAATAACAGTGTCGCATCACCTCCTCTCGCCGTCAACTCCTTTTCTTCTTCCCCACTGCTTCTCTCTTTGGTCCAAGTCCGGCATGTTTCGTCAAGGAGAACGAGCAAAGGAGGAGGAAGCCCATGACTCCACGTACTTCCAAACTCAAGAAGATTAGGATGAAATCTTATTCGTCCTATAAGTCCCGATTTAGGACAATGAATGATGGGAATATTCGTCGCTGGAGGG…	Location(nucleotides)	446	455	461	473	542
					Major allele	G	A	T	T	A
					Number of sequences with major allele	2	2	2	2	2
					Minor allele	A	G	A	C	G
					Number of sequences with minor allele	2	2	2	2	2
HAU-SNP366	CAACAAGCCAACCGCTTCAA	CTGCTGGTGATATTCCTCTGCT	Ghi.862	ATTGCTTTGAGGCCTAACGCTCGCCAATTCTTCTTCCCTTCTCTCTAAACTTTTTTTCTTCTTTCTCTCCAACTTTCCTTTGCTGACCCGCCATGAACATCCTCAAAAACCTCGGCTTTGGGGCCAACAACAAGCCAACCGCTTCAATGGAGAATTGCGCCATCGCTCAGGGTCCTGAAGACGACGTCCCGCCTCCTGGTCAACAGTTTGCTCAGTTCGGTGCGGGCTGCTTTTGGGGCGTTGAACTGGCTTTCCAGAGAGTTTCGGGGATCACCAAAACTGAAGTTGGGTATTCCCAAGGATTCATGCATAATCCGAGTTATGAAGACGTGTGTTCGGGGACTACCAACCACAGTGAAGTCGTGAGGGTTCAGTATGACCCTAATGAGTGTAGCTATG…	Location(nucleotides)	152	195	302	458	599
					Major allele	G	T	A	C	T
					Number of sequences with major allele	2	2	2	2	2
					Minor allele	T	C	G	T	C
					Number of sequences with minor allele	2	2	2	2	2
HAU-SNP367	AGAAGACCAACAGTTGCAGCA	ATTACTCATTCCAACTATTGCATCC	Ghi.1001	GATTACTGCACAATGCAATGACCACACAATCCTTGTTTCGTTCAGTAATGTAAACTTCTCTATGTCCTTCTTCCCATTATGTTTAAGTGAGATAGTAGTGGCCCAAAGAGGGAAAATCAGGTGATGAGATTGAACATTTTCCTGTACCTGCTAGAATTACTGTGAGGAGAAGACCAACAGTTGCAGCAATAGAACTCCATGAGCCAGAGGTTTATTCCAACTCAAGGGGTGGTATTTCTAGCTCAAAGATGGCAAGGCTAGATGCAGAAGATGGCCTTGGAAGACCACACAAGCTTTCACGACACCAAGATATTGACCAATATAGTGGAGCTGAAGATGATTTGTCTGATTGATGTATGCATCTGTAAATGACGGTAAGCTTTGTTTAGAAGTTTTTGA…	Location(nucleotides)	200	239	287	366	401	402	403	522	556	557	558	562	574	576
					Major allele	T	T	A	A	-	-	-	G	-	-	-	G	T	G
					Number of sequences with major allele	4	4	4	3	4	4	4	4	4	4	4	4	4	4
					Minor allele	C	A	G	T	C	T	G	T	T	T	T	T	C	-
					Number of sequences with minor allele	2	2	2	3	2	2	2	2	2	2	2	2	2	2
HAU-SNP368	AAATGGACTTGCTGGGACCG	TTCCTCACCAGACTCCGACA	Ghi.1057	GGCACGAGGTTAGCTGAGTCATTCGCAGAGTCAATGTTGATGCCTTTGGGATATGGGCCTTTGTTGAGGTTTTTGGTGAAACAGTATTTGATTGAGAGAAGAGCTGTGATGCCACATGCGGTGACTCTTGTTGGGTTTTATAGAGACAAAGGTGGAGAAAAAGGAAATGGACTTGCTGGGACCGTTGAAGTTTGCGTGGTCGCGGCCGAGGTGCTAATGCTTCTCCTCCTACACCTATACCTCCCAAGAATTCACCATATATCTGTAACATGACTGTTACAAAGCAGCTTAGAAGGAGGGGCATTGGTTGGCATCTTCTCAAGGCAAGTGAGGAACTTTTATTTCAAATGGCTTCAACAAAAGAGGTATATTTGCATTGCAGAATGATTGATGAGGCTC…	Location(nucleotides)	196	198	201	202	203	204	205	206	207	338	343	362	370	399
					Major allele	G	G	C	G	C	G	G	C	C	T	T	A	A	C
					Number of sequences with major allele	3	3	3	3	3	3	3	3	3	4	4	4	4	4
					Minor allele	T	T	T	A	A	A	-	-	A	A	C	T	T	G
					Number of sequences with minor allele	2	2	2	2	2	2	2	2	2	2	2	2	2	2
HAU-SNP369	AGGCACTTCAAAGGGTGTTCTT	TCCCTTAATTCCTCCGGCGA	Ghi.1190	AATCAATTTTTTGTCTCTGTGGAAAGTGAAA*GGAGAATGTCTTCTTTAGGCACTTCAAAGGGTGTTCTTGAAATCACCAAATTCGGTCTCTATGTTACGATCCCTATCGTTCTTATGTACACTTTCGCCAACAACACCAAGAATCTCCAGAAATTTATGGGAAATCGTTCGTATATAGTGTATCCTCCAGAGGGACCACGACCTCCATCGCCGGAGGAATTAAGGGAGATGGCTCGGGAGCTAGCTAGGAAGAGAAACAACCATTGATGATCTTTAGTGGTGTAAGTGATCTATGTAGCTTTGACAATTATTCCTGTTACTGTTCCAGCAAACCAGCATTTGTGATATGCTATAATAACTATTGTGGTCTTTTCATCAGGAAAAGATAGTCTGGTTTG…	Location(nucleotides)	77
					Major allele	G
					Number of sequences with major allele	2
					Minor allele	A
					Number of sequences with minor allele	2
HAU-SNP370	AGGTGACTGGAAAGGCCCTT	GTACTGCTCGCCCTTTCTGG	Ghi.1312	TCACTCCATCTCTCTTGAAAAAGAAAAATAGTAGTTTGAATTCTTTTGTTTTTCTTCTCTAATGGCGTCCTATTCGTTTAGTCTCATCCTTTTCTTCTTGACTCCATTTTCTTACCAAACACGTCCACTACCAAAGTGTCTGGTTTCGTGGAAGAAAGCAACATCATTAATCCCAATTGTTTCCCTCAATTTTACCAGGATTCACCTGTTGGTTCTATGCTCCATCAAAGTAACTGTCTTGATCACAGTTCAAATGAGCCTTCCACCGTGACTAAAAAACAGAGCACCGACGATGATTCCTCCACTGCGGTGGATAAGCTTGAAAGTGGCGAGCAAGTCACCCAGAAGAAAAGGACAAGGAATGGGACAACCTCGAATTCTGCACAATTTAAGGGTGCA…	Location(nucleotides)	722
					Major allele	C
					Number of sequences with major allele	4
					Minor allele	T
					Number of sequences with minor allele	2
HAU-SNP371	CACGGCCCTCCACATCAAAT	CGCGCCGCTTTAGAGTTTTC	Ghi.1333	CATCGACGCCTCTGCTTATCGCATCGTCGCCATGTCAGGAGAAAGGTAGGGAGCCAAAGGAAGAGAATACGACCCTTGGGCCTGCTGTACGAGACGGAGAGCATGTTTTCGGTGTTGCCCACATTTTTGCATCTTTTAATGACACTTTCATTCATGTGACTGATTTGTCTGGAAGAGAGACTATGGTTCGTATTACAGGTGGTATGAAGGTGAAAGCCGACAGGGATGAATCTTCACCTTATGCTGCGATGCTTGCAGCACAAGATGTTTCCCAGA*GATGCAAGGAACTTGGAATCACGGCCCTCCACATCAAATTACGTGCTACAGGAGGTAACAAAACCAAGACCCCTGGTCCGGGTGCTCAGTCAGCTCTCAGGGCTCTTGCTCGCTCCGGGATG…	Location(nucleotides)	324	393	438	517	528	540	575	576
					Major allele	T	C	T	A	T	C	A	G
					Number of sequences with major allele	4	4	4	4	4	4	4	4
					Minor allele	C	T	A	C	C	A	-	-
					Number of sequences with minor allele	2	2	2	2	2	2	2	2
HAU-SNP372	AGGACTCCACGGGTGATGAT	CACGCTTCACCACACCATCT	Ghi.1337	GCACGAGGTTTAGTTGCTGTCTCTACTCTCTATATAAAAGGACTCCACGGGTGATGATTCTGTGGTGAAAATGGCTGCGGCAATTAGATATTTTGATCTTAATACAGGGTCTAAGATTCCCTCCGTTGGCCTAGGAACTTGGCAGGCTGCTCCTGGAGTCGTTGGCAATGCAGTGGCCACTGCTATTAAGCATGGATACCGGCATATCGACTGTGCTCAAGTCTATGGGAACGAGAAAGAGATTGGTTTGGTTCTAAAGAAGCTTTCTGAAGATGGTGTGGTGAAGCGTGAAGAACTTTGGATCACTTCCAAGCTATGGAACACTAATCATGCACCGGAGGACGTACCAGAGGCATTGAATGGTACCTTGCAAGACCTGCAACTGGACTATATAGATCT…	Location(nucleotides)	110
					Major allele	G
					Number of sequences with major allele	2
					Minor allele	T
					Number of sequences with minor allele	2
HAU-SNP373	CCCGACATGGTAAATCAGCTCA	CGATGTTGGAGTAGGGCTAACA	Ghi.1399	GGCACGAGGGCCGCCGTCGCCTCCCCCGATCCCCGTGCTTCACCTCTGTTCGTCGGCTTCTCCTTTTACCAGGTTAATCAGTGAAAGGAATCTGAATTCTTGAGATATGGAAATAGCAATTATTGCATTGATTTTGGCTGTCTTGCTTGGAGCTTTTATTTTGGTACCCCGACATGGTAAATCAGCTCATAAGAACAAGGTTAAATCGACTGTTGCCAATTCTAA*GGCATCCAAGTCCTATAGTAAAACAGAAGTTATGCTACATAATAAGAGGACAGATTGTTGGATTATCATTAAGGACAAGGTTTATGATGTTACCTCATATGTAGAGGAACACCCTGGTGGTGATGCCATCTTGGCACATGCCGGAGATGATTCAACCGAAGGGTTTTATGGGC…	Location(nucleotides)	220	230	234	235	236	237	238	239	418	419
					Major allele	C	A	-	-	-	-	-	-	G	T
					Number of sequences with major allele	3	4	3	3	3	3	3	3	3	3
					Minor allele	T	G	A	A	G	T	C	C	A	C
					Number of sequences with minor allele	3	2	3	3	3	3	3	3	3	3
HAU-SNP374	ATTCCCTCCATCCCTCCTCC	GCCATGGCGAGACAGTACTT	Ghi.1453	AAGAATTCGGCACGAGCTTCATGGCCTCTACTTCTCTTCTTTCACCGGCCGCCATAGCCACCGCCGCGGGCGCCACTTCTATCACCCACCATTCCCTCCATCCCTCCTCCAAACTTCCTGTCCGTAACCTCCTCTTCAAATCCATTTCTGGAAACAAGAGACCGTCCTCTAGGCTCCACGTGTCCTCCCCAACTGACCAACCCGCCGCAACCACCACTCCCGCCCAACCCTCCTCCAAAAGCCCCAAAGAAGAAACCATCTTCTTCGACGGCGGAGCCCACTACGGGGACCTCTTAGCCAATCTGCTTCTGGGTTTCACTCTTCTATGGCTGCCGTTGACTCTAGCCGCCGTTTCGAGGGCGTTTTTCCTCAGGTACAGGTTCACCAACCTGCGGGTGA…	Location(nucleotides)	114	122	129	158	170	304	361	491	523	626	680
					Major allele	C	C	C	G	T	T	C	G	A	A	A
					Number of sequences with major allele	4	4	4	4	4	4	4	4	4	3	3
					Minor allele	T	A	T	C	C	C	G	A	G	G	-
					Number of sequences with minor allele	2	2	2	2	2	2	2	2	2	2	2
HAU-SNP375	TTGTCCGTGATCAAGACGCTG	CGCCGGAAGAGACTGTAATCTC	Ghi.1485	ATGACAGTTTCATTCTTTATTTCCCATATTACCCCTCTCACATTCTTTTGTTTCCTCCTCCTATCCTCCTCCACCGCCGCTGATCTCAACATAACCTCCATCCTCTCCTCCTTCCAAAACCTAACCTCCTTCTCCTCCCTCCTCACCTCCTCATCAGTCGCCTCTGACCTCACGCGTCGCCAAGACCCCATCACTGTACTCGCCGTCCCCAACTCTTACCTCTCCATTCCTCCTGCTTCCGACCTCACGCGCCGCCTCCCACCGTCCTCACTCGGCGACATCCTCCGCTACCACGTCCTCCTACATTATTTCTCCTGGACCGACCTCCTCCAGATCCCGCCGTCCGGCGTCATCGTAACCACCCTCCTCCAAACAACTAGCCGGGCCCCTGCCAACTTC…	Location(nucleotides)	515
					Major allele	C
					Number of sequences with major allele	3
					Minor allele	A
					Number of sequences with minor allele	3
HAU-SNP376	TGACTCGGCCTTGATATGCGA	ACACCCCTACCAATCAACAAAAGC	Ghi.1494	GTCTGTGATTGATTTGATTTCCTTTCACATCTGCTCCTTTTTTTGCGGCTCTCTCTACTCTTGGGATTTTATTGGATTCTGGTTCTTATAGAATCATGGATTTGCTTCTTCTTTTTTTTTTTTTGTTCTTTTTGAGTTTATATTCTGTTTGTTTGATGGCTAAAAAAATCGATAGAAAGTGAGAATTTTGAATCTTTATTTTTTAGGGTATTTTAGATCTTAAATATAAAAACATTAGCTTGACTCGGCCTTGATATGCGATTTGTCTGTCATAAAGGAAGCGTCTTTTTTGTTATTTTGATTCCATGTTGATATAGAGAATTTGATATTAAATTGGGTGCTCGATTCAAATCCTCTATTTTCAGGTTGGGTTTTTTTGGTGTTATCAATGTTACTGCC…	Location(nucleotides)	377	407	461	465	514	549	556	608	634	635	636	637	638	639	640	641	642	643	644	645	655	707	735	765
					Major allele	T	A	A	C	G	G	C	G	-	-	A	A	A	A	A	A	A	-	G	A	G	A	T	G
					Number of sequences with major allele	5	5	5	5	5	5	5	4	5	5	5	5	5	5	5	5	5	4	3	5	3	4	4	5
					Minor allele	C	C	T	T	A	A	T	A	G	A	G	-	-	-	-	-	-	A	A	-	C	T	C	A
					Number of sequences with minor allele	3	3	3	3	3	3	3	3	2	2	2	2	2	2	2	2	2	3	2	2	3	3	3	2
HAU-SNP377	TCTGATGGAGCTGCAGAGGG	GGACTGGGTTCCCAGGTTCT	Ghi.1515	GCACGAGATTTTCCTGCTCAAGGAGAAACATCTGTGGTCAAAGCATGGCTTCTTCGTCCTTCTCTGATGTGGAAGGATGGTAATTGGGTTGAATGGTCCAGTTGTGGGGATAATGATGGCTCTTCCCACGAGGGTGATACCCCACTGGAAAAGCGACCAAGGATATGCAGTCCTGTGATAGAGAACAAAGAGGATAGTACTAAATGTTTTGACAGTAAGGAATCTGAGAAACCTGACAACACAAGATTGCTGGATTTAACTGCTGGTGAAAAAATATTTAATATCGGTAAAAGCACCAGAGACGAGAGTAAGCCTGGTTCACTCAGAATGAAACGTTCTGGTTTAAAGAAAGAAGGATCAAGGGTTATTTTTGGTGTTCCTAAGCCAGGAAAGAAAAGA…	Location(nucleotides)	774	805	822	843	862	878
					Major allele	C	T	T	T	C	T
					Number of sequences with major allele	2	4	4	4	4	4
					Minor allele	T	C	C	C	T	G
					Number of sequences with minor allele	2	2	2	2	2	2
HAU-SNP378	GGAGGAAGCGGAGGCTACAA	CTCGAGTAACGAGACCCACCA	Ghi.1547	GGCACGAGATGTTGAGTACCGATGCTTCGTCGGAGGGCTCGCTTGGGCCACCGATGACCGGGCTCTCGAAGAAGCCTTCAGTGTGTATGGCGAGATCGTCGAATCGAAGGTCCGTTTGTTGCAGAGATCGGACTCCAGATCTGACTCGATCCGACCCAATCCGGGCCTCCCTGTCTATGATCTGTGATCCTTGATCTGTTGTTTTCTGTTACTGCTTGTTACTTGATACTCTCTTGTTACTCTTCTCTCTTTTATAATCTCTCACCGGTACGTTCTGTCTTCATTCCATCTGGGCCGAAAGATCGATCGATTCTGACGAATCTATGTTTTTGTCCTTCTCTTTGCATCTTTCTTCTGATATTGATTTTTTTATTAATTGATTTTCGTTTCTTATGAAGA…	Location(nucleotides)	748
					Major allele	G
					Number of sequences with major allele	4
					Minor allele	T
					Number of sequences with minor allele	2
HAU-SNP379	ACGCGATCCGTTTCTGTTGT	AGTCAGGGATGTGGCAGTCT	Ghi.1687	ACAGAGGACTCGCGCGCCTGCAGGTCGACACTAGTGGATCCAAAGAATTCGGCACGAGGAAATACTGTGCTCTTGGATGCTTTAAGTTGGAGAATTCCTTTGGTTAGTGATATTCCGACAATAATATTTGGAGCTGATGTAACTCATCCAGAGTCCGGAGAGGACTCTAGTCCGTCGATAGCTGCTGTTGTGGCCTCACAAGACTGGCCAGAAGTGACCAAGTATGCTGGACTTGTATGTGCTCAGCCTCATAGACAAGAACTTATTCAAGATTTATACAAGACCTGGCAGGATCCTCAACGAGGAACAGTTGCTGGAGGCATGATCAGGGAGCTCTTACTTGCATTTAAAAAGGCCACTGGACAAAAGCCACTGAGGATAATCTTTTACAGAGATGGT…	Location(nucleotides)	837
					Major allele	A
					Number of sequences with major allele	2
					Minor allele	T
					Number of sequences with minor allele	2
HAU-SNP380	GCTAGGAAGGCTCCCAGATCA	CGGCGCCCCTTCTAGAAAG	Ghi.1726	CGATTTCTTCTGTCCTCTTCTCGTTCCCTCG*TCGGCCACCACTTCCCCTCCGCTATGGATGACGACAATTCGAACGCGTTGCGGAGAATGTCGACCCGTACTCGGAAAGTTGCTCCTAAAATGGCTGCAGCACTCGGCAGTTCTGATAATCGATCCCAGGCAGCTTTGGCCCGTCTTGAAGCATTGGAGAATGATAACGCTGGGATTGAAGCAGTTGAAATGAACGATGATGATGAAGCTTCTCTTGATGAAGATGATCAAGCATACATGCAAAAGAGATCGAAGGGCACAAAACGTAAAACCCGACAGGCAAAAGCACTTGAAAATGCTAGGAAGGCTCCCAGATCATTTCTTGAGCTCTTACATGAGGCAAACTTAGAGTCCTTACCTCCTCATGT…	Location(nucleotides)	388	406	553	653
					Major allele	G	T	G	G
					Number of sequences with major allele	4	4	4	4
					Minor allele	A	C	A	A
					Number of sequences with minor allele	3	3	3	3
HAU-SNP381	AGCAGTCTCTCGGTAGCTGG	CGTCCAACCCAACATTGAGC	Ghi.1741	GGCACGAGGTCTTTACTACGAACCAGAAGTAACTGATGATGGAGTAGCTCCCTTCTCACCTGAGTAGAATAGGCGCACCATCCATATTTGTAATATGTAACCAGTGGTCACAAGCAATGGATAGGATATCAGAAAGGGAGGTGATCAACTCTATGCGGGTTTTAGTGACTGGTGTGCTCCAGCTTTGGGAACAAGATAAGTCAGAAATGCATCGGAGGATGATGGCCAATAAGGATTTAGAGAGGAAGGCTAGGAATTTGGATAGAGAGGATCAGAAGCTGCAGAAAGATATCCAAGCATTAGATAAGAAAATTGTTTTGGTCTCTGGAGATGGTAGCAGTCTCTCGGTAGCTGGAAATGTTGTATATCAGAGTGAGACTAGCAACAGTAGTTTGCAGG…	Location(nucleotides)	534	538
					Major allele	A	A
					Number of sequences with major allele	4	4
					Minor allele	C	-
					Number of sequences with minor allele	3	3
HAU-SNP382	GATGACAACATCCGGCAGGC	ACTGCCCACTCGGTCTTCTG	Ghi.1765	GTTGGTCTTCGTTTGTACTTGGAAGGAAAAAAATGCAACCGATTGGCATTACATGTGCAACATCTCTCAAGTCTTCCAAATATGATGACAACATCCGGCAGGCCGTGCCAATGGCGAGGTTCAGATGACTATAGGCCCAGCAATCAATATTTAGAGCCAGTCAGGTGGAAGAGATACTCAAATGTTTGCACATCTGTAGTTAAGCACGATCCTAATTGGTTGCAAGAAGTCTCAAGTGGTGTTTTTATCGTAACCGGTGCACAGCTTCTTTGCACAGTGAAATGGGCAAAGATGGTTTTGCATCTCCGTCTGCTGTATACTCATATACCCAACTGCACTATCCAGAAGACCGAGTGGGCAGTTGCACCTGAAACTACTCGTAAGGCCAATTTCCTTACA…	Location(nucleotides)	207	293
					Major allele	T	T
					Number of sequences with major allele	4	6
					Minor allele	C	C
					Number of sequences with minor allele	3	2
HAU-SNP383	TTTACGGACCCTCAGCACCT	CCCATCAGGGAATAGCTGCC	Ghi.1798	TGCAGGTCGACACTATTCCATCCAAAGAATTCGGCACGAGGAGCCTTGATGCAAAGCACATGGTTGAAATCGGACTAGAAGGATTTTACGGACCCTCAGCACCTGCAAGGACTCAGTTCAACCCAAATTCATATGCAACTCAAGTTGGAACAGACTTTATAAGAAACCATCAGGCACCTGGCGTTGATTTCGCATCTGTTCACATTTATGCTGATTCCTGTATTTCGCCAACTATATCTGATGCTCATCTCGAATTCACAAAATCATGGATGGAGGCTCACATAGAAGATGCTGAGAAATACCTAGGAATGCCTGTTATCTTTTCCGAGTTTGGAGTGTCGAGAAAGGACCCTGGCTACAACTCATCATACCGAGACACTCTTATCAACACAGTGTACA…	Location(nucleotides)	125	178	221	320	338	347	382	384	388	509	511	518	554	617	619	620	623	629	636
					Major allele	G	C	T	C	G	G	T	A	A	C	T	C	A	A	T	C	T	A	T
					Number of sequences with major allele	2	4	4	4	4	4	4	4	3	3	2	3	3	2	2	2	2	2	2
					Minor allele	A	T	G	A	A	A	G	G	G	T	G	T	T	T	C	T	G	C	C
					Number of sequences with minor allele	2	2	2	2	2	2	2	2	2	2	2	2	2	2	2	2	2	2	2
HAU-SNP384	AGAAAAACAGCAGGCCCAGTC	GGGTTTTCCCAGTCACGACG	Ghi.1845	AAAATCGAAAAACCACCTCCACCGATCCACCATTCCACCTCCGGTGTCCGGTCCTCCACGACTATTAAAGTCCTTGCTTGTATTAATCTGGCTATTGAGAGAAACAAGCTATTGAGGCAGAAAAACAGCAGGCCCAGTCAGGTTGCTATCACTTAGAGGTTGCTATCACACCCTTTCCTTCGAAACAATCAAACCCAGATCTTTTCATAAACGATGTGCGTTTTTTTAGTATTACTTAAACATGTGACAAGTTTGATCTTGTATCACAAGGCTAGCATAGATAAATAACCAGTTTATATCCTTTTACCAAAACTCAAATCTTTGCTCATTCCATTATGCTTACAAGTTACAACTAAAAAAAAAAAAAAAAAACTCGAGAGTACTTCTAGAGCGGCCGCG…	Location(nucleotides)	195	212	219	281	290
					Major allele	T	T	T	T	T
					Number of sequences with major allele	3	3	3	3	3
					Minor allele	C	C	C	A	C
					Number of sequences with minor allele	2	2	2	2	2
HAU-SNP385	CTTGCAAACTGCCGCTAGGA	TTGAGACAACAAGCAAAGAAAGCA	Ghi.1883	ATTCAACTCACTCACCTTTCAAACATACCTTAAACATTTTCATTTTCAAACCCCCCT*CCCCCCATGGCTGGTCTCAAGCTTATTTGTGGCCTAGTACTGTTGTGCATGTTGGTGGTGGAACCCATGGCCACAACTGCTCTCACATGTGGACAAGTGGCAAGCGAAACGGCTGGTTGTATAAGGTATTTGCAGCGTGGAGGGAACCCTCCAGCTGCTTGCTGCAACGGAGTAAGGAACCTAAACAGGCAAGCTAGAACCACCCGTGACCGTCAAACTGCATGCAGATGCTTGCAAACTGCCGCTAGGACCATCTCCGGTATCAATGCTAAATTGGCTGCCGGTCTTCCGGCCAAATGCGGTGTCAAAATTCCTTACAAGATCAGCCCCTCCACTAACTG…	Location(nucleotides)	394	427	447	462	463	464	465	558	559	598
					Major allele	T	C	A	-	-	-	-	T	C	A
					Number of sequences with major allele	5	5	5	5	5	5	5	3	3	3
					Minor allele	C	G	G	A	T	A	T	C	T	G
					Number of sequences with minor allele	2	2	2	2	2	2	2	2	2	2
HAU-SNP386	CTCCGGCAACCCTTTCCTTC	CACGCTTGGAGACCTTCCTG	Ghi.1884	AATCTTTTTTGTTTTCGATCATTGGTATTGATTTATGGAGATGGAGATTTTTTAATTTTGAGAGTTTGATTTTTTATTTAAGAAAATGGTGAGATTGTGATAGCCTTTTCTCCCAAATATTCAGACAGCTTTGTTGCCGATCCCAATCTACCACTGTTTATGTTGTTAACAAACGGCGATGGCAATGGCCTTATCGTGCAGCTGTGTGGTTCCTATAGCCACTAACAAACTCCCCCACTCGTTGTTTTCCCCTCCGGCAACCCTTTCCTTCCCACCTCACAAATCTTTCAACCCCAAACCCCCCATTTCCTCCATTTGCCGTAGTCAATTTGATGGTTCAGGTTATGAGGAAAGTGAGGCGGTGGAGGAACCTTTCTTCCCTTATTTGGTTGAGGAGAG…	Location(nucleotides)	427
					Major allele	T
					Number of sequences with major allele	2
					Minor allele	C
					Number of sequences with minor allele	2
HAU-SNP387	ATTATGTACATTGCAAACTGGGG	TTGACTATGCCGGGCAGAAG	Ghi.1923	TTTTTAAAAGAAATAAAATGAGGTTTGTAAGGAAATTAAACAGTCAAGGTATATAAAAATACAATATCCATAAATTTATTTGAAACCCCC**TC*TTTTTTTCCCCTTTTCAA*TGTTCATGTTGTTATAAGGAAACAAATTATGTACATTGCAAACTGGGG***CCGTTCATCCTTT*TTGCTTTT*AAGATATCTCATAG*TTTGGCTAAAATTATCAGAG*AAATC*AACTAAAATAAAACATCTTAGTTCAGGAATTTACAACATATTT*TTGTTCATATGGAA*AGAGGTT*ACAAGCTC*ATGTCCTTAGGTAAGCTTAGTTCGAGAAAGTATAG*GCTTGCAGACATGAAAGCCATCCCGAAGAACACAGCC*TTGACAGCTTGCTTCTGCC…	Location(nucleotides)	74	91	167	195	291
					Major allele	G	C	C	T	G
					Number of sequences with major allele	3	2	4	4	4
					Minor allele	A	-	T	C	A
					Number of sequences with minor allele	2	2	2	2	2
HAU-SNP388	AGCGAGAGAAACAGAAGGGGT	AGCGGAGTGACCGATGATCA	Ghi.2003	TGTGGACACTCTCTCAGCTGGAACCGCCACTTTCTCTGCAAGGGACGAACCTTTAGACCCTGAAAACCCGGTTTTAGCGAGAGAAACAGAAGGGGTTGTGGAGAGAGAGAGAGAGAGAAAGAAAGAAAGAAGGAAACGAGAAATATCGTGAAATTCAAAGGGAAGGGATGGCGATCCCCGAAGTAAACCGCCAACAAGCCAGAGGGAGACCTACGGCGTCTTCAACACGACCGCCGGTTCGAGCTAGAATTCGGCTCCGGCAGCTGCTTCGAGTCACTTCCGTGGCATGCGGGATACAGTTCGGATGGGCTTTACAGCTCTCGCTCTTGACACCTTACGTTCAAGAGCTAGGTATACCTCACCAGTGGGCCAGCATCATATGGCTTTGCGGGCCGCTTT…	Location(nucleotides)	143	200	213	249	326	407	410	459	534	594	663
					Major allele	A	T	C	G	C	T	G	C	C	T	C
					Number of sequences with major allele	3	3	3	3	3	3	3	2	2	2	2
					Minor allele	-	C	A	A	T	C	C	G	T	C	T
					Number of sequences with minor allele	2	2	2	2	2	2	2	2	2	2	2
HAU-SNP389	AGACAACGGTACGAGGGGTT	TGAGAACCCCATGGCTTTGC	Ghi.2015	GATTCGTGTTTGATTTCTTTTGTTCCGTTTCCCGGCGTTTCAGACAACGGTACGAGGGGTTTCCAGCATTAGTATTTAAAGATCGGAGGATGAGTTCGAGAAAAGGAGGATCAAAAGGGAAAGAGGTATGTGGAGTCTCTAGTCCCAAGGTTGACCAGCTAAGCCATGGTGTAGCGGAAATGAACTTGGATTCTTCACAAGATGATGGTGAGTGGGAAGTTATTCAAAAAAA*CCCAAGAATAGAGGTGGAAGCAGTGGTGCAAAGCCATGGGGTTCTCAAAATTCCAACCCTAAACCTTGGGATGGAGGCATGCGGGGTAATGCTAGACCTGGAAGAGGCACCGGCGGCAATGCTTGGGCTAATCATGGTGCTGATTCTAGGATGGCAACTGGCCGAG…	Location(nucleotides)	200	232	233	497	547
					Major allele	A	A	-	G	A
					Number of sequences with major allele	5	5	4	5	5
					Minor allele	T	-	A	A	G
					Number of sequences with minor allele	2	2	3	2	2
HAU-SNP390	CTTTTCCAGATCCGGTCAGTCCA	ACTTGCCCTCTGCTCTGCAG	Ghi.2038	GGCACGAGCGGCACGAGAGCACTTGCACAATCTTTGCCGTATGTTCAACAGCCAGGCAGCCATAGTTTACTGTTGCAGCAGCAGCAACAACGAGGTGTTTCACAATCAGTTCCACACAACATTGTGCAGGTACAATCCCAAATTCTAAGTGAGAACTTGCCTTCTGTCCTTGGACGGGAACAAGTAAGCAATCACCCGGAGGAACAGGCTCAGCAACAGCATAACATGATTCAAAGTGATCAGCTTCTGCAGAGGCAGCCAGCAAATTTGCCTTCATCATTTCTGAAAACGGATTTTATAGACTCAGGAAAGTTCTCAGGATCAGTCCCCCCTGTCCAGAATATGTTGGGTTCATTATGTCCTGAAAGCAGTGCAAATCTTTTGAACTTTTCCAGATCC…	Location(nucleotides)	408	416	431	523	529	549	587	607
					Major allele	C	C	C	G	G	T	C	T
					Number of sequences with major allele	5	6	6	6	6	6	6	6
					Minor allele	A	T	A	A	A	C	T	C
					Number of sequences with minor allele	2	2	2	2	2	2	2	2
HAU-SNP391	CCAGCTATTCAGCCACCTGC	TGCTGTGGTGTCTGTAGGGAA	Ghi.2082	AACATCGCTGTAGGTTCTCAGACTGAAGCCGAAAACCACTCCCTGATCTCTGTTGCTTGCTGTAACACTCGGCGGAGACAATGGCGGGAAAGCAAGTTGCTGACGAAGGTTTGCCAGCCAACATTGCCGGAATGTCGAAGAACCAGCTTTATGATATTATGTCAAACATGAAGGACTCTCTCTTTCCGTTTTCTATTTGATTTCAAAATTTTCTTTTCTTTTTCCAAACGCCACTTCCTCCGCCGTTAAATCTATTTAGTGGTTTTTCCTTCTTTATTTTGGGTATATACAGACACTTATAGAACAAAACCAGCAGCAGGCGAGGGAGATCCTTATCCAAAATCCTCTCTTGACTAAAGCCCTTTTCCAGGCTCAGATTATGCTCGGAATGGTTAAGCC…	Location(nucleotides)	187	462
					Major allele	T	C
					Number of sequences with major allele	2	3
					Minor allele	C	T
					Number of sequences with minor allele	2	2
HAU-SNP392	TCAGGGAAGAGGTATGTCCAACA	TGAGGACCGATGACCGACTT	Ghi.2099	AGGAGATTTAATGTATGCATTGAAGATAAAAGAATTATGCATTTCTCAAAGAGTTGAAGTGACTGTTACTTTGCTTCTTACCCTGATGACTGCTAAATAATTGGACATTTTTCATGTCTTTCTGACTGTTGCTTTTTCCGGTATTGGTTCCTTACTGTAATTATTATTTTTTCTTCTAAATTAAATTTGTTATAATTCATCCTTATGCATTTAGATAATGGAGCAATGCGTGGCTAGGCTAGATGTGGCTATGTTCAATGCTGTTCTTCGTGATTCTGGTGATGAGATCCCTACTGATCCCGTGTCTGATCCCATTAGTGATCTTCTAGTGCTTCCGGTCCCAGCTGGTAAAGCAAGTTTTGGTGCTGGTGCACAACTGAAAAATGCGATTGGAAACTG…	Location(nucleotides)	618	702	809
					Major allele	T	G	A
					Number of sequences with major allele	2	2	2
					Minor allele	C	A	-
					Number of sequences with minor allele	2	2	2
HAU-SNP393	AGTTTGCAGTCACCTGTGGA	CGACTCATTTGGCACCGAGA	Ghi.2143	GATTGTTCTTTAAAAATAGTTATAATATAACTCTAAAATATATCCATTTTCTTACCCTTCTTTTCTTGTTTTGAAATGAAAAATTTTAGAGCATAAAAATTAGTGTGATGTTAAAGAAGAAGGAAGAATTAGTGTGAGTTTCTGTGAGGCTCTTTGCTAGTTGTTGAGGATTCGACAATCAAATCCACCTACTAGAAAGCTGCTGCCTGGCTACAGAGACGATTTTCTTGTCATTCATCGTGATTTGATAATCTTTGTATGGACACTTGCACAAAAGAATCGAAGAGCTGAATTTTTGTTCTGTTTCCATAATGAATTGAACAAGAAAAAAAAA*CAGGCTAGGAAAACTGATCTTTGGATCTAAAATTTCACAGCTCATTTTGTTTTCTTGTTTTTAT…	Location(nucleotides)	333	334	335	666
					Major allele	A	A	-	T
					Number of sequences with major allele	3	3	3	4
					Minor allele	-	-	A	C
					Number of sequences with minor allele	2	2	2	2
HAU-SNP394	ACTGGATCGTTCGGACCAGA	ACCCTGCCTTGTCGATTTCG	Ghi.2144	ATCATCTTCCTAATCCTAATCTGTACCCGTCATACCTCTTAAACCTTTCATTTCATCACCATCTTTTTGCAGTTTCTCTTTATGGGTGAAAGTGAAACTCTTAAAAGCTGCTAAGAGGGAAGTGAATTAAAGGAGAGATGATAAAGAAGCCACAAAAGGTCAACATGTTTATTAAAAAATGGTCTGAGCTTGATTGGCGTCTTCTCTTCTTAGTCGTCGTTCCCCTTTCGTTTCTGTTTTTTGTTTCTTCCTTAACTTCTACGCATCTCAATTCTGTCGTCTCGCTCCGCTCCTTTATCTTCAGCAACTTGTCGGATTTTATAAGTTTACATCCCCACTCGGCCAACGCTGTTCGGTCGTTGGACAGGTCGACGATTGCGGTTTGCTTGGTTGGTGGAG…	Location(nucleotides)	773	779	782	799
					Major allele	C	G	T	A
					Number of sequences with major allele	2	2	2	2
					Minor allele	T	T	C	C
					Number of sequences with minor allele	2	2	2	2
HAU-SNP395	GCCACTCCATTCGCTTCAGT	CTCAGGCGAAACCTTGGAGG	Ghi.2269	AAATCATCTCAACCCGTTTCCCTAGCTTCTCTTTCCTTTCAAAAAATATCTTCCGTGAAAGAACAAAATCGCAAATTTCTCCATCTTTCTCCTTTTGAATTTCTTTGTGCAAAATAATATATAACATTAAAAAGATTTGTATCCTTAAAACTAAACTAACTTCAGTTCGCTCTTCCTTTTCTTTATTGTCCATGCTTCTTTCCTCCACATGATTGCCGCCATATCTCCACCACCTCCAACCGCCACGCTAGGCCCTGGAAGGATCCGAATCCCCAACTCGAACCGCCACTCCATTCGCTTCAGTAACTTAGGGTTCCTGCTGTGGAAGCCGAAACTGAACTGGCTATCGTATGAGCGGGTTCAGCAGATGCAGATGGCGTGGGTCCGGAGTATGGCCGG…	Location(nucleotides)	333
					Major allele	A
					Number of sequences with major allele	5
					Minor allele	G
					Number of sequences with minor allele	2
HAU-SNP396	AAATGCCGGGGCTTAGCAAG	GCTAACATTAACTCTCCATCACCC	Ghi.2336	CTTCTCTCCTTTTCCGTTATCCACGTTTCTACATTGCTCCCATGTTTAGTCTCCTTTATAAACCCCCCACTATACCCAAATCCACTACTACAAAACATTGCCAAAGAAGAACCACTCACTGTTTTAGAAGCAATGGCATATTCGACTGCTTTAAGAAGAGTCCCTGTATCGACTCTGGTTTCGAAGCTGGCCAATCTTTCACCAGCACGTACCGTTTCAGTGGCTACTCCCACCGTGGCTCGCTCCTTCAATACCAATGCTCAGCTCACCAAATTCAACGACGAGGATCGCTCCGTCAACGTTCAGCGCCAATCTGATCGCTCTGTCTCTCGCCGTCGCGATTCTCCCCGTTTCTTCTCTGATGTATTTGATCCATTTTCACCAACAAGAAGCCTGAGC…	Location(nucleotides)	114	115	116	178	226	273	298	339	435	456	474	576	608	609	626	638
					Major allele	T	T	C	T	A	A	A	C	C	C	G	C	G	T	A	G
					Number of sequences with major allele	2	2	2	2	3	3	3	3	3	3	3	3	3	3	2	4
					Minor allele	A	C	T	G	T	C	G	T	T	T	-	T	A	C	T	T
					Number of sequences with minor allele	2	2	2	2	2	2	2	2	2	2	2	2	2	2	2	2
HAU-SNP397	AGAGGATGGCTTCCGAGGTG	ATTAGTACCCACGGCGTCGA	Ghi.2454	GGAATCCCAAAGCCGTTGTTGTCCCAATTCTCCTACCGTCTTCTTCTTGGACGACCTTTCTCCTTCACAACCCCATTTTGTCATAAATATAGTGTACTTGTTGCAGAACGGTGTATTATTACTGCTTGCTTTTGTTAGCTGTATGAAGAGGAGTGAAATTCATTGATGTTAATGGCCGCCTGTGATTTGGTAGGTGAAAATGGTGGTATTAATGGTAGAAACAGCAATGATGAAAGCCCAATGAGGAGCACGATGAGGAAGAGGATGGCTTCCGAGGTGGCTGATTACCACAGGTTTCCTCGTCGAACTCAGTTTGTTTCTGATAACAACATGGCTTGTTCTTTCATGGCGGCCACCGGTGCTAGTAATAACCCTAATCCGCTATTCAACTACTCCACT…	Location(nucleotides)	379	686
					Major allele	C	A
					Number of sequences with major allele	3	2
					Minor allele	T	G
					Number of sequences with minor allele	2	2
HAU-SNP398	AGGCCAAGGTTTGAATTGCCA	TGATGGGTTCCAAATGGCAGC	Ghi.2558	AATTCCCGGCAGTCTGTAAAGAAACCAAAAAAAGGGAAAAGGGGGTCTCTTTTCTCTGGATGAAATCCAGATTCCGGCCAAAGGGCCGCCTTGTCTCCGCCGCACCGGCCGACGTAGCCGAGGCCAGAAAGTTCAAAGGTTTGGACCATAGATGACACCTACCAACTCCCATTTTATTCATTCCTCTTACCCAATTACAAAGAAAATCAAAATAGCAAGATGCAGAGGCCAAGGTTTGAATTGCCAGAAGCTTTGGTTATGGAAATTCTGTCAAAGCTTCCAGTTAAATCCCTTACTCGCTTCAACTGTGTTTGTAAGTATTGGTGTTCTTCTTTTCAAACTCCTCATTTCATTTCCAATAATTATCACAACAACCTTGAAAACAACAACCTTAATCTA…	Location(nucleotides)	439
					Major allele	T
					Number of sequences with major allele	4
					Minor allele	C
					Number of sequences with minor allele	2
HAU-SNP399	ACCCTTGTCTACTGGGCTTACC	TGCGAACCCGATTGCTCTG	Ghi.2577	ATAAAAGCCAGCATCCTTGTACTCCCCTTGTTTCAATTCCCAGAATCCAGCCTCCAACGCCATGAGAAGTGAGATAGAGAGTGTTTGGGTGTTTGCCCTTGCATCCAAATGGCGAACCTTTTCTCAAGAAAGCTTTGCATGGTCGATTTTCATCATTCTTCTTGCCTGGCTAATCATGACCCTTGTCTACTGGGCTTACCCCGGTGGCCCAGCCTGGGGCAAATACAGGATCGTGAACCGTTCCTCACTTACTGCTGCTAACAAGAGGAGAATTCCAGGGCCTAGAGGTTTGCCTCTAATAGGCAGCATGAAGCTGATGGCCAGCTCCTTGGCTCACCACCGGATTGCGGCCGCAGCAGAAGCATGCAAAGCCAAGAGGCTAATGGCCTTTAGCCTGGG…	Location(nucleotides)	202	223	230	247	324	428	430	481	696
					Major allele	T	G	A	A	G	T	G	A	G
					Number of sequences with major allele	2	2	3	3	3	3	3	3	2
					Minor allele	C	A	T	T	A	C	A	G	T
					Number of sequences with minor allele	2	2	2	2	2	2	2	2	2
HAU-SNP400	GCGACTCGTCAATACCCTCG	TGGATTGCACAAGAAGGCCC	Ghi.2610	AAAACGTCAAATTCTTTTCTCCTTCCTATCTGTCGCGATCCCTCAACTCTCTCCTGTTCTTAGATCCCTTTTACTCCAACTGCAACTGAACAGCCTGCTGGGCTCGCATGTTATTTTCATTTTCCCAAAATCTTTTTCTAAAGAAAGTTTATTTTTCTGGAAAAAGTTAGGGGTTATATCAATATACTT*GTAGAGAAGTAGCGATCATGAGCTTTCAAGA*TCTGGAAGCTGGACGGCCATTAGCGTCTCGGCAAAATCTGAACAACGGCAAGCAAGATGCCACCCAAGCAGTGGCTTCTGGCATTTTCCAGATCAACACCGCCGTTTCCACCTTCCAGCGACTCGTCAATACCCTCGGCACTCCTAAGGACACGCCTGAGCTCCGAGAAAAGCTGCA…	Location(nucleotides)	147	162	246	263	545	599	617	624	637	676	677	678	679	680	681	682	683	684	707	770
					Major allele	G	A	G	T	G	C	T	T	C	A	A	C	A	A	A	G	G	G	A	C
					Number of sequences with major allele	3	3	3	3	5	4	3	3	3	3	3	3	3	3	3	3	3	3	3	3
					Minor allele	C	G	C	G	T	T	A	C	A	-	-	-	-	-	-	-	-	-	G	A
					Number of sequences with minor allele	2	2	3	3	2	3	2	2	2	2	2	2	2	2	2	2	2	2	2	2
HAU-SNP401	TCAGCAAGAAAATGCTGAGCAGA	AAGGCTTCTTCCAGTGCCCT	Ghi.2638	GGCACGAGAAAACCACTTGCAGTTTAGAAAGAGCTCCGATCGATCTCACTCAACAGTTAGGTCAATAGCCGCTTTTGCAAATCGCCTAAACCAAGCCAAAAAAGCCCCCAAAACTCGACAAGGCCATGGTAGTTGCTAGTTCCAACCCCCACAACAAGGAGATGCAAATCCGTAGAAGAATAAGCAACATATTCAATAAAAGAGAAGAGGATTTTCCATCACTGAGAGAATACAATGATTACTTGGAAGAAGTGGAAGACATGATTTTTAAATTGATTGAAGGAATAGATGTTCAAGCTATTGAGGAGAAAATTACCAATTATCAGCAAGAAAATGCTGAGCAGATTATGATCAATCAAGCTCGTAAGGCTGAAGAATTAGCTGCTGCAATGGCAGCAA…	Location(nucleotides)	377	410	412	413	436	495	496	497	570
					Major allele	A	T	G	G	G	-	-	-	A
					Number of sequences with major allele	4	4	4	4	4	4	4	4	4
					Minor allele	T	C	C	A	A	G	G	A	T
					Number of sequences with minor allele	2	2	2	2	2	2	2	2	2
HAU-SNP402	ACCCAGCTAGACTCGGATTCC	TCGCCATTCTTGCTGGCAAT	Ghi.2788	TGTAAAGTTGGAGACGATAGTGGCAGCTTGATGTTGATGTGGGAAGATGGATTCTGTCGTGGTAGAGTTACAGATTATTTGGAAGAGATTGATGGAGAAGATCCAGTGAAAAAAGCTTTCAGCAAATTATCCATTCAATTATATAATTACGGAGAAGGGTTAATGGGAAAAGTTGCATCAGATAAGTGCCATAAATGGGTATTCAAAGAACCAACAGAATGTGAACCCAATGTATCCAATTATTGGCAGAGTTCTTTTGACGCACTTCCTCCTGAATGGACTGATCAATTTGACTCAGGGATTCAGACAATAGCTGTGATTCAAGCTGGCCATGGACTTCTCCAGTTGGGTTCCTGCAAGATTATACCTGAAGATCTCCATTTTGTGCTCAGAATGAGG…	Location(nucleotides)	633	647	691	756	801	827	860	867	870	886
					Major allele	G	A	G	T	G	A	A	G	C	A
					Number of sequences with major allele	4	4	4	4	4	3	3	3	3	3
					Minor allele	C	G	A	C	A	T	G	A	T	G
					Number of sequences with minor allele	2	2	2	2	2	2	2	2	2	2
HAU-SNP403	TTGGTCTCGCCGGAGAAAGAA	TTTGGGAGTTGGGAGCACTCT	Ghi.2806	GCACGAGGGGCAGCTTAAGCTTCTCTCTTTGTTTTGGGCTTTCCTTTACCTTAAAACTTCCATGGTACCTTCAAGCAACAACAACGGTCAGACCGTAATCCACCACTTCGGCGGCGGTGGAGACGGCGGATTCTGGTTGGATTTGGCGAAACCTCCTTCTAAAACTGATTTCTCCGTCACTGCCATTGCCGGTAACGCTTTCTTCGCTACCGTTTTTTACACCGGTACTAGGTGAGAAAAAAAAGGAAATGAAAAACTGATCCATAGTTGAATGCTAAAAAAAAATTAAAATAAAATCTCAGAAAACCCTAGTAAGGACACGTAGTGAGAGTAGCTGATTAAATAGGAAAAAAAATAAAATCAAATCGTAATAGATGAAAGCTCTTAGACGAAGTCAGA…	Location(nucleotides)	599
					Major allele	A
					Number of sequences with major allele	3
					Minor allele	G
					Number of sequences with minor allele	2
HAU-SNP404	GTGGGTGGTGGTTTAGCAGT	TACGGCGAAGCTGTCTTTGAC	Ghi.2950	AAAAAAAGAAAAAGAAAAAACCTCTCTCGTTTGATCCATATGGAAAATCGATTCAAGCTAAGAATCTCTCGCATGTTTCGATCCTCGTTTGCCTCTTGTCGGACCCGGAACATGTCGGACGTTATTGAGAAACCTGTTTTTTCACCTGAAAAACACAACGGCTTCCATTTGGTCGAACCATTTTCGTCGTCGCCACCACCCAAGTCTCGACCCTTCCCTTCCGTTTCTAAACCCAGAGACGCCATCAATGCTCCTAAAGAATCTCTTCCCAGACGTAAATCGTCAGCTCGTTATCCCTCTTATATAGTCTCCGCCGCCGATTTCGACGGCCGAAAGGGTCCGCCGCCTGCTTCTCCTATGATGCCTTTGAATCTCTTCTCCGACTGTAAAGACTTTGGT…	Location(nucleotides)	297	324	337	476	612	671	715	716
					Major allele	T	T	G	G	G	C	A	G
					Number of sequences with major allele	3	3	3	3	3	3	3	4
					Minor allele	C	C	T	A	C	G	T	C
					Number of sequences with minor allele	2	2	2	2	3	3	3	2
HAU-SNP405	GTTCTGCGAGACTGGTTCCC	AGGCTTCAACTTCATGCCATGT	Ghi.3098	GAAGGACCTTACTACAAAGCATCGGCGATTAGCGGAGATCATTGAGATGATTCATACTGCAAGCTTGATACATGATGATGTATTAGATGAAAGTGATATGCGAAGAGGAAAAGAGACGGTTCACCAACTGTACGGCACGAGAGTAGCCGTACTGGCTGGGGACTTCATGTTTGCTCAGTCGTCATGGTACCTTGCAAATCTTGAAAACCTTGAAGTCATTAAGCTCATTAGCCAGGTTATTAAGGATTTTGCGAGTGGTGAGATTAAGCAGGCATCGAGTTTGTTTGACTGTGATGTCAAACTTGAGGACTATTTGCTAAAGAGTTATTACAAAACAGCTTCATTGATTGCAGCTAGTACCAAGGGAGCCGCCATTTTCAGTGGAGCTGATCGTAGTGT…	Location(nucleotides)	496	499	550	556	566
					Major allele	A	A	C	T	C
					Number of sequences with major allele	3	3	3	3	3
					Minor allele	G	G	T	C	A
					Number of sequences with minor allele	2	2	2	2	2
HAU-SNP406	CTGCACTATGTTCCGTCACGAA	TTTCGGGACAATCGTTTGCCTT	Ghi.3192	GCGGCCGCCTCGACAAATAATTAAAAATAAACCGTAACAGATTCAACAGAAAACATTCAATTCCAACGGA****GGTTGCCAAACCGAGACAAGGGAAAGAAAAAGAAAAGCAAAAAAAAAAAAACCCGGAGGAGGAGGGTAGCTAAGG*AACGCCAGTTTTGTGGCGGCAATGGCGTGGCCCACAGCAGAGACGGAGCAGGTGGACAAAGTTAGCCATGGCTGCACTATGTTCCGTCACGAAAAGCCCGGTTCTCCAACGCTTCAAATCTTGGCCTTCGAAACAGCCAGAAACATGTCCCGTCTTGTTGCCTTGTACAAGTCTTTGACCGACGAGGAATTCTTAAAACTACGGAACGGTCCCATGAGATCCCCTGGCGTTGCGTTCTTGAACTCCACG…	Location(nucleotides)	249	470	677
					Major allele	T	T	C
					Number of sequences with major allele	3	3	3
					Minor allele	C	C	T
					Number of sequences with minor allele	2	2	2
HAU-SNP407	TGGGAGGTGGCACAAGCACCTT	TCCTGAGCAGGGGGTAAGGATGAC	Ghi.3261	GCGGCCGCGTCGACAAAAGCGGCCGTCAAAATCGAAGAAGGTGCCGTAGTCCCAAGTACGAAACCCGGAAAGGTAGAGAGAAACGAAAAGAAAGATGGAGAAAGGCAAAGGAATAATGGGGTCCGGCCGAAGATGGGCCGTTGATTTCTCCGATAATTCCACTGCTCCTTCTTCTCGTGACATTCCCGATCCTCCCGGCTTCGCTCGTGCCTCTGTGGATCAGGACGATTCGACTGTAAGTCGTCAAAAGAAGGATGCTGAATCCAATTGGAAAGCTCAGAAAGCTTGGGAGGTGGCACAAGCACCTTTCAAGAATTTGCTAATGATGGGCTTCATGATGTGGATGGCTGGAAATACTGTGCATCTCTTTAGCATTGGTATAACTTTTTCT*GCACTTT…	Location(nucleotides)	84	154	184	203	485	511	654	665	689	701	710	711
					Major allele	C	T	T	G	G	T	A	T	-	A	C	G
					Number of sequences with major allele	3	7	6	6	7	8	8	8	6	8	8	8
					Minor allele	A	A	C	A	A	G	T	G	G	G	G	A
					Number of sequences with minor allele	2	2	4	4	6	6	5	5	5	5	4	4
HAU-SNP408	ACAGAGCAGCTCGTCGAGAT	ACACATCCCATTCCCGTTGC	Ghi.3336	AAAGTACAATTCACTGCTTCTTTCCCAAGCCTACGCGGCCTTCGGCTTCCTAGACCTGGAGGAAACTTCGAGGAGCTTGCTCACAAGAGGGAAGTAGCATTTACTTATTTGGGTTAATTGTTGTATTCAGATTTAAAACATTTATATTTTCTTGAATTTTAGGTCCTAGGTTTCCATCAAGTTTGCTATGGCTGCAGGTTTAATTGGAGGGGCTGCTTTAGGGGCAGGTTTCGGGGAGCTGCTTAGAGTCATTGTAGAAGCGAGTAAAACAGCTGCCATGTTTCGTGATAACTTGGAGGAACTGGCGTCCATGCTATCACCTATTGAACCTGTAATCAAAGAAATACAATCATTCAACAAAGCGTTTGATAAAGAGTACGAAACAGAGCAGCTCGTCGA…	Location(nucleotides)	461
					Major allele	A
					Number of sequences with major allele	4
					Minor allele	G
					Number of sequences with minor allele	2
HAU-SNP409	ACGGAATTTGGTGTACGGCAA	TGCCAAAGGCAAGAGGAGTAC	Ghi.3370	GGCACGAGCCGAAATTGGCGTACCTTGAGTTGGGCCATAATCGTCTGTCAGGGCAAATACGAGTTATCTCGGAAAGTCAAAGCATTGGACACTTTAGATCTTTCATGGAATTCATTCACTGGNGGTAGTACCTAAAACATTTTCAAACTTAACCAAAATTTTCAACTTGGACCTTTCTCACAATTCTCTAAACGACCCATTTCCCCAAATGAATGTGAAAGGCATTGAATCACTGGATTTATCGTATAACAATTTCCATCTCAAAGAAATCCCAAAATGGGTCACTTCATCTCCGATCATATATTCACTCAAGCTAGCAAAGTGTGGGATTAAAATGAACTTAGACACTTGGAAGCCAGCGGAAACTTACTTTTATGACTACATTGATTTATCGGAGAA…	Location(nucleotides)	253	463	568	573	611	661	669
					Major allele	T	T	G	A	T	T	T
					Number of sequences with major allele	3	3	3	3	4	3	4
					Minor allele	C	C	C	C	A	C	C
					Number of sequences with minor allele	2	3	3	3	2	3	2
HAU-SNP410	ATTTGAACTTGCTGGAGCTTCTCC	ATAGCAAACAACCAGCCACACA	Ghi.3443	GCGGCCGCGTCGACGTACCATGCAGTTGCTAGCAAGATTAATTTAGAAAGTGGACCTTCCGAGGAGGTCTTGAAGCTTTATAACAAGGCAGAGGACAGCATGGAGAAGGGCATGCAGATTTGGGAGGAAATGGAGGAGCAACGGCTAAATGGACTCTCCAAAATTGATAAGTATAACACCCAGTTGCAGAAAATGGGGTTAGATGGGCTGTTTAAAGATGTCTCTGCTGAGGAAGCTGCTGAGAAGGCTGCAAACATGAGTTCACAGATATACCTGTTATGGGGCACCTTACTTTATGAGCGTTCCGTTGTGGAATACAAGATTGGGTTGCCAACTTGGGAGGAATGTTTGGAGGTTGCAGTTGAGAAATTTGAACTTGCTGGAGCTTCTCCAATAGAT…	Location(nucleotides)	405	519	552	560	561	582	613	624	655
					Major allele	T	T	T	G	C	T	A	G	T
					Number of sequences with major allele	3	3	3	3	3	3	3	3	3
					Minor allele	C	C	C	A	G	C	G	A	A
					Number of sequences with minor allele	2	2	2	2	2	2	2	2	2
HAU-SNP411	CTAGGCTGCCAGTGGTGATTC	GTCATGCTAGCCCATCCACC	Ghi.3509	GCGGCCGCGTCGACCTTTCATTGGCCTTGGGATGACTACCTATACGGCCTGGTACATGGCCATAGCTGCTGTTCTTCACGGCCAGGCCGAGGGCGTAACTCACAGTGGTCCAACAAAGCTAGTACTCTACTTCACCGGAGCTACCAACATTCTCTACACCTTTGGCGGACATGCGGTGACTGTGGAAATAATGCATGCAATGTGGAAGCCTCAAAAATTCAAGTGCATATATTTGTTGGCCACATTGTACGTTTTTACCCTAACAATTCCATCTGCTTCAGCCGTGTACTGGGCATTTGGGGACCAGCTTCTCAACCATTCCAATGCCTTTTCTCTCCTCCCTAAGACCGGTTTCCGTGACGCCGCCGTCATCCTAATGCTTATTCACCAGTTTATAAC…	Location(nucleotides)	523	637
					Major allele	A	A
					Number of sequences with major allele	2	2
					Minor allele	G	C
					Number of sequences with minor allele	2	2
HAU-SNP412	CGCAACAACAGCTTGCTTTACA	GAATCACCACTCTCGCTTCTTGT	Ghi.3644	TTATGGCATATGATAATGCTGTTTCTGCTTGGGAAAAAATATGTCTGTTCCACCGAGACAGTATTGATGCAACTCAGGTTGTTCCTGCATGGTTAAACTGCCCGCCAATAAAAGGTGATCTGATTGAAGCCAAAGTTGTTCATGAACAACTTTGTTCAATGGTTGAAAGGTCCGACAATGAAGTTTTGGGTCCCAACCATAATTTCCTTCCTAAGATTGTTTCAGTTTTTGCTGAGGTTTTATGTGGTAAGGATTTAGCCACAGAACAAACCGCAAGTAGGATGGTGAATCTACTGAGGCAACTTCAACAGACTTTACCACCAGCAGCATTGGCTTCAACTTTATCATCTTTGCAGCCGCAACAACAGCTTGCTTTACAATCCATCCTCTCCTCCTAGT…	Location(nucleotides)	469
					Major allele	T
					Number of sequences with major allele	3
					Minor allele	C
					Number of sequences with minor allele	2
HAU-SNP413	GTCCGCTATGAACTACGCGA	ACCGTACAATCAAACTTCAAAGGAA	Ghi.3670	GCGGCCCCGTCGACCTTTGTTTGATGGCAGTATCACCATTTTCTACTTTGCCAAGGAAGAGTTGAACTGTAGATTTGTTCCCGTATTTCCTGAAGCCTTCGAGCCTGTGAGAGTCCCATTTCAGAAGGGACTTGGCCAGAGATTCCAGCAGCCTCCTGGGACAGGAATTGACTTAGGTTTCTTTGAATTGGATGATCTCTCGAAACCATCACCAGGGGAGGATGTTTTCCCTCTTGTAATTTCTGCTGAAACATGTATGCTGCCGCATTCATCTGATGAACATGTTGGTGATCCCACACAAAGTACATCAGCCCACATGCAAATTACTCAAGCCATTTTAGAGAAGAACGGTAACTCTTTCCAAGCAAAAGTGATACGGCAGATATTATGGGTTGATGG…	Location(nucleotides)	451	474	583	595	619
					Major allele	G	C	A	A	A
					Number of sequences with major allele	2	2	2	2	2
					Minor allele	A	T	G	C	G
					Number of sequences with minor allele	2	2	2	2	2
HAU-SNP414	CCTGCTTACGTTCAAGGTCCA	TTCATCAGCAAAACCCTTGCTT	Ghi.3719	GGCACGAGCTTGGACAGCTACAACAGAAGAAGCTTTGTGCTGTAATTCAGTTGCCACAACAGACATTGCTGCTTTCAGTTTCTGACAAAGCCTGCCGCTTGATAGGAATGCTTTTCCCTGGGGATATGGTTGTCTTTAAACCACAAATGTCCAGCCAACAACAGCTGCAATTGCAGCAGCAGCAGATGCAGCCCCAGTTACAGCAGCAGCAACAGCAGCAGAATCCACAGCTGCAACAACAGCAGCTTCCGCACTTGCAGCAGCAACAACTCCCTCAGCTACAACAACAACAACAGCAGCAGCAGCTACCACAGCTGCAACAGCAGCAGCTTTCCCAGCTGCAGCAGCAACAACAACAACAGAAGCAGCAGCAGCAGCAGCAGCAACAGTCGCAACACC…	Location(nucleotides)	569	732	736	741
					Major allele	C	G	T	A
					Number of sequences with major allele	2	2	2	2
					Minor allele	A	A	G	G
					Number of sequences with minor allele	2	2	2	2
HAU-SNP415	GGTTCCCCTTTACGGTCGTG	ACGGGGAGGATGAATCGTGT	Ghi.3850	CCGTCCCACGCGTCCGTGGTCTTTATCTTTCTCAGGTTCTAGTTGCTCGATTGTTGCTCCTTTATTTAATATCTGGCATTTTCATGTGTTGATCCTCTTTCATTTTCTTTTTCT*CAGAGATCAAGAGTGTCCTACTGGTTAAATCTAAGTTTGTTCGAACTGATCCATGGATTTTGAACAATATTATGCTCGGGAATGGAGGACCGTCCCAGGTGCTTCAACACCAGAGAGTTTGAATGGTAACTTCAACTGCAATATCTGCTTAGATTTTGCACATGAGCCGATTGTTACACTCTGCGGTCACCTTTACTGCTGGCCTTGCATCTATAAATGGCTTCATGTCCAGAGTGCCTCCCTTGCCTCAGACGAGCATCCACAGTGCCCTGTTTGCAAAGCCG…	Location(nucleotides)	398	413	452	494	594	609	756	836
					Major allele	C	T	C	T	G	T	C	A
					Number of sequences with major allele	3	3	3	4	4	3	3	2
					Minor allele	A	C	T	C	A	C	A	T
					Number of sequences with minor allele	2	2	2	2	3	2	2	2
HAU-SNP416	GCCTTGAGAGAGTGCATGGAT	CGATGTCATTCAGGCCCAGT	Ghi.3855	GCGATGCTTGTGGCTACAGAAATTCTGAGTTGAAACCTGGTGGGGCAATTCCTGACAAGGGAAAGAGAATAACCCTGTCTGTGAAAAACATCAATGATTTAAGCCGTGATGTTATAAAGTCAGATACTGCAAGTGTAAAACTCCCAGAACTTGATTTGGAGCTAGCTAGTGGCACACTTGGTGGGGTTGTTACAACGGTTGAAGGTTTGATTACCAAAATTAGTGAAAGCCTTGAGAGAGTGCATGGATTTACTTTTGGAGATAGTCTTGACGAATGTAAGAAAAACAAGTGGCTAGACTTTAAAGCAAGGTTGAACAAGATTTTGAGCATGACAGAACCTTGGACTTTAATTCTGGATGATGCATTAGCTAACTCTTTTATTGCACCAGCAACTGATG…	Location(nucleotides)	277	420
					Major allele	C	T
					Number of sequences with major allele	2	2
					Minor allele	G	C
					Number of sequences with minor allele	2	2
HAU-SNP417	ATCTCCCTCCGCTTACAGGT	CCAGCAGACCCGTTACATCC	Ghi.3880	CCACGCGTCCGATTTAGAGAAGAAAAAATGAAAAGGTAAAGGTATATCACCTTTAAGAAACTGTATGTATTTGGCTTTTGTATTCCTCGTTAAAAATCTCCCTCCGCTTACAGGTTACAAAGGAGGCTTTTATAGCCACTGTTTCTATTACATTTTGGGAAGAAATCTTTTATTTCTTTCCATACTTGTTTTGTTTGTTTGTTGCTGTCTTTCTTTCTTTCTTTTGTAGGTAATCGAGGAAAGTAGACCACCGGCGTTGATTTGATCGTAGACCATGGCATGGTTTGAAGCCCGGGAATCACGGCACTGATTCGGGTCGCTGCGAGACGAACGGACACGAGTCGAAGGGGCGTAACTCTTGGTCTGATTGCGGCGCAAGTTCTTCTGTCGCTTGGTATG…	Location(nucleotides)	207	209	210	236	255	263	265	266	276	286	287	314	351	354	414	423	432
					Major allele	G	-	-	G	C	T	A	T	T	T	G	G	C	A	A	A	G
					Number of sequences with major allele	2	2	2	4	4	4	4	4	4	4	4	4	4	4	4	4	4
					Minor allele	T	C	T	A	T	C	G	C	C	C	T	A	T	G	G	C	T
					Number of sequences with minor allele	2	2	2	2	2	2	2	2	2	2	2	2	2	2	2	2	2
HAU-SNP418	TCCGAACGGAATTCGGGATCT	TGACGGCTCGGTCGAAGTAA	Ghi.3888	TTTCACGCGTCCGCAAAGTTTAACAAAACAAATTTGAGAATCAAAAGCTCTTCCAGTTATGAAAGCTGCTATCTTGAGAGCGGGTTCACTTCCGGTCACCTCATCAGCTCTGCCCGGTTCTCCCAAGCTTTCTCTTTCTCGTCAAAGCTCGTTCGGTGCAGTTTTCCCCGGTGAGAGATCTGGCTTCTCTCTTAGCTCTCCGATAGTATCGTTGCATTTCCCTATGGATAAACGGAAGCCAATGGAATCTCGCGCGCAAATAAGGCGAGCTTTGTCTGAGACTGATATTATCAAGTCGGAGACTCGGGTTCCCGGTGGATCTCGGTGTTTTACGGCGGGGATACCGGAGGAGGAGTATGTGTCGGATTATGAAATAGACGGTGGATTCCGAACGGAATT…	Location(nucleotides)	460	482	497	547	646
					Major allele	T	T	G	C	T
					Number of sequences with major allele	3	3	3	3	3
					Minor allele	C	C	A	T	C
					Number of sequences with minor allele	2	2	2	2	2
HAU-SNP419	GTTCTGGCCCGACGATGTTC	ACCTCGTTGCTCGTTTCCCT	Ghi.3922	CCTATAGTGAGTCGTATTTNAAATGCAGGNCGACACTNTTGGATCCAAAGAATTCGGCACGAGCGGCACGAGAAAGAGTACAGAGGAAAATTAGCCAACGGCAGCAGTAGTGAAGAATGGGTGTTGATTATTACAGGATTCTTCAGGTCGACCGGAATGCTAATGATGAAGATTTGAAGAAAGCGTATCGTAAGCTGGCCATGAAGTGGCATCCCGACAAGAATCCTAAATCCAAGAAAGAAGCCGAAGCCAAATTTAAGCAAATCTCCGAAGCTTACGATGTTTTGAGCGATCCCCAAAAGCGTGCGGTTTACGATCAGTACGGCGAAGAAGGGTTAAAAGGCCAGATGCCGCCTCCGGGTGCGGGAGGGTTTCCTGGAGGGGCGGACGGGGGTTCTG…	Location(nucleotides)	183	245	326	377	430	458	463	473	600	633	663	695	696	717
					Major allele	G	C	C	T	G	T	G	A	C	C	G	C	C	T
					Number of sequences with major allele	3	3	3	3	3	3	3	3	3	3	3	3	3	3
					Minor allele	T	T	G	G	A	C	T	G	T	T	T	T	T	C
					Number of sequences with minor allele	2	2	3	2	3	3	3	3	3	3	2	2	2	2
HAU-SNP420	ACTCCCTTAGCTCCACTCCG	TCCACGATGCTACTCTGCAGA	Ghi.3945	CCCTACAGCGCGTCCGCTTTTTTAGCTATCTTTTGCCGCTCCAATTCAGCTTCAACAACTCTCTTCAATCAGGATTTTGTGGCCATCTTTCTTCAAGAGCAGACTCTTCTATCGTCTCCCCCACTAGAAACGTTGAAGTGAAGAGTTGACTTTGAGACTTTAATCTCCCCATTTTGATCCCGAGTTACTATTCCTGACGCTGATCTGGAATTGCTGATATCAAAGGCTGCATCAAACTGTATCGACTCCCTTAGCTCCACTCCGCCTTGTCCTTGAGATCTAACGGGCGTAGAGATCCCTTCCTGATATGAACTTCCTCTCGTGGACCAACTGATTTCGTGAGCCCCAAATAACCCATAAGGTGCAACAAAATAATTGGATCTGTTTCTTTGTACCTCT…	Location(nucleotides)	397	433
					Major allele	T	T
					Number of sequences with major allele	4	4
					Minor allele	C	C
					Number of sequences with minor allele	2	2
HAU-SNP421	CTGGGATACATACCGTGGCT	CACCGGAATCAAGTTACAGTAC	Ghi.3962	CGACACTTTTGGATCCAAAGAATTCGGCACGAGAAGGAATAAAAAGAAAAGGGAATGGGGAAGGTGTTTGTGGTGGAGCTAGATGGAAGGTCTTATAGATGCGGGTTTTGTAAAACTCACTTGGCTCTCCCTGATGATCTTGTTTCCAGGTCTTTTCATTGTCGACGGGGGAAAGCCTACCTTTTCAATAACGTGGTGAACATAACAGTTGGAGACCTAGAAGAGAGGATGATGATTTCTGGGATACATACCGTGGCTGATATATTTTGCTGCTGTTGCGGACAAATTGTCGGCTGGAAATATGAGGCAGCATACGAGAAGAGTCAAAAGTACAAAGAAGGAAAGTTTGTTCTTGAGAGGGGAAGGATTGTTGATGAAATCGACTTTTCATCAGAAGTG…	Location(nucleotides)	547
					Major allele	-
					Number of sequences with major allele	4
					Minor allele	G
					Number of sequences with minor allele	2
HAU-SNP422	ACAGGCTTGCACAAACATGT	GCTGTTCCAAACAAAGATAAATTGC	Ghi.4072	GGCACGAGGAAACCTCCTTCTGCCATTTCCTTGTTTCGGCGAATCCTTAAACCCTAACGAAAACAAAACTTTGATCCAATCAGAGGAAATTCTTGGTCAGGGCTGTAATGGCTGCCAACAACATGCCAGCTGGAATAGACAAAGAGCAGGCCTTTGGCATGGCGGAAACAGAGATGGAATATAGGGTAGAACTTTTTAACAGGCTTGCACAAACATGTTTCAACAAGTGTGTTGATAAAAGGTACAAGGAATCTGAGCTAAACATGGGGGAAAACAGTTGCATTGATCGCTGCGTTTCTAAGTATTGGCAGGTGAATAGCATGATTGGTCAGATGCTCAGTGCTGGTGGTCGGCCTCCGATGTAAAACAGAGTCATTGTCATCCTCCTCCCATCTTGAA…	Location(nucleotides)	236	326	370	387	388	389
					Major allele	C	C	C	-	-	-
					Number of sequences with major allele	2	2	2	2	2	2
					Minor allele	T	T	G	C	T	C
					Number of sequences with minor allele	2	2	2	2	2	2
HAU-SNP423	GGATCTCACGTGGGAAGCCA	CAAGAGAAGCCGGTCCAAGC	Ghi.4132	GACTCCTTTCTATTTATTTTTCAAATCCCTAATCCCCCTTCCTAATCGCCTATTCATCTTCACTAGATGGTGCTCTTCGAGCCTG*GAGGAATTTCAGCCCCAAAATCTTTCCTCAACTTTGATTTCAACGAAGAAAGGAGAAGAAATCCATGGCCTGTTCGCACGGTTCGGTTGTACGGAGAAGATGACCCTGGTGACGTGGAGGCCGCACGCGGGGATCTCACGTGGGAAGCCAACCCTCTGGCCATTCCAGTGTATTCCAGAAGCTTCTGGCGCTCTCAGGCTGCTGAGCTTCTTTTTGGGTCCTGTTGGGCCTCGGGTTTGGGCTATTTGTAAACTGGGTTAGGGATGTGGGTTTAGTATTTGGATTTTGAAAATTGTAAGTGGACTTTGTGGAC…	Location(nucleotides)	394
					Major allele	G
					Number of sequences with major allele	6
					Minor allele	A
					Number of sequences with minor allele	2
HAU-SNP424	TGTCCTAACCGGTGACTCTCC	TCCGATGTCCTCCCAAGTGAA	Ghi.4136	GGAGACCAGAGGTCCTCACGGTCTAGACTGCTGAACGGGATAATGGCAGAAGAACCTGTTAATGTCCATGGATTTCCAGAACTAGCGAGGCCAACCCTTCCCAAGATGTACTATGATTTCTTCCCTGGAGGAGCTGAAGATCAATACACCTTAAAGGAGAATGAAGAAGCTTTTCCTAGAATCACTATTCCGCCTAGAATTCTTGTAGACCCGAGCAGCATCCATTTATCAACTATGGTATTGGGTTACAGTATCTCAATGCCAGTCATGATAGCTCCAACTTCTAGACATAAGCTGGCAAACCCTTCAGGAGAGATTGCAACGGCCAGAGCAGCATCTACATGTAACACAATAATGGTTTTATCTATCTCATCCACTTGCACTTTAGAGGAAGTAGCT…	Location(nucleotides)	535	572	600	617
					Major allele	G	C	G	G
					Number of sequences with major allele	2	2	2	2
					Minor allele	C	A	A	-
					Number of sequences with minor allele	2	2	2	2
HAU-SNP425	CTTGATGTCCCTGATGTAGTCATGC	ACAATGCTCTGCTCCTCAGGAT	Ghi.4156	CCACGCGTCCGGTCCGGCTGGAAAATAGGCTAAAGCAGATGGTTCATGAGTACTGGAAAGGCCATTGTTACTTGATGGGCTATCAGCCTCCAGGTTTTGCTGCAAAGCAGAAGAAATTGTTAGCTAATCAGCATAACAATAGTTCTAATTTGCCAGCCGGTGGCAAGCAGGATTCAAGAGATGAACAACCAGGTCTTGATGTCCCTGATGTAGTCATGCCTGAAGGTGACCTGGCATCCATATCAGTTGATCAGTTATGTGAAGAGAACATACAACTTTTCATGAGGTGTGAAGAAAAAGCACAGAAGGAAGCTGACTTGAAACAAACGATTGAGGAACTAGAGAAGGGGTTGGAAGATATGAGAAAGAAGTGTGCCCACCTTTCTTCACTCCTAGAGT…	Location(nucleotides)	317	433	434	475	478	504	516	557
					Major allele	C	A	A	G	G	A	G	-
					Number of sequences with major allele	3	3	3	3	3	3	3	3
					Minor allele	A	-	-	A	T	T	T	T
					Number of sequences with minor allele	2	2	2	2	2	2	2	2
HAU-SNP426	ATCTTGGTTGGGCGCATCTG	CTTCACCAGCGTCACTCTGC	Ghi.4194	AATATTTGAAAATTTTTGGTCATTTTTTAGAAAATTCCTTTCTTGTTTCTTCTTCCTTTGACCGGTAAACGGTGAGTGGAGAGACACGGCCGAAGCGAGTGTTTTGGGATCCTTTAATAAGGATATTGGTAGCCGCGTTTTTTCTGGTGATGGGAGATGATAAATCGGCGGCGATGACGGCGAGTAGAGATCGTGAGCTTCTAATTCCGGTGGCTGAATCCGTAGACGATGATTCCTCCAAAGCTTCTTCTTCTTCGTCTTCCTCTTCTTCGCATCATGCCGGGCGTGAGACCTTTTACAAAATTGTCCAGAGCTGGGCTTCAAAGAAGTTCATGACAGGATGCGTCATTTTGTTTCCTATAGCAATCACTTTCTACATAACATGGTGGTTTATTCACT…	Location(nucleotides)	521	612
					Major allele	A	A
					Number of sequences with major allele	2	3
					Minor allele	C	G
					Number of sequences with minor allele	2	2
HAU-SNP427	TGCCTTAGCCATTGGTGCAA	TGACCTCGCGGAGTCCAATA	Ghi.4245	ACTTACCTTCTTCTCTCTTTCTCTCGCTCACTCACTCACATTGGGGGAGAAAAGATTTGATCTTTTAGTGAAGTTTTAGGAGGGAAAATCCAAAACAAAGAAGAAAAAAACGAAAACCTTCCTTAAAGTGTCCGATTCATTACTGGACTGACCCATAAGTGAAAAAAAGAGGGACCCCAATATAATAACCTCTTTGTCTTTGGTGGTTTAGCCATTGAAGAAACGAAGCTGAAGAGAAAAAGAAAATTAACAGAGTTGGAAGAAAGAATGTTCGCAGCGGAGAATGGACTCAAAGGGGACCCGAGGCTACAAGCCATATCTGACGCCATTAGAGTGGTTCCTCACTTCCCAAAACCAGGGATTATGTTCCAAGACATAACAACTTTGTTGCTGGATCAC…	Location(nucleotides)	580	607	636	672	700
					Major allele	G	T	G	A	T
					Number of sequences with major allele	4	4	4	4	4
					Minor allele	A	C	A	T	C
					Number of sequences with minor allele	2	2	2	2	2
HAU-SNP428	CGAGCTGTGATCAGATGTCAGA	CTGACAGGCCTTCCTGAGTT	Ghi.4247	GGCACGAGATTCAACTTGCGGGTGCTGCAACTGACAACATTGCTCTAGGTGTTGCTGTTGGAAGCAAAGGAAGAGGGAACATACCTGGTGCTACTTCTGATATTCGGGCCACCCTTCTTTTACTTCTAATTGGTAAATGTACTGCAGATCCTAAAGCTTTTCAGGATGTTGGCGGAGAAGATTTTTTCAGAGCACTTTTGGAAGATACTGATTCCAGGGTGGCATATTACTCTTCAGCTTTCCTATTGAAGAGAATGATGACCGAAAAACCAGAAAAGTACCAACACATGCTACAGAAGCTTGTTTTTAAAGCTCAACAGAGTAACAATGAAAAGCTGCTTGAGAATCCATATCTTCAGATGTGCGGGATATTTCAGCTGTCAAATGATCTTTAAGCTC…	Location(nucleotides)	701	706	707	746	752	806	874	992	998
					Major allele	C	C	C	T	A	-	A	G	G
					Number of sequences with major allele	3	3	3	3	3	3	3	3	3
					Minor allele	A	A	T	G	G	G	G	C	A
					Number of sequences with minor allele	3	3	3	3	3	3	3	2	2
HAU-SNP429	CCTGGACCTGCTGGTGAAAC	GAATTCGGCACGAGGTCTCG	Ghi.4262	GCAAAGCCTANGTGACCTGTGGCTACACCAAGACTTAGTGAAGACAAGGTTAGGCAGTGTGTTGATCAAAGACTAGGAGGAGATTATCCTCCCAAGGCTGTCGCCAAGATGGCTGCAGTTGCTGCATTATGCGTGCAATATGAAGCTGATTTTAGGCCAAATATGAGCATCGTTGTCAAAGCTCTTCAGCCACTGTTGAATGCCCGGCCTGGACCTGCTGGTGAAACACCAAGCACATAAATATGCGTATGTCCTTCGTTCTCCCACTCTTTCTATCTCTGTTCTGTCTGTGTGCGCAGAAGTGTTCACGCAATCAAGCATCCAGAATTTATAATGAGGGGATAAATTTTAGAAGGTGATGATAATTTGTTTATTCAGAGTGCCGTATGCATCTATTAT…	Location(nucleotides)	310	314
					Major allele	G	T
					Number of sequences with major allele	3	3
					Minor allele	A	C
					Number of sequences with minor allele	2	2
HAU-SNP430	CGTAACCAAACCTCCCCCAAC	TGAAACCAGTTATACCCCTTGGCA	Ghi.4378	GGCACGAGGCCATCTTGTCCTGCACCCCTACTGCTTTCCCACTCCCCCAAAAAAGGCAAGGGGAGCGTAACCAAACCTCCCCCAACAATGTTGGTCTCAACCTCAGGCCTGCTCCTCCCCGTGTGCTTGTTGTTTCTTCTAATATTTGGCACTGTCACCGCTACTGACCACATCGTGGGTGCTAACAAAGGCTGGAACCCTGGCATCAACTACACCCTTTGGGCCAACAATCAGACCTTCTACGTCGGAGACCTCATCTCGTTTAGGTACCAAAAGACACAATACAATGTGTTTGAAGTGAACCAAACTGGGTATGACTCCTGCACAACGGAAGGAGCAGTAGGGAACTGGAGCAGCGGCAAGGATTTTATACCTCTCAACGAGTCCAAGAGATACTAC…	Location(nucleotides)	477	483	646	656	659
					Major allele	G	C	T	T	A
					Number of sequences with major allele	8	8	7	7	7
					Minor allele	C	G	C	-	T
					Number of sequences with minor allele	2	2	2	2	2
HAU-SNP431	AGCTTATGATATCAATCCTCCTTCA	GCTGCTCTTCAGGGGCATAT	Ghi.4460	CCCCCNGGGGNACCATTGGGGNAGAGAATGGGGGGGAAATNCGCGGTTGGNAANAAAGGCNTTTTTTTGGGGGNCCCNCCAGGNCCCCAATTGGGGGAAATTTCCCCCGGGGGAAAAANAAAAGGGGTTCCCCAAGGCCCANAAATAAAGGGGNNGAAGGGGAGCCCCTTTTNGAAAAAAAGTTCCCCNNNGGCCGAAATNGGCCGGNGTTTCGGGTTTTTTTTTTTTTTTTTTTAAAGATTAAANCAAGTTTTATGACCCNTAAATTCTCCAAGAATGCAAAGTNGNGATTAAGCTAATGAATGGCTATAATAACTAAAATCATTGTAAAGNGGGTTCTGGNGTTAATCTTCTTACTTATTCNCTGTCATGATCTAACTCNCTCNCAGNGAATCAAAT…	Location(nucleotides)	506
					Major allele	-
					Number of sequences with major allele	2
					Minor allele	T
					Number of sequences with minor allele	2
HAU-SNP432	GAGTCACCAGACGCAACTGGG	AGCTTGTCCATCGGCTTTCTCA	Ghi.4586	TTTTTTTTTTTTTTTTTTTTCAAGCCGAAGAACAC*TTTCTTGCATTTCAAGG*CAAAAGGTTAACTACAACAAAGCCTTAAAA*TTCACCCTTTCTATTCCAAACTCAAAATCACAAGAACACC*AAAGACAA*ATATATGAAAAAGGAAAATTAATTAAATAAAGAATTACATAAAAGAACCCCTAAATTCACAGATTCAGACTGCTGGCAAATTAATAGCTTCAACACAAGTTCCAG*TTCTGGCTTGAGAAATTCTGTTGGCATAAAGAGTCACCAGACGCAACTGGGTCCCATTGAGATCCTGCAGG*TATGGCCGGAACGCCTTCCCGAGCATGACGTAAATGTCGACCAAGCAGAAAACAACAGTCTTGCGAACTTCAGCGCTTTGATTGCT…	Location(nucleotides)	311	349	418	422	469	474	535	565
					Major allele	G	G	C	A	T	A	-	G
					Number of sequences with major allele	6	6	6	6	5	5	3	3
					Minor allele	A	A	T	G	C	G	A	C
					Number of sequences with minor allele	2	3	3	3	3	3	2	2
HAU-SNP433	CAAACTACAAAAGGATGAACATGGT	GGGGTGTGAATGGGAATGGG	Ghi.4591	TTTTTTTTTTTTTTTTTTGACAAACTACAAAAGGATGAACATGGTTATTGATTTTATTCCATG*AAAAGAGAAGAAGAAGAAGAAGAAGAAGACAAGGTTGAAAATAAAACATTAAAACAAGCAAAAGCTCAAAAACCTAACACTGGAAAACAAGAAGCTTCCTAGCCTGCAATAACCCTACTACATTCCCATTCCCATTCACACCCCAAACCCAACAACTCAATTCATTTAATCAAAACCCATAATCATTTGATCCCCAAAGTTCCTTATCACCTTTGGGCCTCCATCCTCAGATTTCTCTTCCCTCTCCTTCAAATCCTCGTCAGGCGGTGCTGCTGATGCTGATGGCAGGATAACTGCTTCCTTTTGTGCATTGATGAAACGCCTCATCCTCTCCT…	Location(nucleotides)	49
					Major allele	T
					Number of sequences with major allele	2
					Minor allele	-
					Number of sequences with minor allele	2
HAU-SNP434	ACCCTACAGAGCTACGCTTG	GGAGGGTTCAATGGAAGTGGG	Ghi.4693	ACACAAAAGAAAATGACTTTATTAATCTTAGCTAGAGTAAGCATTAAAACAGTTTATGAATGAAACCCTAGTTCATGCCATAAAATA*AAAAGAAATAAAAAAGCAAGAAAAGAGTTGTTTCCTTTTTTAATTCCCTACATATTAAACCCTACAGAGCTACGCTTGCCTAGGCGCTTTGGCAAGTTTTGCATGACCAAAGTGTTCAGTATTTGGTTGAACTGATGATTTCATGTCAGGTTCCAAGG*AGCTAATGTTGATCCCATATTGTTCTCTCTGCGAAAAACCACCACTAATGTTTCCAACCATTCCTCCAACGCCTAGAAAATCCAAGGTCAATTTATCAGTCCCGCCTATGCCTGCGGCGAGATTTTGATGCAACTTTGCCTCGTTAACGTTG…	Location(nucleotides)	219	264	266	285	292	305	426
					Major allele	A	A	G	A	C	C	G
					Number of sequences with major allele	5	5	5	5	5	5	5
					Minor allele	G	T	A	C	T	T	A
					Number of sequences with minor allele	2	2	2	2	2	2	2
HAU-SNP435	TAGGGCTTCAGCTTCTCCATCA	CAGCAGCATCCACCACTAGTT	Ghi.4731	TTTAACAAACTCCTCTGCTTATTTAGATT*GGTAGAAGAGCAGGAG*AAGAGGGAGTTGAAGAAAAATACAGAATC*AATCCTTGGTTAAGCCCTTCAATTTCTCTAATAATGCTACCCAATCTGCAACGAAGTTCCTTTCCTTGGGGATATGCCTTATTCATTCGCACCATTAATAATCATATTTTATTTATTTATGTAGGTAGAGTGTTTCTACCCAACACACACTTGTATACTTGAA*CATCGCTCTAACAGAAGTCGATTCCTGAGATTCTCCCTTCTTTTCGTTACTCAAGTGGGAAGAATATAAGTTAGGGCTTCAGCTTCTCCATCAACAAAAAGGGCAGCGTAAACACA*ACATATAACAATTTGTGGATTCATTTGATCATGGTTCAAAT…	Location(nucleotides)	389
					Major allele	A
					Number of sequences with major allele	2
					Minor allele	G
					Number of sequences with minor allele	2
HAU-SNP436	GGCCAAGCTTACTTGCTGGGGA	AGGCTGCAGCTTCGTGAACGA	Ghi.4758	AGAACATCGATACGGCATGGGAAGATAAAGCTTGAGCCTTCGAACTTGAAGAAGTATTATTAGCATGTGCAATTGCGTCCCTTTGAGCCCCTTTTCCTCCTCCATCATCAAAATTAGAAACCCATTGCTCAAAAATCCACAAATTTCAGATACCCATTTACCAATTATCACGAATAATGGCCGATTACAGTTCCTTGGATGCTGTATGAAAGCAACCCCATCTCCAAGTTCAAGCGTAGAGGGAGATGGATATGGGCAGTTGGAGTTTGACGACGATGAATTGGAGCTCAAACGACGTCGTACCGATGCTACCTTGGAGAAAATTAGTGACAAGGAGTTGAAGGGGAAGAAGGGCAACAAGAATGGGGATAAATTGGTTAGCAGGAAGCAACTGATGAA…	Location(nucleotides)	87	95	107	143	160	190	210	214	224	274	351	359	379	526	536	562	574	639	738	739	742	745	747	748	751	752	756	812	913	914	917	924	929	934	1001	1007	1016
					Major allele	G	T	A	A	A	G	A	A	C	C	A	A	T	A	G	T	C	C	A	A	-	T	G	A	T	C	T	C	T	G	A	T	A	A	C	C	A
					Number of sequences with major allele	4	4	4	4	4	4	4	4	4	4	4	5	5	4	4	4	4	8	8	8	8	8	8	8	8	8	6	5	6	6	6	6	6	6	5	5	5
					Minor allele	T	C	G	G	C	T	G	T	T	T	T	G	C	G	C	C	T	T	T	C	G	C	C	T	C	T	G	T	C	A	G	C	C	G	T	T	G
					Number of sequences with minor allele	2	2	2	3	3	3	3	3	3	3	3	2	2	3	3	3	3	5	6	6	6	6	6	6	6	6	2	3	2	2	2	2	2	2	2	2	2
HAU-SNP437	TGTGGCAATGTTGTGCGTTG	GGCATGCGTTTCAAAGCCTT	Ghi.4771	TAGACATTGTTCAGCTCCAGAGTAGTGCATATACACTGAAAGTTGACGAGAAGAGTGATGTATATAGTTTCGGAGTGGTACTTTTAGAGCTAATAACAGGGAGGAGGCCAGTTGGAGATTTCGGAGAAGAAGGGCTAGACATTGTTCAGTGGAGCAAGAGAGAGACCAAGTTGAAGAAAGAAGGGGTGGTGAAGATATTGGACCACCGAGTAAGCAATACAATTCCCGAGGAGGAAGTCATGCAGGTTTTCTTTGTGGCAATGTTGTGCGTTGAGGAGCACAGCGTGGAGCGACCTACAATGAGAGAAGTTGTTCAAATGCTTGCTCAGGCCAAGCAACCTAACACATTTCACATGCAATGACTTTGTCACTTTTCAACTTCTCTACCCTCTATTAATA…	Location(nucleotides)	409
					Major allele	C
					Number of sequences with major allele	2
					Minor allele	T
					Number of sequences with minor allele	2
HAU-SNP438	GTGCAGCACAGGGAACTTCAA	CCACCAAAGAGGACCCAGAACT	Ghi.4779	AACTCAAGATATTTTCTGCAACTTCCAGACTGCTGAAGGTTGGATTCTGAAGTTGAGCTTTACATTTTTCGCTTAAGAAACCGGTTATAAAGAAGAATTCCAAGAAATGTCTAGCTCTCCAAAAGTTTTGGATTCTGCATTTCGGGGAGTGGGTCAAAAACCTGGGACTGAAATCTGGCGTGTTGAGAATTTTCAGCCAGTTCCATTGCCAAAGTCAGACTATGGAAAGTTCTATATGGGGGATTCGTATATTGTCTTACAGACAACACCTAGCAAGGGCGGTTCATATCTGTATGACATCCACTTTTGGATTGGTAAAGATACTAGTCAGGATGAAGCTGGAACTGCTGCTATAAAAACTGTTGAGCTAGATGCAGTACTAGGAGGGCGTGCTGTGCA…	Location(nucleotides)	466	499	709	772
					Major allele	T	A	G	C
					Number of sequences with major allele	3	3	3	3
					Minor allele	G	G	A	T
					Number of sequences with minor allele	2	2	2	2
HAU-SNP439	GAAGGGCTATCTCGCACGAC	TGGCTAAGCGTCAACCTTGG	Ghi.5001	CGTTAAATTCGGCTTAGCGTGGTCGCGGCCGAGGTACTTTCTCTTTTTTTTTTTTTTTTTTTTATTTTTTTTTAAAATGTTCTCTAACTGTGCCTTTCATTAATTGAAACAGCCAAAATGTAAGTAAAAAAGCAAGTCTGGTTAACCGTATACAAGTTATAGGTAACAACAATAAACATAGCCCAAGAGTGCTTTCACCAAAAATGGATCTCTTCTTACCGGCATGTCTGACTGGTTAGTGCAGCTAGTTACCGGTTAAAGCCCGTGGACTATGCTCAATAGTAAACAAAGACATCCCTGTCTGTGCTACTGCTCTCACAAATGCCATATTTGCAGTCAAAGTTGGGGCACGCCAGTAATCACCAGTTCCAAACACAATCTTGTTTTTCAGTGCTAGCT…	Location(nucleotides)	585	603	604	605	606	608	609	611	613	615	616	617
					Major allele	C	C	-	-	T	C	C	G	G	-	-	G
					Number of sequences with major allele	4	4	4	4	4	4	4	4	4	4	4	4
					Minor allele	T	T	G	A	A	T	T	A	A	A	T	T
					Number of sequences with minor allele	3	3	3	3	3	3	3	3	3	3	3	3
HAU-SNP440	CTCGGCAAACTGATCGTGCT	ATCATCCAGGAGCGAGGAGAAA	Ghi.5029	GGCACGAGATAATATTATTTTGCGTATTATGTGTAGTACCGGCAGGTGGATGGATGCAGAGAAATTGTTAGCTGATATGCTACGTAAGGGCTGTTCCCCTAGTGTTGTCACGTTCAATATTCTCATTAATTTCTTATGCCGAAAAGGTTTATTGGGCCGAGCAATTGATGTATTGGAGAAGATGCACAAACACGGGTGTACTCCAAATTCCTTAAGTTATAATCCACTGCTCCATGGGTTCTGCAAAGAAAAGAAGATGGAAAGGGCGATTGAGTATTTGGAGATAATGGTGTCTAGAGGTTGCTACCCTGACATAGTGACCTATAACACTTTGCTTACGGCATTATGCCGAGATGGGAAGGTTGATGTGGCAGTCGAGATACTCAATCAACTAAGTAC…	Location(nucleotides)	522	544	583	604	786	789	887	888
					Major allele	A	C	G	T	C	C	G	T
					Number of sequences with major allele	4	4	4	4	5	5	5	4
					Minor allele	G	T	A	-	T	A	C	C
					Number of sequences with minor allele	2	2	2	2	3	3	3	3
HAU-SNP441	CACTTACCTGGTACCCCACCC	AAAGTTGCTTCGTTTCAAAGGGA	Ghi.5031	ATGTTGGGAAGGGCGATCGGTGCGGGCCTTTTCGCTATTACGCCAGCTGGCGAAAGGGGGATGTGCTGCAAGGCGATTAAGTTTGGTACGCCCAGGGTTTTCCCAGTCACGACGTGTAAAACGACGGCCAGTGAATTGTAATACGACTCACTATAGGGCGAATTGGGTACACTTACCTGGTACCCCACCCGGGTGGAAAATCGATGGGCCCGCGGCCGCTCTAGAAGTACTCTCGAGTTTTTTTTTTTTTTTTTTTTTTTTTTTTTTTTTTAAACTTTTAAAATAGATATACGGTGTGAGTTATAATAATTGAATGTAAATGGTGGATGAAAAGTCAACATTCATGATATGCATGAAAAATGGAGAAAGACGTGAGCATAAACAAAAGACAACACCTAC…	Location(nucleotides)	449	458	486	635	638	674	717	720	742	797
					Major allele	A	A	G	A	T	A	C	G	T	A
					Number of sequences with major allele	4	3	5	5	5	5	5	5	5	5
					Minor allele	G	T	A	G	C	T	G	A	C	G
					Number of sequences with minor allele	2	2	2	2	2	2	2	2	2	2
HAU-SNP442	CTTCCCTTTGAAACGAAGCAACT	TCCAAAGAATTCGGCACGAGAA	Ghi.5031	ATGTTGGGAAGGGCGATCGGTGCGGGCCTTTTCGCTATTACGCCAGCTGGCGAAAGGGGGATGTGCTGCAAGGCGATTAAGTTTGGTACGCCCAGGGTTTTCCCAGTCACGACGTGTAAAACGACGGCCAGTGAATTGTAATACGACTCACTATAGGGCGAATTGGGTACACTTACCTGGTACCCCACCCGGGTGGAAAATCGATGGGCCCGCGGCCGCTCTAGAAGTACTCTCGAGTTTTTTTTTTTTTTTTTTTTTTTTTTTTTTTTTTAAACTTTTAAAATAGATATACGGTGTGAGTTATAATAATTGAATGTAAATGGTGGATGAAAAGTCAACATTCATGATATGCATGAAAAATGGAGAAAGACGTGAGCATAAACAAAAGACAACACCTAC…	Location(nucleotides)	449	458	486	635	638	674	717	720	742	797
					Major allele	A	A	G	A	T	A	C	G	T	A
					Number of sequences with major allele	4	3	5	5	5	5	5	5	5	5
					Minor allele	G	T	A	G	C	T	G	A	C	G
					Number of sequences with minor allele	2	2	2	2	2	2	2	2	2	2
HAU-SNP443	GCTGCAGTTTCTGTGTCCTG	CTCAACTTGGAATAAACAGATG	Ghi.5062	CCAAAATAGTAAATAGAGGAAAAAGAAACAAGAAGAGGAAAAAGCATGGCCGCAAAGCCCGGTTCAGCTCCGGTAACGTATTCGCCGAATCTTGGCCAAAAAACTCGCCCCCCTATTTTCAAAGACAACGATCTCGATTGGGTCCGACCTGATGGCCGTGGCTTCCACCAGTGCCGACCAGCATTTTTCAGGACAGGTGCAGTAAATTCTGCTTCCGGATCTGCTTATGCAGAGCTTGGGAGTACCAAGGTCATTGTATCTGTATTTGGGCCAAGAGAAAGTAAGAAAGCAATGATGTACAGTGATACTGGGAGATTAAATTGTAATTTCAGCTATACAACATTTGCCACTCCAGTTCGAGGACAGGGATCGGATCACAAAGAGTTTTCGTCAATGCTT…	Location(nucleotides)	140	605	820
					Major allele	G	A	G
					Number of sequences with major allele	3	4	4
					Minor allele	T	G	T
					Number of sequences with minor allele	2	2	2
HAU-SNP444	CTCCGCCACAGCATTTACCG	AGCATAAAGCGCTAACCGTGTT	Ghi.5086	CATCAGGCAGAGGACGAGACAATAGCTACTGAAATGGTGTATATTAAGCATATGGTGATGAATCTTGGGTTGAACACCTGGGGTTTTGTGTTGTACAACAACTTCTTGTCCTTGATGATGGCACCCATATTTTGGGTTTTGACTGGAGAATACAAAGAGGTTTTTGCTGCTTTGGGAGCCAGTGGTGGGGATTGGTTTGAGCCTGTGGCATTTACCGCCGTATCTTTGTCGTGCTTGTTCGGTTTGCTCATTAGTTTCTTCGGATTTGCGGCTAGGAAGGCGATCTCCGCCACAGCATTTACCGTGACTGGTGTAGTGAATAAGTTTCTTACA*GTTGTGATCAATGTGTTGATTTGGGATAAGCATGCTACTCCTTTCGGATTGGTCTGTCTCCTCTT…	Location(nucleotides)	477	483	489	586	622
					Major allele	G	G	A	C	C
					Number of sequences with major allele	6	6	6	4	4
					Minor allele	A	A	G	T	G
					Number of sequences with minor allele	2	2	2	2	2
HAU-SNP445	GTCGTCACGTGCAAGAGGTA	ACAAAGCCAGAGCAACTTTGC	Ghi.5238	AAAGTGGGACTCGCGCGCCTGCAGGTCGACACTAGTGGATCCAAAGAATTCGGCACGAGGAGAGAGAGAACTAGTCCCGAGTTTTTTTTTTTTTTTTTTCAACAAATGGAGATACTATACTTAACCCTTTAAATAATTTTGGGGCACAACTCAAAATACACACCATGATTCTGATTTATAGTTTCTTAGCTTAGACAAAAGGTTGTAAAGACAGGACAGACTTTAAAACCTAGACAATGAGAACTGATATATATTCGTCAAGCTACACCAGAAATCACATTTCAAAATGGCTG*TGTTACTCTTCATCTGAATCACTTAAGAAATGTACACTAACAATGATGTCAAGTTGAAATCAGATTTCCATGAGTCGTCACGTGCAAGAGGTATGCTGAAGAAGC…	Location(nucleotides)	551
					Major allele	G
					Number of sequences with major allele	2
					Minor allele	A
					Number of sequences with minor allele	2
HAU-SNP446	GGGGAAAATAAATTACGGCCTCCC	TGTGGAAGCCATGGTCGGG	Ghi.5331	TTTTTTTTTTTTTTTTTTTTTTTTTTTAAATGTTAAAGCAAATTCATCCATGTTTATCATTATTGCAAATGTAAGTTTCCAGCATTGATCATCATCATAAACATCAAAACTCTTTTCCGAAAACAGGGAATCATCTACAATTCTAGTTTCTACAACTCATAGATACATGTATGATGACAGTTAATAAGTTTTAGGGGAAAATAAATTACGGCCTCCCGGAGGCTATGCATGTGTAACTACACTGCCCAACAACTGCAGAAGCTCCTCTTGCTTTTGCTCCGTCACCGCCAATTCCAATGTTACCTCCTTGAATATTTCGCTATAAGAAGTCTCCTTGAAGCCCAATTTCCGAAACAAACTAAGAGATGACCCATTTGATGCTCCAATTTTAGCACGGAA…	Location(nucleotides)	88	111	119	160	238	313	431
					Major allele	T	T	G	T	T	T	A
					Number of sequences with major allele	2	3	3	3	6	6	6
					Minor allele	A	C	C	C	C	G	G
					Number of sequences with minor allele	2	2	2	2	2	2	2
HAU-SNP447	CTTCTGGCCAATGAAACTCGGT	TCAGCTGCCAAAGCAAGTGG	Ghi.5377	TGGCCCTGATTGTAAACGACTCCTTTGGGGGATTGGGACCGGGCCCCCCATGGATTTTGTTTTTTTTTGAAAACCAATTCTCAAAAACCATTCCCTTAAACCAGTAACCAAATTCAAGGTACTACAAAACACATAATACGTATATAAAAATATTATGATACAAGCTACAGGCAAATAATGTTTTTTTCTTTACCCAAATAATCTTCTGGCCAATGAAACTCGGTGTAATGCGCCATACAACATGTGGAGAGAAATTAAAAAAATACTATGCTTCTTCTATGCTGATACCAAACCTTCAGGAAAGGGTTCTTTATCAGGG*TTAGGTGAAAGAAATCTCCTACAGGCATACAACACAGCTGAATGGAATCCATCTCTATTTTCAAGGAACACAAAATGTC…	Location(nucleotides)	111	233	240	249	262	263	268	289	293	386	398	401	402	680
					Major allele	A	C	A	G	A	-	A	C	C	G	T	A	C	A
					Number of sequences with major allele	2	5	5	5	5	4	5	5	5	5	5	5	5	3
					Minor allele	G	T	G	A	-	A	T	T	T	A	C	G	G	G
					Number of sequences with minor allele	2	2	2	2	2	3	2	2	2	2	2	2	2	2
HAU-SNP448	AGGGAAGTATCCGGCCATCATT	AAGGAAGTGGGCTCACCAGT	Ghi.5653	TTTTTTTTTTTTTGAAAAGTTAATAATGGTTCTTGTTATACTTAGGGAAGTATCCGGCCATCATTATTTTATGAAATAAGTCGATACGGGGAATTGGATAATGTAGAAGACAACATTAACATTTCCTATTTGCCTACTGAAACTAGGATGCTTTCCTGATTATTCCAACATTGTTTCAGACCAAAAAGGGTAATTGATCAAATCCAGAGAAAACT*TGGAACAGGCAAAATATAGAACAAAACAGTCCCAGAGAATAAGAAATGAAAAGGCCACCAAAACAATTATTTCAGTATAAATAAGAATCTTAACCCTATGTCGACTG*CTTTCAAGGTTTAACCCTTT**GCCCTCATGG**AACTATGTCTTTAAGCTTAAACAGCCTG*TGCAACAGGTTC…	Location(nucleotides)	221	366
					Major allele	A	T
					Number of sequences with major allele	3	3
					Minor allele	G	C
					Number of sequences with minor allele	2	2
HAU-SNP449	TGAATGGAGGTTTAGTCGATCCG	CATGAAGAATGCCCCTTTTTAAGGG	Ghi.5782	GACAGATTTGGTTGGTGAATTCGTTGGACACACAGGACCAAAGACAAGGAGAAAGATCCAAGAAGCCGAAGGTGGAATTCTTTTTGTTGATGAAGCATATAGGTTAATCCCAATGCAAAAATCTGACGATAAAGACTATGGATTAGAGGCTTTAGAAGAAATCATGTCTGTAATGGACAGCGGTAAAATCGTAGTCATATTTGCTGGATACAGTGAACCAATGAAGCGTGTAATCAGTTCTAACGAAGGATTCTCCCGAAGGGCAACGAAATTTTTCCAGTTCAGCGATTTCAATCCCGAAGAACTAGCTGAGATCCTCTATATCAAAATGAATAATCAAACCGAGCAAAGTTTGTTGTACGGATTTAAGTTACATAGTTCTTGCAGTTTAGATGCAAT…	Location(nucleotides)	320	334	464	540	562	596	607	635	661	724	737	755	760	761
					Major allele	T	T	G	A	T	C	A	T	C	C	T	C	G	T
					Number of sequences with major allele	2	2	3	3	3	3	3	4	3	3	3	3	3	3
					Minor allele	C	C	A	G	C	T	T	A	T	T	A	A	-	-
					Number of sequences with minor allele	2	2	2	3	3	3	3	2	3	2	2	2	2	2
HAU-SNP450	TCGGCACGAGATTCAGTCTCT	GACCCACTGTCAAGTCAGCTG	Ghi.6144	CTNTAGTGAGCGTATTACAAATGCAGGTCGACACTAGTGGATCCAAAGAATTCGGCACGAGATTCAGTCTCTTAGTTTTCGTGTTCTTGTTGTTTACTTCTAAGTCTCTTGATTTATCGATTTTAGTTTTCATTCAG*CTGAAAAGAAAATTTGAAAAAAAAAGATTATTATTATTTTTTATTTTTTGTATCTGGATTCTTCAAAATCGAATAACGAGATACTCAGCACAATGGCTAAAAGTAGCTTCAAGATCGAGCATGACTTTGAGAAAAGGCGCGCTGAGGCTGCAAGAATTAGGGTAAAATACCCAGATAGAATTCCAGTGATTGTGGAGAAGACGAAAGGAAACGACATCCCTAACATTGACAAGAAGAAATACTTAGTACCAGCTGACTTGA…	Location(nucleotides)	126	162	163	189	192	200	219	276	341
					Major allele	G	A	A	T	C	T	A	C	G
					Number of sequences with major allele	3	3	3	3	3	3	3	3	3
					Minor allele	T	-	-	C	T	C	G	T	T
					Number of sequences with minor allele	2	2	2	2	2	2	2	2	2
HAU-SNP451	TCCGTTGATCCGTACTCTGCT	CAAGCTCACTCGCCAACGAT	Ghi.6148	CAACAGTGCAGTGATAAAAAAGGCTGAGTCCCGGATTTCGAATTTGAAAGGTCTTGGATTGGATTACACTGTTATTAGTGTAGGAAAAAAGGGTAATTCTTATTTTAGTCGGAAAGATGATGTTTCGGTTGAAAGATTTGTTGAAGGAGTAGGGTTTCCTACTGCAAAAGAAGCTCAGATGATTGCTGATGATGTTTTCTCATTGTTTGTTACTGAAGAGGTCGATAAGGTTGAGCTTGTGTACACAAAGTTTGTTTCTTTGGTGAAGTCGGATCCGTTGATCCGTACTCTGCTTCCTTTGTCGGTGAGAGGGGAGGTTTTTGATGTGAATGGGAATTGTGTTGATGCTGTGGAAGATGAGTTGTTTATGTTGACAACCAAGGAAGGGAAGCTGGCTGT…	Location(nucleotides)	305	490	528	541	553	653	692	722	734	747	772
					Major allele	G	A	A	T	G	A	G	C	-	T	G
					Number of sequences with major allele	5	4	5	4	4	4	4	4	4	4	3
					Minor allele	A	G	G	G	A	G	A	A	T	C	A
					Number of sequences with minor allele	2	3	2	3	3	3	3	3	3	3	3
HAU-SNP452	CGAGAGTCACCGCTGTCAAC	GGAAGAAACCAGGAGCAGCC	Ghi.6179	TTTTTTTTTTTTTTTTTTGCAAAACAATTATTAAAAACAAGATTATCACATACATTGTTTATGTACATGGAGAGTAAAAAACTAAAGATGGGTCCTGCTTTCTAGATCCCAACAAATTTGTTTCTCCAAGGAAATGATGGTAACATTTTGATTCACATCCAAACTATAGCTGAATTCTTTGTGAACTAAACATGGTCCTAGTTCAGTCGTCTCCTTCTATGTGCTCGAGAGTCACCGCTGTCAACATCTGAAACTCTGAAACTATCATTTCTCCTTCTGGAAGATGAAGCCGAAAGTGATACTTCGGAGTCTATTTCAACAGCAGTGTCCATTTGACTCTCTGAGTTTATTACAGCAGCAATGCTTGAGAACGAATCTCTATCATCCACCTGGGGTGGC…	Location(nucleotides)	318	324	337
					Major allele	C	A	C
					Number of sequences with major allele	2	2	2
					Minor allele	A	C	T
					Number of sequences with minor allele	2	2	2
HAU-SNP453	GCAACGCCCCTGACCTTTAC	CTGATGCACCGGTGGCAAAT	Ghi.6185	AAAAGGCAAGAAGTAACAAAAAAAAAGAATTAAGGAAATTATGGCAGAGAAACCACAAC*CGGTGAAAGTTTTATATTGTCCCATATGTTCTCTTCCAGCGGAGTACTGTGAATTCGGCCCTGATTTCGAAAAGTGTAAGCCTTGGTTGATCAGCAACGCCCCTGACCTTTACCCACATCTCCTCAAAGAGGCTAATGAAAAGGAGGGTGAGAAGGTTTCTGAACAGCTGCAATCAGTTGGTATTTCCTCTGCTGCTGAAGGGGCAGCATCTTCAGCTCCACCAGGGAGCACGGTGTCATCTAAACAAGAAGATGTAAAACGTCTTCCTGGTGGAAAAATAAAGAAGAAAGAGAAACAAGAAGTTGTCATTGAAAAGGTTGTACGTAATAGGCGCAAAT…	Location(nucleotides)	249	308
					Major allele	T	G
					Number of sequences with major allele	4	3
					Minor allele	C	A
					Number of sequences with minor allele	2	3
HAU-SNP454	AACCTCAAGCCCTCCCACTC	GCTGAGAAGCACTCATCACAGAA	Ghi.6226	CTCTTGCAGCCCTCACTTTCTCAGTGTTTGTACCCAACAAAGTCTTTTCTTTTCTTCCCTCTCTGTTCCCAACAATGGAACAGTCATCCAACCTCAAGCCCTCCCACTCCTTGTTTCAAGTTCTCACTCCAACTCAACCCCTTCAATTTCATATTTAAACACTGTCAATTCAAAATGGATAACCTTTCAACTGCTTCAGTCTCGTTTCTACTTATTGTTTTAAGCTGGAAAAGTTGATTTTCTTTGCTGTCAAACGAAGTTTTTTTTTTTT**CCTTAGAGAATATATATAAGCAAAAGAGGAGAAAAATGATATCAGGAGGGCTAAATTTGGTGATGACTGTTATAGGTTTCACAGTGAGTATTATGTTCATAGTGTTTATTTGTACACGTTTGATTT…	Location(nucleotides)	201	214	270	271	293	408	418	509	526	584	594	620
					Major allele	T	A	T	-	G	G	A	A	C	C	T	G
					Number of sequences with major allele	4	4	5	4	4	5	5	5	7	4	4	4
					Minor allele	C	C	-	T	T	A	G	G	A	T	C	T
					Number of sequences with minor allele	4	4	3	4	4	4	4	4	2	4	4	2
HAU-SNP455	CAGGCAACGGTGAGAATCGT	TGTGAAGTGGGAGAGGGGAC	Ghi.6443	AGAAATTGAGAGTTGCATAGTGGTGTTAGCTTGCGTGGTGGTATCGGCGGCAGCCCAAAGTGCTTCCAATGTGAGAGCTACTTATCATCTTTACAATCCGCAGAACATAAACTGGGACTTGACTGCTGCAAGTGCTTTCTGCGCCACATGGGATGCCAGTAAGCCCTTAGCATGGCGTCAAAAATATGGATGGACTGCTTTTTGTGGTCCTGCTGGTCCTCAAGGTCAAGCTGCTTGTGGCCGATGCTTAAGGGTGACCAACACCGCCACTGGAACTCAGGCAACGGTGAGAATCGTGGATCAATGTAGCAATGGAGGGCTGGATTTGGATGTTAATGTATTTAACCAACTTGACACAAATGGGATTGGGAATGCTCAAGGTCACCTCACTGTCAACTA…	Location(nucleotides)	453	471
					Major allele	T	T
					Number of sequences with major allele	4	4
					Minor allele	C	C
					Number of sequences with minor allele	2	2
HAU-SNP456	AGGAGCTGGGAGGGATAGCA	ACACTTCTTCCAACTCAGTTTGGG	Ghi.6612	GCTTAGCGTGGTCGCGGCCGAGGTACGCAATCTGCGGAGCTTCCGATGAGCGGCTGGTGGAAGTTACCATGAAACTTCCTCCCCTCTTTCCTCGTCCCTTCTCAATTTCCAATTAATAATTTCAGCAAATATTTCCTCTACGTTTCTTCAGTAAGAATGGCATGAATCCGATTTTGTCTCCCCCTATCCACAACCTTTATTAGCGTTTTCCTTCTTTTTTACAGATTCAATCCAACTCCCTTTCTTTGTCTCCCAAGATCAACAACTCTTTCATCACCGCCTACCTACGTTCAAACAGATTCAATCCAACTCCCTTTCTTTTTCTTTTAAGATCATCTTCTCTTTCATCACCTCCTAGCTAGGTTCAAACAGGTAGGCATTCGATCAAACAATGGCTGG…	Location(nucleotides)	647	667	705	711	752	753	834	848	849	850	851	852	853	854	888	891	896	900	920	921	940	941	987
					Major allele	A	A	G	G	T	G	T	-	-	-	-	-	-	-	G	G	A	T	C	G	C	T	T
					Number of sequences with major allele	7	8	8	8	7	7	6	6	6	6	6	6	6	6	6	6	5	5	5	5	5	5	4
					Minor allele	G	G	A	T	C	A	G	T	C	A	A	T	T	A	A	A	T	A	T	A	T	C	C
					Number of sequences with minor allele	2	2	2	2	2	2	2	2	2	2	2	2	2	2	2	2	2	2	2	2	2	2	2
HAU-SNP457	TTCAGCTTGCTTGGTTCCCTG	TCTCCACACTCGGCTTTTCTCT	Ghi.6651	ATGCCTCTCAGAGAAGGCTCTTTCAACCTCATCACTTTTTAAACTTCCCTGAATAACTCAAACCACATTCAAGCATCTTCTATATATATGTTTCTGGGTATTAATCTTTCATAGTCGTTCCCTTTTTTACTATCTTAAGAGGGATCCTCATAATTTGTTTAGCTTCAGCTTGCTTGGTTCCCTGTTTGTTTGTTTGTTTTAGAGTAAAATTTGAGTGATGGGATCATCAGCTTGGGTGGATACTACGCTGGACCTCAACATCAATCCTTTCCATCACCGGAACAAAGCTCTGAGGACCAAATCTGAGGGAGAAATGGCTGACTCTGATGTGAAGCTACCCTTCAAACAAGAGAATGCAGATTTGGTGGAGGAATTGAATCGGATTAAAGCTGAGAACAA…	Location(nucleotides)	299	360	423	448
					Major allele	G	T	T	G
					Number of sequences with major allele	3	3	3	3
					Minor allele	A	A	C	A
					Number of sequences with minor allele	2	2	2	2
HAU-SNP458	GGTCCCGATCCCCTCTAGGA	AAACTGGGGCGTCAAAAGCC	Ghi.6692	CTTTGGTGTGAAGGATTAGCAATTTTTCAATCAGGTTTGAGCTTAGCTTTAGAAGTTGAGAATATGGAGCAAAAGAAGATCAGCAGCAGCAGCAGCAGCAACAACAACGCAGTTATAAGAGATGAGGATGAATATAAAGGTGTACCAATTCATAGCCAAGTCATGAAGATAAAGCAAGAGTTTGAGAAGATCAAGCATCCATCACTGCAGCAGCCAGATATGAGAAGGGTTCTCCGAGAGATTACCAGGCAACGGTCCCGATCCCCTCTAGGATTAGCTGAAAGACCCATATCAGTTGGGAATTCATAGGAGCTACCATAATACACCTGTAGAAGAGAAGAAAGAGAAATGGTTACTCTCATGGCAGCAGGTTTTTAGGATTAGTCTTGTTTCAAGTTT…	Location(nucleotides)	406
					Major allele	T
					Number of sequences with major allele	3
					Minor allele	-
					Number of sequences with minor allele	2
HAU-SNP459	CCTCCATGACTGGATTCGGC	GCACCAGGTTCATGGCTTCA	Ghi.6944	GGAGCAATCTGTAAGATGCTATGTTTTGTAAGTATCTGTTACTGTTTTTTTTTTTTATGTGTTTTGAGGCACCTTTTGGAGGCACTATGGGGTATGAGGGAATTTTGCCTTGTTATTCCTGCCTAGGTTTTATCCCATTTTCATCCTTGTCCTCATCAGAGATGACTTGTGATTTTGGCGCTCATAAGGGTATAACTTAGGTTTTGATGATTGGAAACAAAATGTCTTCGTGTGTTATGAGCTTTTGAGAATAGTTGTATTAGGGTCTATTGTATTGATGAGTTAGCTT*CGGAACTCGGACTGAGCCCATCCGTGCCTGTCCATGCTGTCCTCCATGACTGGATTCGGCATACCGATGGGAAGCTAAGTTTTCTTGGATTCATTAAATTATTGCACGG…	Location(nucleotides)	355	474	494	496	535
					Major allele	C	-	C	C	T
					Number of sequences with major allele	2	2	2	2	2
					Minor allele	T	T	T	A	C
					Number of sequences with minor allele	2	2	2	2	2
HAU-SNP460	TTCATGCCCGTAAAGGTCGC	CTCTTGGCCAGATTCCGAGG	Ghi.6957	ATTACAGATGGTCTATTTGATTTACCAAATAAAGTTAGAGAGGTACTCAAGCTTGACCAGGAAATGAAGGAACTGGCAAAATTGTTGATTGCTGAGCAGTCGCTTCTTGTATTTGGAAGAGGATATATCTTTGCAACAGCTTTAGAGGGCGCCTTAAAAGTAAAAGAGGTTTCTCTTATGCACAGTGAGGGAATGCTTGCAGGTGAAATGAAACATGGCCCTTTGGCACTAGTTGATGAGAATCTCCCCATTATTGTTATTGCTACCCGTGATGCATGCTTCAGTAAGCAGCAGTCAGTTATTCAGCAACTTCATGCCCGTAAAGGTCGCCTAATAGTGGTGTGTTCAAAAGGAGATGTAGCTGCTGTATGTCCTGGTGGATCTTCATCTTGTCGAGTG…	Location(nucleotides)	482
					Major allele	T
					Number of sequences with major allele	4
					Minor allele	C
					Number of sequences with minor allele	2
HAU-SNP461	CACTTGAGGCACCACCAACA	AGGAAGTCTTGTTGGAAAATACGGA	Ghi.6958	AGTTAGAGCCATGGTACGAGGCGGCGACATGTTTTTTTTTTTTTTTTTTTTTTTTTTTTGTTTTTTTTTTTTTAAAATCCCCAATCAGAGGTTGACAATCCATTGTACAAAGAAAGTTTAGTAATAAATTACAACGAAAATTTCTCCATCTTAAAAAGAGTTAATAATAACCTTTTGCTACTAAGGCCAGAAAGAACTTACTTTTGTGTCATTTAATCAAAAACCCAATGTGGGAAAATTGTTGCCAAAGAGCATTTCAATCAATCACCAAATAAATCATCTTCACTATCATCATATGAGGCAGACTTAGTTCCAGGTTTACCACTTGAGGCACCACCAACAACATCATCTCCTGTAGGAGCACTATCACAAGTGTAAGCCCACGAAGAAGAACCCACT…	Location(nucleotides)	365
					Major allele	C
					Number of sequences with major allele	2
					Minor allele	T
					Number of sequences with minor allele	2
HAU-SNP462	GTGAATGGACTGTTGCTCCACT	ACACTAAAAAGTGTCCTCCAAGAT	Ghi.7082	AATTCGGCACGAGCGATCTCTCTTCACACATCCCCGCCGCTTACTGTGTCACAGCCTCGTAAGCCCTCTTTTGCCTTCAAGTTTCCAACAGACAGACCGGGAAATTAATTAAGTTAGAAAAAAAGAAAAGCAATGGAAAATTCAAACCCTCTAAGAAATTTACGTTGCCATCACTGCGCTGGCCCTCTTTCCAAAGAGATGGAAACAAGTGAATGGACTGTTGCTCCACTTGTTAGGGATAAGTTTTTCTATGATTGGCTCTGCTGCTGGGGGCACTACAAGCGCATTCTATGGGTTCAACCATGTGATGCCAATAGTCAGGAGGTATGTAAAGGGGCCCATGTGGGTGCATTTCCTTGTTGGTGCACCACCTGTGATAGTATTCTCCTCTGCTTGTGC…	Location(nucleotides)	239	242
					Major allele	A	-
					Number of sequences with major allele	2	2
					Minor allele	T	A
					Number of sequences with minor allele	2	2
HAU-SNP463	CAGTGACGGTGATGCACGAA	CCTCGCTCATCTGATGCGTC	Ghi.7187	CAAAAAAATTAAAAACTCTTCCAAAACTCTCTCAACCCCCAAACCAAACGCAGCTCCAGCGAACCCCGGCCACCGGGGACGGCGCCGCTATCTATGGTGGCTGGAAAATGCCGAAATGTCCCTTTTTTTCCTTTCTTTTAAAACCCAAACTTAAATCTAATGGTGAAAACCTTAAAAAATAGGGAGAAAAGGCTCAACCTACGTCCCTTTGACTTCTTGTGCGCCTACTTCAAAGCATGAACGAAAACCCGAAGGGGTTTTTGAGACTTTCACGACGGAGGAAATCTTCAGTGACGGTGATGCACGAACGAAGCGGGTCAGTTTGACCCTTTTTATTCTTCTTACTTTGTGCTTTTTTTATTAAAAGATTTGTAAAAAAGAAAAAGAAACAAGAACACC…	Location(nucleotides)	326	477
					Major allele	A	-
					Number of sequences with major allele	3	3
					Minor allele	C	A
					Number of sequences with minor allele	2	2
HAU-SNP464	TTTCTCTCCTTCACTCTGCCGT	CTCTCGGCATCACGAACACC	Ghi.7216	CGGCACGAGGAACTCTCTCACTTTCCTCCTTCCATTCTTGTTTCACAAACAGCCACAGCAATGCCTCCAACACATCAAAGTTCCAGCACCACCAAAGTGTCCACTTTCTTCTCAGCAACTCTGCTTCTCTGGGTGATCTCTGTTTTCTTCCAAATCCTCTTCAACAAGCGGAGGGACCTCCTTTACATCTTTGCTGGGGGTTGCTTTTACCAATTTGCCAATTGGGTCATTAGGTTTTCCGTCTCTCGTGACCCTCTCTTTGTTAACACCTCTGTTTCTCTCCTTCACTCTGCCGTTACTTCCATTTCAGTGGTTTTCATTCTGCTTAATCAATGGTCCTTAACCAGTTTCAAGAGCATGTTTGAGCATAAGGAACTTGTCGAGGGTACCTGGCCACGG…	Location(nucleotides)	304	357	381	390	397	423	450	504
					Major allele	A	G	T	C	T	A	A	T
					Number of sequences with major allele	3	3	3	3	3	3	3	2
					Minor allele	G	C	C	T	C	G	G	C
					Number of sequences with minor allele	2	2	2	2	2	2	2	2
HAU-SNP465	GGTTCTACGGGCGCTTCCTA	AGGGAACGACTTTGGCCTGT	Ghi.7259	CCTTCAGTCTCTTATCTCTCGGTTAATAATAATAAATATTATTTTTTACGGATCTTACACTTCAGAAATTCTAACTAATTAATCATACTGAAATTATTTATTATATAAATATATATTTTTTGCAAATTGATCTTCTTTATTGAATCAGAAGTGTTGAACTTGTAACCGAGGTCTGTAGGCAATGTCGAGGAGGCCAGTGAATCCCTCTAGACGTTACGGCGATGCCGGCGGCGGAGCTGCTCTCTTTTCGCTGTCTAAATCTCGTTCTCCGCCTTTGCTCTCCATTGTTCTCATTGTCCTGGGGGCATTGCTTATTGTTGCGTATTTCCATAGCGGATCAGGATCTGGAGGCATAAGGAGCCTTGTTTCCAGAGTTGAAGGTGACTTTTCCTGCACATT…	Location(nucleotides)	439	476	545	548	598
					Major allele	C	T	C	T	A
					Number of sequences with major allele	2	2	2	2	2
					Minor allele	T	C	T	C	G
					Number of sequences with minor allele	2	2	2	2	2
HAU-SNP466	CGTTTGTCCGGTGAGATCCC	GAGTCGATGCTCGGGAGAGA	Ghi.7346	AAGTTCCCTTCCACCTTACGTTCCTCTTTCTTTTATGGGTTCTCACCGGAAAATCGTTTCCGGTTCCGACTAGCCGCCGGAGGAAATAACGGCAACTTAAAAGAAAACCTTTTCTTTCCTCATTGTTTTACTACTAAAATCCCATAATGCCGGTCGTGGATTTTGTCTGTGTTTTTTTAGTTTCAGTTGTGATGTTTAATTTGAGAGTAAGCACAGAACCAGTTGAAGACAAGCAAGCTCTACTTGCTTTCATTTCGGGAATTAGACATGCCGACCGGGTTAAATGGAATTCATCGACCTCAGCCTGTGATTGGTTCGGTGTTCAATGCGACGCCAACCGGTCTTTCGTCTACACTTTACGGCTCCCCGGTGCGGCCCTTATCGGTTCGATTCCGCCCA…	Location(nucleotides)	645
					Major allele	A
					Number of sequences with major allele	3
					Minor allele	G
					Number of sequences with minor allele	2
HAU-SNP467	CTGTTGCTTGTCCAGGTTGGG	ACAAACAAGCCACCAACACGA	Ghi.7352	CAAAAAAAAAATTGTCCAGAAAAAAGTATCAATTTATTAAAAAATCCAGTCATTTCCAGGTGGGATAAATTCTTGCTTAGTGCTTACAAAGCCAAAGGCGAGTCCTAAATAGTGAATGTAGACTGTTCTGAAGGGGACGAGCGAGCGCTAAAAGATGTTTTATCGTTGCAAAATCCTCAACGTTAACTTCCCATCATCTATGTCTCTGGGAACTTTCGTCAAACACCTTCCATTTTCCAAACCTAAAACCTCACTTCCTCCTCAAAGACTCAACTTTAAATCTCTAACCACCACCACTACCTGCGTAACACGCAGCTCTTCCTATTTTGAAACCTTAAACTCCCGCCAAAAGGACCAGATTCATCTCTACGTAGACGCTTTACTTCAATGGAACCAGAT…	Location(nucleotides)	651
					Major allele	A
					Number of sequences with major allele	2
					Minor allele	G
					Number of sequences with minor allele	2
HAU-SNP468	AGCATGGCCCTACTGAATGC	ATGAGGTGGTTCAAGGGCAC	Ghi.7438	GAAAAGAAGTCCAAATCTTTGTAAGTTCTCCCCCTTCTTGAATGGCAGCTTATCGACGATTGGTTTCAGTTCTCTGTTGCCTCTCCTTGCTGGGTTCATTTGCTTCAGCTTCCACAATTAGCCTTCCATCTGATTCTCGTAAAGTCTCCTTGACTTTGTATTACGAATCCCTTTGCCCATACAGTGCCAATTTCATTGTCAATTACCTGCCCAAGCTCTTCAATGAGGATCTCATCTCCATCGTCGATCTCCGCCTCGTTCCTTGGGGAAACGCTAAGCTCAAAGGCAACGGCACCTTTGATTGCCAGCATGGCCCTACTGAATGCTTGTTGAACACTGTGGAAGCTTGTGCAATTGATGCCTGGCCTAAACTGAATGACCATTTCCCATTTATCTATT…	Location(nucleotides)	95	128	167	236	292	332	389	479	497	515	536	608
					Major allele	T	A	A	C	G	G	A	T	C	A	C	G
					Number of sequences with major allele	5	5	5	5	5	5	6	5	4	4	4	4
					Minor allele	C	T	G	T	A	A	G	C	G	G	T	A
					Number of sequences with minor allele	2	2	2	2	3	3	3	3	3	3	3	3
HAU-SNP469	TTTGATCCCTCTCCTCCACCG	TTAAGTGCTTGGGCACTCGG	Ghi.7528	GAGCGACTCTATCTTTCTCCTTTCTTTTGATCCCTCTCCTCCACCGCCACCAGTCCCTGACCCGAGCCCTCTCTTGCCTTCAAGTTTCGTACAGACGATATCGGGAAATTGTATAAGGTAGAACAATGCCGAAGGTGAAAACAAACCGTGTAAAATATCCGGAAGGATGGGAATTGATTGAGCCTACCCTCCGTGAACTACAAGCAAAGATGAGAGAAGCTGAGAATGATCCTCACGATGGTAAGCGAAAATGTGAGACGTTGTGGCCTATTTTCAAAATTGCACATCAGAAGAGCCGCTACATTTTTGACCTATACCATCGGAGGAAGGAAATATCAAAGGAATTGTATGAGTTCTGCTTGGACCAAGGCTATGCTGACCGCAACCTTATTGCTAAAT…	Location(nucleotides)	68	69	140	365	419	431
					Major allele	T	C	G	T	A	T
					Number of sequences with major allele	3	3	3	3	3	3
					Minor allele	C	T	A	C	G	C
					Number of sequences with minor allele	3	3	3	3	3	3
HAU-SNP470	TCCCAGACCCGCCACGAGTG	GCTGCAAGGCCGTAAATCGGC	Ghi.7550	GAGCCTGGGGAGCTCGGCGCGCCNTGGCAGGTCGACACTNAGTGGATCCAAAGAATTCGGCACGAGTGCAACCAAACCCAGGAGCTGAATTATTGAATTCCCTCCCTTGAAAGCGATCATGGATCTAGCGCCGGAGGAGCTTCAGTTCTTGTCGTTGACAGATATCCTGAGGGAATCCGTTGCAATCCCTAAAAGATCCCCCAAAACCTTCTATCTTATAACCTTAGCTCTCATTTTCCCTCTCTCTTTTGCCATTTTAGCTCACTCGCTTTTCACCCATCCTATCTTAAATCAACTCGCTTCCGATCCGCTGGCAGACCCGTCCCAGACCCGCCACGAGTGGACTCTCCTCTTAACCTTCCAGTTCTGTTACCTAATTTTCCTCTTTGCCTTCTCTCT…	Location(nucleotides)	160	220	469	502	557	578	591	614	626	634	642	676
					Major allele	C	A	C	T	T	T	T	G	T	T	G	G
					Number of sequences with major allele	5	6	7	7	12	12	12	8	8	12	8	8
					Minor allele	A	G	A	C	G	G	G	T	A	G	A	A
					Number of sequences with minor allele	5	5	6	6	2	2	2	7	7	3	7	7
HAU-SNP471	CACAGTCAGTCTCGACAGGG	AGGCACCTGCTTCCATTGTC	Ghi.7606	CCACGCGTCCGCGACAGAAAAACTCGTCTCCTATTTCTCTCTCTAGAGAATTTACAAGAGAAAAAAAGAAAGAAAGAAAGAAAACTCAACC*CTCCCAAAAATGGCGTTCCCT*CAGCAGCAGTTTCAACAACACTACCAACCTCAACAACAACAACAACAACAATCAAAAAGTTTCAGGAACTTGTACGCAATCGACGCTCAG*GTTTCGCCACCACTTGCTTATTACAATACGCCTAATTTACAAAATTCCTCTCAGCATCCTCCATATATCCCTCCTTTTCATGTTGTGGGGTTTGCACCGGGTCCGGTACCGGTTACAGATGGGAGTGATGGAGGAGCTGAGATGCAATGGAACAATGGGGTTGAGCCTAAAAGGAAGAAGTTAAAGGAACAAGA…	Location(nucleotides)	518	658
					Major allele	T	C
					Number of sequences with major allele	4	3
					Minor allele	C	T
					Number of sequences with minor allele	2	2
HAU-SNP472	ATCGACGATTGGATGGACCCT	GAGTTCCAACCATACATAGGCCA	Ghi.7795	GAACAATGGTATCAAATGAGGATGAATTCAACCTGACAAATGAGCAAGAGAGGTGGGTTGTTGGCATTATGCTTGGAGTGACTCTGACAAAGCTTGTCCTCATGTTCTATTGCCGCACATTTACAAACGAAATCGTTAAAGCTTATGCTCAGGATCACTTCTTTGATGTTATCACAAACATCATTGGCCTTGTTGCTGTGCTACTTGCTAAGTACATCGACGATTGGATGGACCCTGTTGGAGCTATCATTCTGGCTTTGTACACAATACGGACATGGT*CGATGACAGTATTAGAGAACGTGAACTCACTGGTTGGAAGATCAGCAGCTCCAGAATATCTTCAGAAACTGACCTATCTGTGTTGGAACCACCATAAGGCCATAAAAAACATCGATACG…	Location(nucleotides)	310	387	435	559	618	642
					Major allele	C	A	T	G	A	T
					Number of sequences with major allele	5	5	5	4	5	5
					Minor allele	T	G	C	C	C	A
					Number of sequences with minor allele	2	2	2	3	2	2
HAU-SNP473	CTCTTCCTTTGTGCTCATTGGGT	ACTCACAACCGTGTCCGAGT	Ghi.7800	CCTCGTGCCGAATTCGGCACGAGGGCCATTTTTATGGCCTCCAAAATCTTTCAATGGCACTTCACCATCCTCAACCACACCAACATGATCCACTCACACATTAGAGGCCTTTTCCTCTTGCTGATCTTTTTCTCTTTACTTTTTCTCATCACCACTCTCTTCCTTTGTGCTCATTGGGTGTATAGCCACTGTCTCCTCTCAACAGCTGCTGCGATGGCTAATGCAACACCACCAGGTTCTTCCCTAGGGCTGGACCCTAATGCCATTAACAACTTGCCAATCATTTTGCACACAAAAGGTGAAGAAACTGAGTGTTGTATCTGTCTAGGGGTGTTTGAAGAAGAAGAGATGGTGAAGGTCTTGCCACAATGTAACCATGTCTATCATTCTCAATGTGTT…	Location(nucleotides)	180	209	244	270	300	342
					Major allele	G	C	C	C	T	A
					Number of sequences with major allele	3	3	3	3	3	3
					Minor allele	T	A	T	T	A	T
					Number of sequences with minor allele	2	2	2	2	2	2
HAU-SNP474	GCTCCCTACCGTAACATCGC	TGGGGTCAACGTCATCTTGC	Ghi.7973	TCGACACTTAGTGGATCCANAAGAATTGCGGCACGAAGAAACAATCACCTCCATATCCGAGCATCCTAAACCATGGGTCAAGGCATACCGGGCGGTCTTAATCGGCAAGGTCTTCCAGGGGACAAGAAACCCAATGGCTTTGACAAGAAGGACAAAAAATTTTAGCCGGCGGCACCCCCAGCCAGAGTGGGTCGCAAGCAACGTAAACAGAAAGGATCAGAAGTCGTAGCTCGGCTCCCTACCGTAACATCGCTGTCTAAGTGCAAGCTTCAGCTGTTAAAGCTGGAGCAGATCAAGGACTATTTGCTGATGGAAGAAGAA*TTTGTTGTTAACCAGGAACGGCTCAAGCCACAGGAAGAGAAAGCCGAGGAGGATC*GATCTAAAGTCGATGATTTGA…	Location(nucleotides)	449
					Major allele	A
					Number of sequences with major allele	5
					Minor allele	C
					Number of sequences with minor allele	2
HAU-SNP475	ACGCAAGGTTTAAGCAGGCTT	GCTGCCTCCATCGAAAGGAAA	Ghi.7980	CCTANAGTGAGTCGTATTACAAATGCAGGTCGACACTAGTGGATCCAAAGAATTCGGCACGAGAAATCTTTCACTTCTCTGTCAAACTGAACCTTCTGCAAAGCTAACCAAGAGAAGGAGCCTTCTCTTTTGTTTTGAAACCCTAGCCGCCGTGAGCTTTCATCGCCATCAAAATGTCGTCAAGGGTTGTCTCCAACTGTCAACCCTTTTAAGTCGCCCCTCTATTTCTCCTTTTTCAAAACCTTCGATTCGATTTGATTTTGGATTCAAGGCCCTTTCTGTTAAGTTCTTTTTCTCCAGTTCGTTTTTTTCAGGTCACCAAGTGCTCGACGATATTACTCAACGAACAAAACTAGAAGCTGATCATTTTACTCTCTTGATCGGATCACCAACTTTCTT…	Location(nucleotides)	595
					Major allele	C
					Number of sequences with major allele	3
					Minor allele	G
					Number of sequences with minor allele	2
HAU-SNP476	GGATACTGCTGGGCAGGAAA	AGTAAGGTATGTTTCCTTTTGAAGC	Ghi.8061	ATAATCTTTCTATTCTCTGACCAAAGATCATATAAAATCTCACAATTTTCCAGCAATCGCTAAAAAATAATAAAAATCTCAAATCCGATCCCATGGCTTCTCGTCGGCGTATGCTGTTAAAGGTTATAATTCTCGGTGATAGCGGGGTTGGGAAAACATCTCTCATGAATCAGTATGTTAATCGTAAGTTCAGTAATCAGTACAAAGCTACGATTGGAGCCGATTTTTTTGACAAAAGAGGTTCAGTTTGATGATAGATTGTTTACATTGCAGATATGGGATACTGCTGGGCAGGAAAGGTTTCAAAGTTTAGGTGTGGCTTTCTTTCGGGGTGCTGATTGCTGTGTACTTGTGCATGATGTTAATGTCATGAAGTCCTTTGATAATCTTAACAACTGG…	Location(nucleotides)	326	405	529
					Major allele	A	A	T
					Number of sequences with major allele	2	2	2
					Minor allele	T	G	C
					Number of sequences with minor allele	2	2	2
HAU-SNP477	AGCCGCCGCTCGTGCTTATG	TGGGCACTTGCTATTCCATGAGAGA	Ghi.8113	AAAAAGAGTATTCGTTGATTAAACGTAGCTAGAATCTGTTCCCTTTCTTTTTCTCC****TTCTTATGGCTTACAAGTTATAGTTTCCAGAAACAAGGGGAAATAAAAAAAAA*TCCATTTTGTTTTAGGATTTTGGTCTTCTTTTATCTTTTGGGTCATGGAGCTAGGTGATTGTTGTTTAACATCAAGTCCAGCAAGCGGAGAGAAGCGAAAGCTGCATAGGACACAGCAAAAGGAGAAACCATTCAGAGGGATAAGGATGAGGAAGTGGGGAAAGTGGGTCGCTGAAATCAGAGAACCCAACAAGCGGTCCAGGATTTGGCTTGGTTCTTACACCACCCCTGTAGCCGCCGCTCGTGCTTATGACACAGCCGTTTTCTACTTGCGGGGTCCTTCCG…	Location(nucleotides)	113	122	155	326	355	362	371	389	392	481	487	567
					Major allele	A	T	G	T	C	T	A	G	T	C	T	G
					Number of sequences with major allele	11	11	11	12	14	12	12	13	14	12	14	12
					Minor allele	-	A	A	C	A	C	T	T	C	T	G	A
					Number of sequences with minor allele	3	3	3	4	2	3	4	3	2	4	2	5
HAU-SNP478	GCGCTTGTTGAACCTGCATT	AGCTTGACGCGCACATCTTT	Ghi.8224	GGCACGAGCTCTCATGCAACAACTGACATGATGGATACAGTTGAAAGTGCTTCAGTGGAGCTTAATGAAATAGAAGAACTACAGAATATGTTTAAGATTCCTCCTATAGATGTTGTTCTTGAAGATGAAGTCGTACTATCATTTGCATTAAAATGGTTTCATCACTTCAACAAGGTATATGAGACCTGCAGTTTCCGAAATGTTTTCTACTGCAATCCTGCAGTTCCGTTCAAGTTGATGAGCCTGCCTCATGTTTATCAAGACTTACTACAAAGGTATATAAAGCAGTGTTGCCCTGACTGCAAAGCTGCGCTTGTTGAACCTGCATTATGCCTTTTGTGTGGTAGATTGTGCTCTCCAAGTTGGAAATCATGCTGCAGGGAGAGTGGATGCATGGTT…	Location(nucleotides)	184	222	231	300	398	493	552	573	682	723	728	738	772	778	792	822
					Major allele	G	G	C	A	T	G	A	C	A	T	T	C	C	A	G	G
					Number of sequences with major allele	3	3	3	3	5	4	4	4	4	3	3	3	3	3	3	3
					Minor allele	A	A	T	C	C	C	G	T	T	G	C	G	T	C	T	A
					Number of sequences with minor allele	2	2	2	3	2	3	3	3	3	2	3	3	2	2	2	2
HAU-SNP479	CCAAAGCCTGCTTCAAGGCT	AGAGCAACGAAAATAACTGCAGTCT	Ghi.8247	GTGAAATCTGGTGCTGAAACAGTGAAGAAGACTGAATCTGAACGCCGAGAAGATGTACCAAGTGCAATTGCAATTAGCAGAATCGCCGTACCACTTGTTACTAGGAGTACACTCGAAGTTGTCATACCTGACTACGCTGTTCCCAAGCTCATAGCAAAATCGAAAACCAAACTGGCCCAGATCAGTGAGTTGTCTGGTGCCAATGTGACTCTGGTCGAAGACAGACCAAACGAGACACAAAAGATCATTCAAATATCAGGTACTCTGGAACAGTCTGAGAGAGCCCAAAGCCTGCTTCAAGGCTTCATTTTAAGCACACAAGAAGATGGACCGTAAAGATAAATGCTGGAACTCGGAGCTGTCTTGTCTGTATGGGGGATGGCATGTTAAAAAAGTTTT…	Location(nucleotides)	394	395	468	485	565
					Major allele	T	T	C	A	A
					Number of sequences with major allele	3	3	3	3	3
					Minor allele	A	G	T	G	G
					Number of sequences with minor allele	2	2	2	2	2
HAU-SNP480	CTCTCCGTCCACCTCCAATCT	CTCGGACTTCACCTTGGGTTG	Ghi.8318	GCCATAATTAATAAACGTCCATCCATCTCCAACAGACCACTCCAACCCCCTAATTCCCCCTTGAATACTTCATCTTTCATTGAATGCATTCCAGTAGACAGATTTCAAAAATAGTTTCCAGCTTCATCTCCAACCTTCTAGGCTCTCAACTCTCCTCTGCTCTCCGTCCACCTCCAATCTTCAGCCAACGCATCCATCACGCCAGAAGGAACCCGTTTCTCCAGATAAGTCGTCTTCCTCTTTATTAATCCTTCAGATGCAATGACATGTGCGACTTTATTCGATTCTCTGTATGTAAAAAGGAAGACACATACCTGAAAACCTAAACTTAGCCTTTTTTAGTCTTTAATAAACGCAACAATCTCTGATTTATCCTTTTGCTTCTTTTGCAGTTTACGA…	Location(nucleotides)	390	401
					Major allele	T	T
					Number of sequences with major allele	3	3
					Minor allele	C	C
					Number of sequences with minor allele	2	2
HAU-SNP481	TCTAACCAACCATGCATGTGCA	CCCCACGTGACTTTTCAACATC	Ghi.8451	GCTTAGCGTGGTCGCGGCCGAGGTACGCGGGGACTGCATCTTTTATCGATCTAACCAACCATGCATGTGCATATGTGTGAGATGCGACTGCTGCAAAGCTAAATGTAATTGCAAGGCCGGAGATGCCAATTGCACCGACTTGATCTTAGCCATGGTCATGCCTCCCATTGGAGTTCTCAGAAAAAGAGGACCTAAGAGACAATTCTGGCTGAGTGTTT*GCTTGACAATGGCACTATTTCTGCCGGGAAGCATCTATGCTGTCACCGTAGTCATATCCAAGGAAAATAATGGAACAAAATAAATTGAGATTTGCGTATTTTATATTCATCAAACTCATAATATAATTGTAAGTGCTCTATAAATCAGTTTCATTTAATTCTATAATTATTCATATTATA…	Location(nucleotides)	88	234	240
					Major allele	C	C	C
					Number of sequences with major allele	7	7	7
					Minor allele	T	T	G
					Number of sequences with minor allele	2	2	2
HAU-SNP482	TACAGAGCCGCCTCGTTTTG	CTCCCAATTCCAAAGTTCTTCTGT	Ghi.8471	ATTCCAAAGCATTTTCCTCTCTCCAGAAGTTCACACCATAAATAATACGTCGTTTCATCCGTTTCCTTAACGCCAAAAATACCGGAAAAAAATCACCTGTTTATTTTGACTTACTTCCTTATTTTCCTTCTGGTTTCTGATAGTTTTTTTCTTTCTTTCTTTTGAATTGATTCGCTGACGCACACCGCAAGAGAATTGAGGACGCCGAAGCGTCAAGAGCCGTACGATTGAGGTTCTTTTTACTTTTTAAATCTGTCTTCGGTGATTTAGATGGTTAGCGACTGATAATCCTTACGATAATCTGAGAATTCGTTTCCTTTTTTACTCTGTTACTCTACTGTTATAGTAGTAAACCTGGATTTTTGAGAAGGTTTGTTGAAAGGATGGTATAGGAATGTT…	Location(nucleotides)	554	655
					Major allele	A	-
					Number of sequences with major allele	3	4
					Minor allele	-	T
					Number of sequences with minor allele	2	2
HAU-SNP483	ATCGAAGGGAGGGGTTGCA	TGTGCCTCTTTCAGTGCACT	Ghi.8504	TTCGGCACGAGGTTGCGTTACCTGCTCTTCTTCTTCTTCTTCGTCCTCCTCTTTTATTTAATTCCCCCTCCTTTTGGAAGAAAAAAAACCCTCTCCAGATTCTTCTAAACCCCCAAATTCTAGGGTTTCTCTTTCTTTTCTCTTTTATCCGAAATCCTATTTCGTATCTCCTTTGGGTTTTGTTCACTATGTCAAGTTTGGAGGAACCACTCGGTTTTGACAAGCTTCCTAGCATGAGTACTATAGATAGGATTCAGAGGTTCTCAGCTGGTGCTTGCCGGCCCACAGTAGATGATATGGGCATGGGAAACTGCTGGATCGAAGGGAGGGGTTGCAGCACATCCAATAGCTCCGAT************GAGGATTATGAAGAATATAAAGGGGAGGCAT…	Location(nucleotides)	287	352	420	428	435	557	562	566	588
					Major allele	G	G	A	C	A	T	G	T	G
					Number of sequences with major allele	3	3	4	5	4	4	4	5	4
					Minor allele	A	C	G	T	T	C	A	C	T
					Number of sequences with minor allele	3	3	3	2	3	3	3	2	3
HAU-SNP484	TGCTGCGGAGGTCTGTTTCCAT	AGGTGGTGGTGGGGCTGTTT	Ghi.8532	CTTTAAATTCGGCTTACGAGCGGCCGCCCGGGCAGGTACGCGGGG***AGGAACAGTGAGTAACACGGGGAAAATGGCCAAGGCAACAACACTCCTCTTTCTTATGGCCATTATCCTGACTGAAGGAGCAAGGGATATGCCACTGAAAGACCAAGTTTACAATCCCCAGGGCCTCCTTGGTCTTTGGGGCCTTCCTTTATTTGGTTTGCCACTTCCCTTCTTTAAACCACCCCCATGTCTCGGGCATGGAGGACCA*TGCTGCGGAGGTCTGTTTCCATTCCTCGGGAAACCTAAAGCTGGGACACCCCTCAAGAATTTCACTAGAGCTGATGTCAATGGCGATGCCATTGACCCATCCCCATGACCC*AGCCGGTACCTC*GGCCGCGACCACGCTAA…	Location(nucleotides)	54	66	162	169	184	221	230	238	250	289	379	380	381	382	384	385	387	389	390	395	396	397	398	399	401
					Major allele	C	C	A	G	T	T	C	T	A	A	C	T	C	-	G	C	G	G	A	G	C	T	A	A	C
					Number of sequences with major allele	7	7	6	7	7	7	8	8	8	9	7	7	5	5	5	5	5	5	5	5	5	5	5	5	5
					Minor allele	T	T	G	A	A	C	A	G	G	C	A	G	G	A	T	T	A	A	G	C	G	C	C	G	T
					Number of sequences with minor allele	4	4	5	4	4	4	4	4	4	4	3	3	3	3	3	3	3	3	3	3	3	3	3	3	3
HAU-SNP485	GGTGGCCCCAGACTGATTCA	AGTATCCAGCCCAGGGTCTGTA	Ghi.8643	GCACGAGGCNNGTTAGAGAGAGTAAGCATGTGCGGTCTGGCTTCACCTTCAATCCCCACTTCTACTTTCCCCTCTTTTCAACAATCTAAGGTTCAAACCAAGCCTTGTATCAATCCGTGCAACTCTCTTGTGCTTCCTCCTACTAAGCTATGTTCCTCAGATCTCTGTCTTACAAGTTTTAGCTTTGGTGGCCCCAGACTGATTCACAGAAGTAGTGTTATCTCCAGAAGTAGCACTGGGCGAGGTGGTGCTCCTGGTTCAGGTGATAATGAAAGCAGGAATGTGCTGGATGCTTTTTTCTTAGGGAAGGCTGTAGCCGAAGCATTGAATGAAAGAATAGAGTCCACAATTGGGGAGTTTTTGAGTGTTGTTGGAAGGTTGCAGGCTGAGCAACAAAAG…	Location(nucleotides)	240	242	243	333	339	357	424	443	459	483	484	495	498	519	533	625
					Major allele	G	G	A	A	A	G	A	A	A	G	G	G	A	G	G	C
					Number of sequences with major allele	2	2	2	2	2	2	2	2	2	8	8	8	8	7	8	8
					Minor allele	A	C	T	G	C	A	G	G	G	A	A	A	G	T	C	G
					Number of sequences with minor allele	2	2	2	2	2	2	2	2	2	2	2	2	2	2	2	2
HAU-SNP486	GGTTCCTAGCAATGGTGGCA	CGACTTACGGGTTACGGACA	Ghi.8709	CCCCCAAAAAAAAATGGGGGGGGGGAGGACCAGGAGGGGGTGTAGAATATCAAAAGGGATCCCCCCGCCGGGGAAAAAAACCCCCAAGTCCAAAATTTTTTGGGGGACAACCCCCGTTTGGGGCTCCCAGGGGCAAAAGGTTTTTCCGGAGGGGGTTTTTTCAAATTTTTCGCGGGCCCATAATTGCTTTGACAGAAGGGATGAACCCTTTTTGGGGGTGTAAATCTTTCCGAAGACCTCCCAGATCATTAGCCAGGTGGTTGTAACCGCAAGCGGATGAATCGCCCAAGCAAGGCAGCCCTTCGGAGTTGCTTGAGTAAACGGAAAAAGTTGCCAAGAAGAGAAGCCCTTCTGCCCTTTTGCATCACGGAATTGTCAGCACCAGTCAGACCAGTAAGC…	Location(nucleotides)	956	957	958	993	1043	1083	1105	1129	1134	1135	1136	1137	1138	1184	1216	1217	1221
					Major allele	-	-	-	A	T	C	T	G	-	A	G	A	-	C	G	T	A
					Number of sequences with major allele	3	3	3	3	3	3	3	3	3	4	4	4	3	3	3	3	3
					Minor allele	A	A	G	T	C	T	G	A	T	-	-	-	T	T	-	-	G
					Number of sequences with minor allele	3	3	3	3	3	3	3	3	3	2	2	2	3	3	3	3	3
HAU-SNP487	AACCGCCGAAAACATCCGTC	ACATCTGGGGTGGTGAACACC	Ghi.8718	AGGGTACCGGTTTTTGTTAATGTCAGGTTGCACAATTGAGCAAATTTTCTCCCNATATCTCTGAGTATATCCGAATGGTCCTGCTCGAGAAAAATAAAATAGACAAGGCCATAGAATCTTCCGGATCTCAAAAGGTATGCCTTTCCCTCATACGCAATTCCATTATCACTGTCAACCTCAACTCAC*GAAAGTTGGGGTTTTCGATACAGGTAAAGAAAACCGATCCCCACAAAATCAAGGATCCTTTAGCGCCTCGAAAGACACTGCTTCAAAGCCTTTCAGTTGGCTTTGGTGACCTAACTGCAACCGCCGAAAACATCCGTCCAGGATTCGAACAACAGAAATTACCTGACGCGGCCGAGGTTTTCTTGAAGGCAACATCGGATTGTTGTGGTCGG…	Location(nucleotides)	570	572	586	589	592	600	602	609	611	618	638	660
					Major allele	T	T	T	T	T	T	T	T	T	A	T	G
					Number of sequences with major allele	7	8	8	8	8	8	8	8	8	8	8	4
					Minor allele	G	G	G	G	G	G	G	G	G	-	G	C
					Number of sequences with minor allele	2	2	2	2	2	2	2	2	2	2	2	2
HAU-SNP488	TTGGTCAAATCCGGCGTTCC	TGAGACCCCATCTCTTGGCG	Ghi.8803	CTCCATCTACCAATTCCCCTAAAACCCTAAAACATGGAACTTCAATCCGTTTGCCATAGCTATCATGTCCCAAATTACAAGGATACCCCAATCATCGTCGCTATCCCTTTCAATCTAATTTGAAGCCCCCTATCACCAACCCCACACTAAGAACTCGAAATCCCAGGCTTCAACATGTATCAAAATGGTCTTTTACACGTGAAGTGAAAAAGATAGTGTGTGCTTCTGGTTCTAACTTCAAACCCCAATATCTTGTTGGGGGTTTGAACCTGTTTCGGTTGGTCAAATCCGGCGTTCCAGTATTCCGTTCCAAGGGTGAACAAATCAGCTTGTTGAACAGCAGCAACAAATTCAATGTACAGCATCCTATTCCGAAGCAAGAAACAAGGATCTTTACTT…	Location(nucleotides)	455
					Major allele	T
					Number of sequences with major allele	4
					Minor allele	C
					Number of sequences with minor allele	2
HAU-SNP489	ACCATTGAGGAAGACAGGTTTGA	TTAAGCCATTGTTTGCCGGC	Ghi.8807	GGCACGAGCAGTAATATGGCATCAGTCTCTTCTGGCATTTGTGCAACGGTACAAAAATGAAATGCTGAAGGAAGATAAAAATAACCTTAGAGTTCTACTTGAGACTCAAAAGCATAAATTAGTTACACCTGAAATAATGAGGGAGCTAGATAACAGCCGTAACCGAGGCGAGAAGGAGGATGATCCTATGCTATTAGCATCTTCTGTTCATGTGATCAATAAAACCATTGAGGAAGACAGGTTTGATATTCCAGAAGTACCCATGGAGGAGGATTGACTTTACGATTGCTGACCCCATTGATGCCTTGGATTTTGATAGGGTTGCTGGACGAAGCCCCTTAAGTTAAATGGTAAAACTGGGTAGCTGAGATGGGAAGTACGCGAGGAGTAAGCATGAAT…	Location(nucleotides)	121	253	262	284	297	356	381	477	542	628
					Major allele	A	A	T	G	A	G	G	G	T	C
					Number of sequences with major allele	3	3	3	3	3	3	3	3	3	3
					Minor allele	T	T	C	T	T	A	A	C	A	T
					Number of sequences with minor allele	2	3	3	3	3	3	2	3	3	3
HAU-SNP490	GCCAGCTCCTGATTCAAATGGAACT	ACCCAGAAACAAGCAGGCATCTC	Ghi.8879	AAGACCATGGAACAGAATAGACCCACTGATCATATTCAGGCTGCACCAGCTAGTTCCTCCAGGCTGGCTCTTGAAGCACCAACACGCGTCCGATCAAGGACAGGGTCTTTGCCTCCCATTGTACCAGTAGATTTGCCAGCTCCTGATTCAAATGGAACTCATATGGTAAAGAGATCTCCAAGAAATGCTGTCTCTGCCTCAGGCCTTAAGGAGGTAGGTGAATCAAGTAGCAATGATGTTGGTAATGGGAAAGCCACTTCAGAAGACAAAACTAATGGGTCTTCTTCAAGTTCCGGTTTCTCCGGGATGATGTTTTCAGGTGGGAATGGTTCTTTTCTCACAAGAACGTGCAGTGCAACAAATGCCGTGCTGCAACAGATGTGATCAAGTCGATAACAA…	Location(nucleotides)	85	87	88	89	90	92	168	213	253	258	371	457	467	469	474	482	515	574
					Major allele	C	C	G	T	C	G	A	G	G	T	T	T	-	G	T	A	G	G
					Number of sequences with major allele	4	4	4	4	4	4	5	5	5	5	5	5	5	5	4	5	5	5
					Minor allele	A	A	A	C	A	C	T	A	A	C	C	G	G	A	C	G	A	A
					Number of sequences with minor allele	2	2	2	2	2	2	2	2	2	2	2	2	2	2	3	2	2	2
HAU-SNP491	CAAGGAGGGTATTCCCCCAGA	CTGCGAAGATCAACCTCTGCT	Ghi.8906	TACTTTGGAGGTTGAGAGTTCAGATACCATTGACAATGTCAAGGCTAAGATCCAGGACAAGGAGGGTATTCCCCCAGACCAACAGAGATTGATCTTTGCCGGTAAGCAACTTGAAGATGGCCGCACTCTCGCTGATTACAACATCCAAAAGGAATCCACCCTCCACTTGGTGCTTCGTCTTCGTGGTGGTATGCAGATTTTTGTGAAGACTCTTACCGGGAAAACCATCACCTTGGAAGTTGAGAGCTCCGACACTATTGACAATGTCAAGGCCAAAATCCAGGACAAGGAAGGTATCCCTCCAGACCAACAGAGGTTGATTTTCGCGGGTAAGCAGCTTGAGGATGGCAGGACACTTGCAGACTACAACATTCAAAAGGAGTCGACCCTCCATTTGGT…	Location(nucleotides)	88	249	343	514
					Major allele	G	T	T	T
					Number of sequences with major allele	2	2	2	2
					Minor allele	A	C	G	C
					Number of sequences with minor allele	2	2	2	2
HAU-SNP492	TGTTAGCCTCCCCAGCATCG	CCCAGACGGTCGAGTGGTAG	Ghi.8938	GCATAGTTAAAATGTAAAAACCCTCAGACTTCCTCAGAATCCCAGGTCTCAGTCAGTCCTCCTCAGCCCTCG***CTCTTTTCAAAAGGTATTATTCCATTCAACCCACAACAAGCTCGAACGCCACATTCTTTTTCCATAGTAATGTCTAGGGTTTTCAAAGGTTTGAGGGCCTTGTTAGCCTCCCCAGCATCGTCTTCTTCTTCTGCAGCAGCAGCAGCCAAGTTTTCTTCTTCTTCAGCTTTTACCGCTACTGCTGGCAAATCAGCTACGTCAAAAGCGGCTCAGAAAACTCCGAAAAAGCCGATCGCTTCAAAACCCAAGACTGAAAAACCACCTACTCCTCGAACTACCACTCGACCGTCTGGGATTTTTAAACTTACCCCTGTTTCTCCTGCT…	Location(nucleotides)	258	259	262	263	264	265	266	673
					Major allele	T	G	A	A	A	T	C	C
					Number of sequences with major allele	6	6	6	6	6	6	6	7
					Minor allele	A	C	G	T	C	C	G	T
					Number of sequences with minor allele	4	4	4	4	4	4	4	2
HAU-SNP493	TCCCCATCTCAGGCTTCGAT	ACGTTTGCCATGAAGTGGCT	Ghi.9044	ATTTTCTTTAAGCAATCAAAGCAATCCCTAATTTTCCCCTTTTTTAACCGATTCTCAAAGACCAAACCTTAGCCACTTCAAAAACAAAGGAAATTTCCCCTTT*CACTATTCGGCCGATTAACACTCTAAAATCCCCATCTCAGGCTTCGATTTCGACGAAGGAGGTAAGGATTCCGATGGCTCGTTTTCGAAGGTTCGACTGTACGGAAGAGAACACTCGTGGATGAGGCTCGGAGACTCTGCGGAATTGCTGATGGGAGCCCGATCCCCTGGCGTTGTTCTGGCACGTTCCAGAAGCTTCTGGCTTGTGTAAACTTGTGTAAGCCCGGGCAAAAATGGGTCATTACACTCATGGAAAAAGGATTTAATTTGGGAGAAAGTAATCACAGTGACTTCAT…	Location(nucleotides)	166	211	254	266	274
					Major allele	A	A	C	G	A
					Number of sequences with major allele	3	3	3	3	3
					Minor allele	G	G	G	A	G
					Number of sequences with minor allele	3	3	3	3	3
HAU-SNP494	GGCCTGAGGAAAAGGAGCTG	CGCGGCCCCTTCTAGAAATAC	Ghi.9049	CTGGGCTTTCTGCTGGAATGGCAATTGGAATTGTCGGCGATGCTGGTGTCAGAGCTAACGCACAGCAGCCAAAGCTTTTTGTTGGAATGATCCTTATCCTCATCTTTGCTGAAGCTTTGGCTCTTTATGGTCTTATTGTCGGCATTATCTTGTCATCTCGGGCTGGACAAGGGCGAGCAGAATAAGATAACTCAAGTGCTGCATAGTATTCTCTTATTGATTTTATCTGTAGCACTAGACCGAAAACCATTTCGATCAATATCAGGTTAGTTATGGTTGGACAGCAAGTGCCGTGTTCGCACACAAATATTGATGAACAATTTTTTTTTGGTGGATGCTCTTTTCCTCTTTGTAGTAGTAGAAATTGAGTTTCTCTTTAAGTCTTAATAAAATGTTTTG…	Location(nucleotides)	612	657	747	781	782
					Major allele	G	T	C	-	-
					Number of sequences with major allele	5	5	5	4	4
					Minor allele	A	C	A	G	A
					Number of sequences with minor allele	2	2	2	2	2
HAU-SNP495	AGGCATTTCTGGGGACGAGG	ATACCAGAGGCTTCTCCGCC	Ghi.9148	AACGGGCATGCAAGCTCAAACCATTCTAATATTTCCAAACTTATTACAGCTAGACAGAACAAGTCCAAGGTCATATCTGGTGATGATGATTTACCAAAGAGAGATGATATTGGAGAAAGACGGAGGAAACATGAACTCAGAGTATTAGCAGGAGCAACAGTTAAATCCGAGGATGATCATGGAGGTGAATATGACATGTTGGAAGAAGATGATGGGGGTAATGGAGGCATTTCTGGGGACGAGGATGGTGATACGGAAGACACTGAGGAATCAGAAGATGAATTTTACAAACAAGTTAAGCAACAAAGAGCCGCAAAACTTGCTGCAAAGGCTGAGATATATACAAGGACCTCAGCGCCTCCCTCGTTACCTGAAACCGTCGATGGAAAACGACTGATA…	Location(nucleotides)	313	528
					Major allele	T	T
					Number of sequences with major allele	2	2
					Minor allele	G	C
					Number of sequences with minor allele	2	2
HAU-SNP496	GCTCTCTAGGTTCCAAACAGACC	AGGCACAGCAGAACATGAACA	Ghi.9169	GGCACGAGGATGTGTACAAGTAACTGCCCTTCCGTTCTCGCAACGTCTTCAACATTTAGCTCTTGAAATGTGTTCTGGTGAAGCACTCCTAAGGGAAATACCGAGCACCAACTCTCTCTACTCCCTGGTCATCTCGAAAATCTCAAACCTTACCTGCTTCCCCAAATTGCCACATCTTCCGGGGCTTAAGAGTCTGTATATCAGTGAATGCGAAGATCTGTCTTCATTGTCTGAAGAAGAAGGGTCGTTGAAAAGCTTGTCATCTCTCCAACTTCTCTCTATTCGAGGGTGTCCAAAGCTTGAAGCACTTCCTGATGAAGGGTTACCGACAGCACTTGAAGGTCTAATGATTGGCTCATGTTCCAGTCTAAGCTCTCTAGGTTCCAAACAGACCTTAAA…	Location(nucleotides)	318	418	478	519	543	645	664	685	690	691	717	725	780	795	804
					Major allele	A	G	T	C	A	A	A	G	G	A	T	A	C	G	G
					Number of sequences with major allele	4	4	4	4	4	4	4	4	4	4	4	4	4	4	4
					Minor allele	T	T	C	T	G	G	G	A	A	T	C	G	T	A	T
					Number of sequences with minor allele	2	2	2	2	2	2	2	2	2	2	2	2	2	2	2
HAU-SNP497	ACACATTCAGGGACCAACCCAA	CCAAGGGTGAGGCACAACCT	Ghi.9178	GCGGCCGCCTCGACCGCGGCCGCGTCGAAATTTAATTACACATTCAGGGACCAACCCAAATTTTCTTACAAGAAACCCAGCATGGAAGTAACCTCTGTTGTTCAATTAGACCAAACCAAAGCCAAAGATGAATGTCTCAACTTATCTCTCCGGCCATTACAAGTTTCAGATGTGGATGATTTCATGGTCTGGGCCAGTGATGAAAAAGTGACACGTTTTTGTACTTGGGAACCTTACACCAACAAAGAAGATGGCTTGAATTACATAAAGAACAAGGTTGTGCCTCACCCTTGGTTTAGAGCAATATGTGTTGACGATCGACCGGTTGGTGCTATTTCGGTGAGTGCAAATTCAGGCAATGATAAATGTAGGGGTGAACTTGGGTATGTTTTGGCCTCC…	Location(nucleotides)	61	68	92	153	275	276	396	486	556	579	605	627	636	677	681	682	687	689	692	693	706	742	745	753
					Major allele	T	A	C	G	C	T	A	T	G	A	T	C	G	T	G	-	T	C	A	T	T	T	T	C
					Number of sequences with major allele	7	7	8	8	5	5	5	8	8	5	8	5	8	2	2	2	2	2	2	2	2	2	2	2
					Minor allele	C	G	T	A	A	G	C	C	A	C	G	T	T	G	A	A	G	A	C	A	G	C	G	T
					Number of sequences with minor allele	2	2	2	2	5	5	5	2	2	5	2	5	2	2	2	2	2	2	2	2	2	2	2	2
HAU-SNP498	GTTGACGATCGACCGGTTGG	CATGGCAAAAGCAAGGCTCAGA	Ghi.9178	GCGGCCGCCTCGACCGCGGCCGCGTCGAAATTTAATTACACATTCAGGGACCAACCCAAATTTTCTTACAAGAAACCCAGCATGGAAGTAACCTCTGTTGTTCAATTAGACCAAACCAAAGCCAAAGATGAATGTCTCAACTTATCTCTCCGGCCATTACAAGTTTCAGATGTGGATGATTTCATGGTCTGGGCCAGTGATGAAAAAGTGACACGTTTTTGTACTTGGGAACCTTACACCAACAAAGAAGATGGCTTGAATTACATAAAGAACAAGGTTGTGCCTCACCCTTGGTTTAGAGCAATATGTGTTGACGATCGACCGGTTGGTGCTATTTCGGTGAGTGCAAATTCAGGCAATGATAAATGTAGGGGTGAACTTGGGTATGTTTTGGCCTCC…	Location(nucleotides)	61	68	92	153	275	276	396	486	556	579	605	627	636	677	681	682	687	689	692	693	706	742	745	753
					Major allele	T	A	C	G	C	T	A	T	G	A	T	C	G	T	G	-	T	C	A	T	T	T	T	C
					Number of sequences with major allele	7	7	8	8	5	5	5	8	8	5	8	5	8	2	2	2	2	2	2	2	2	2	2	2
					Minor allele	C	G	T	A	A	G	C	C	A	C	G	T	T	G	A	A	G	A	C	A	G	C	G	T
					Number of sequences with minor allele	2	2	2	2	5	5	5	2	2	5	2	5	2	2	2	2	2	2	2	2	2	2	2	2
HAU-SNP499	GAATCCTGCTTCTGCCTCGG	ACTCCACCAGCTATGCCATCT	Ghi.9190	AGAAATAAAATGGCAGCAGCTTAAAATTAAAGCAACAGCTAATCAATTTCAAATTTCAATTGAAAACAAAATTAAAACTTTCTTAAACTTGTAATAAATACATAGCTACAAAAAAGAAAAAATAGATAAATCCGTCACAGCA*CTCAAAGCTGCAAAGCCAGATCTGGCTGCTGGGAATCAACCAAAACACCTGACGATTGTTTCACCGGTGACCCTGGAGATTGGAACCCGATATTAAGATCGGGAGGAAGTGAATCCTGCTTCTGCCTCGGCTGTGCTCGAGGGCTAAGACCTTGCCAATGAGGCTGAACTTGGAACCGAGACAAGTCGGTCGCCACGAATTGAGGGAAAACCATGGGTCGGTTTTGGAACTGAGCTTCATTCATCATGCGAACATG…	Location(nucleotides)	463	471	493	547	566	630
					Major allele	C	G	T	T	A	C
					Number of sequences with major allele	5	5	5	4	5	5
					Minor allele	T	C	C	C	G	T
					Number of sequences with minor allele	2	2	2	2	2	2
HAU-SNP500	TAATTGGCGCATGACTGAAGCA	ATTGCCATCCATTTACCAGTTGGTT	Ghi.9214	CGACAGCAGCCGGAGAACTCTGTTGGATCATTCGAAAACAATGAAAATAATAGGCTGTGGAATGAGGTTGAAAATTTGAAGACCGATAAGAATGCTCTTACGCAGGAATTAGTTAAACTTGGGCAGTACCAGCAGATTGCGGACAATAAGTTGCTTCTCTTGAAGGATCGTCTTCAAGGAATGGAGAAAAGTCAGCAACAGTTGTTGTCATTCTTAATAATGGCGATGCAAAGCCCGGGATTTTTGGTCCAACTGATTCAACCGAAAGAAAATAATTGGCGCATGACTGAAGCAAACAATATGCTAGAACAAGTTTCAGAGGATACTGAACCAGTGGCTTCTGAGCATATGATAGTCCAGTATCAGCCACCAACAATAGAAACTTCAAAGCCTGTATTG…	Location(nucleotides)	304	324	359	375	378	408	435	474	513	522	563	576	592	634
					Major allele	C	T	A	A	A	G	C	A	A	T	A	A	A	T
					Number of sequences with major allele	3	3	3	3	3	3	3	3	3	3	3	3	3	3
					Minor allele	T	C	G	G	C	A	T	G	G	C	G	T	G	A
					Number of sequences with minor allele	2	2	2	2	2	2	2	2	2	2	2	2	2	2
HAU-SNP501	TGGAGAGGGACGAGAGCTTG	CTGCTTGGCATCGTTACCCT	Ghi.9231	CAAGAATTTCACTACTTTTATCCACATATAAATATCCCCTCAAATCTTCTTACAATGGCAATAGAATTTAACATTGAAGTAGCATTCCCTTTAGTCACTAGTTCCAGACTTCCAATTCAAGAAATCTAGTTCACTCTCACTCAGCATATATACACAATGAGGCTCTTGCTGTTGCTCTTGGCTTGTTATGTTGGCCTATGCAATGGATCGAGTTTGCTGCCTTTCATGGATCCAGGCAGTGGCAGTCTGTTATTGGCTGATCCGTTCCGAGTGTTAGAGCAAATCCCACTTACCCTGGAGAGGGACGAGAGCTTGGCACTGTCGCCAGCCAGGGTGGACTGGAAGGAAACAGCGGAGGGGCATACGATAATGTTGGATGTGCCAGGGTTGAAGAAGGAA…	Location(nucleotides)	183	188	222	256	510	573	601	614	636
					Major allele	G	G	A	C	C	T	A	C	G
					Number of sequences with major allele	2	2	2	2	4	4	4	4	4
					Minor allele	T	A	T	G	T	G	G	T	A
					Number of sequences with minor allele	2	2	2	2	2	2	2	2	2
HAU-SNP502	TGTGGCTGCTAGAGGATTGGA	GCAGGCCATGTGAGTCAGTT	Ghi.9325	GGGGGGAGGAGAAAAAGTGGGGGTAAAAAAAAAAGAGGGAGGAAAAAAGAGAGGGGGGGGGTGGGGCCAGGGGGGATACCCCCCCTTACCCCTTTTCCAAAGGGCCCTTCCCGGGGGGTCCCCTTTATAAGAAAAAAGGTTTTCCAAGGGTAAAAAGGGGGTTTGGAAAGTTTGCAAAAAAAAGCAAGGGGGGCAAAGGGATTTGAGGATTGATTTCAAGTGGAACAAAAATTTTTGGGGCCGGAGGGTTTCGAAGGGTTTTTTAAAGGATTTGGGTTCCCCTTTCCGCCAAAGGAAAATAAATAGAAAATGGAAAGGAAAGTTTTTATTTTTTAGTAATTTTCCTGAAATCCCAGGTGGGGGAATGAAGGGGTTTTGGCCTTAACCCCCTTGTTGATG…	Location(nucleotides)	856	931	979	1007	1137	1214	1227
					Major allele	C	T	A	T	T	A	C
					Number of sequences with major allele	4	4	4	4	4	4	4
					Minor allele	T	C	T	C	G	G	A
					Number of sequences with minor allele	2	2	2	2	2	2	2
HAU-SNP503	TTTGGCGTTTCTTTCACATCATTCC	GCAAATCCGGCCTTCACCAT	Ghi.9363	GAGAATGATTCAATGAGAGCCTAAAGAATCGTTCTCTCCATAAAAATTTGAAAGGCCAGTATTGATTCCCATTCCCTTTAAATATTTGATTTTTGGCGTTTCTTTCACATCATTCCCTTG*TCTTTCGAAATATTTCCTCGCTCTCTCTTTTATCCTCACTTTCTCAGCCATCAAAGACACCCTTTTCTTCTCTTAAGGTTGTAAAAGATGGCAGATGGTGAGGATATTCAGCCACTTGTTTGCGACAATGGAACTGGAATGGTGAAGGCCGGATTTGCCGGTGACGATGCTCCGAGAGCCGTGTTCCCTAGCATTGTTGGCCGGCCTCGTCACACCGGTGTGATGGTTGGTATGGGCCAAAAAGATGCATATGTTGGTGATGAGGCTCAATCTAAAAG…	Location(nucleotides)	191
					Major allele	C
					Number of sequences with major allele	3
					Minor allele	T
					Number of sequences with minor allele	2
HAU-SNP504	AAACCGCAGTACGTGTCGAG	GACGGCGTCAAGCTTGGTAT	Ghi.9377	CTTGTGCATGCCTTTGTATTGCATTTCTCTGAAAAAAGTAGCCTTTTTTTTGTTCTTCCATGGTGAAAGCCAAAGCTCCAAGGAGAACTCTAGACTCTTATGCAGTCAAACACATCAACAAAATCATCAAAGCGGGGGATTGCGTGTTGATGCGACCGGCGGATCAATCAAAACCGCAGTACGTGTCGAGAATCGAGCGGATCGAGGCGGACGCACGTGGTGGAAACGTGAAGGTGCACGTGAGGTGGTATCACCGGCCGGAGGAGTCGATCGGAGGGAGAAGACAGTTCCATGGATCTAAGGAGCTTTTTTTATCCGATCATTACGATGTGCAAAGCGCCGATACCATCGAAGGGAAGTGTACGGTACACAATTTCAAGAGCTATACCAAGCTTGACG…	Location(nucleotides)	252
					Major allele	T
					Number of sequences with major allele	3
					Minor allele	C
					Number of sequences with minor allele	2
HAU-SNP505	TTACTGGAATCGGCGACAGC	AACAGGCTTTCCCAACCCAC	Ghi.9447	GAAGAAAGAAAAATAGAGTAGCAAGAGCTAGGGTTTCCTCAATTCCAGATTTAAATTCATTTAAATTTCTTCTTTTCATAAGGAAATCACGAACTTTTGAATTATTGTTTTTGCAGAGGAAAGTTAAGAAACGTGTGAATGGCGGACGGTTACTGGAATCGGCGACAGCCAACTCCTCCGATGCTGTCTTCCAGCGGGGCGCTTAAACGACCTCGTACTGAATACGATGGCCCACCTTCTGGGCTACATCCATCTCATGAGATGCATAATTATTTGGCAAGAGACGGTGATCGTGGTGGACATCTGCCTGTAAAGGATACAAAAACAATTGGGTCGGCATATGATCGCTATCTGCAGAGTGCACAAATTTCTTCTTTACCTTCTGGAGAAGCAAGAACA…	Location(nucleotides)	195	286	378	502	540	696
					Major allele	C	G	A	T	T	T
					Number of sequences with major allele	4	4	4	4	4	4
					Minor allele	T	A	T	C	G	C
					Number of sequences with minor allele	2	2	2	2	2	2
HAU-SNP506	TCCTCCTGTGATGGGTCGTC	TCTCCACCACGATGTCGGAA	Ghi.9447	GAAGAAAGAAAAATAGAGTAGCAAGAGCTAGGGTTTCCTCAATTCCAGATTTAAATTCATTTAAATTTCTTCTTTTCATAAGGAAATCACGAACTTTTGAATTATTGTTTTTGCAGAGGAAAGTTAAGAAACGTGTGAATGGCGGACGGTTACTGGAATCGGCGACAGCCAACTCCTCCGATGCTGTCTTCCAGCGGGGCGCTTAAACGACCTCGTACTGAATACGATGGCCCACCTTCTGGGCTACATCCATCTCATGAGATGCATAATTATTTGGCAAGAGACGGTGATCGTGGTGGACATCTGCCTGTAAAGGATACAAAAACAATTGGGTCGGCATATGATCGCTATCTGCAGAGTGCACAAATTTCTTCTTTACCTTCTGGAGAAGCAAGAACA…	Location(nucleotides)	195	286	378	502	540	696
					Major allele	C	G	A	T	T	T
					Number of sequences with major allele	4	4	4	4	4	4
					Minor allele	T	A	T	C	G	C
					Number of sequences with minor allele	2	2	2	2	2	2
HAU-SNP507	GAGCCATCTCAGGGTGGGAT	AAGCTGAGCTGCATCAGACG	Ghi.9590	CACTCTTTTTCTCTCTCTAAACATTCAAGCTTTAGCCTTCAACACATATATATTTATATAGAGAAAGAGAGGGGGAGATAGTTCTTGTTTTAAGGATTTGAAATTATTATTATGGGGGATGGGAAGAGATTTGCTGTACTTCTGTGTGCGGAGGATTCCGATTATGTTAAG***AGGTACGGAGGATATTACGGGGTGTTCGTCGAAATGCTGGCAGAGGAAGGCGAGGCGTGGGAAGTTTTCAAGGTGGCCAATGGCGAGTTCCCTGACGATGATGAGATCGCGAACTTTGACGGTTTCGTTATAACCGGGAGTTGCAATGATGCGCA*TGGGAACGATGTTTGGATCTGCAAATTGATTGCTCTTTTGAAAAAATTGGATTCACTGAACAAAAAAGT…	Location(nucleotides)	297	385	386	424	515	518	530
					Major allele	T	A	C	A	A	A	G
					Number of sequences with major allele	4	4	4	4	4	4	4
					Minor allele	C	C	A	G	G	T	A
					Number of sequences with minor allele	2	2	2	2	2	2	2
HAU-SNP508	TACCAATGGAGATCGGCGGT	GAACGGCTGGATGTCCTGAC	Ghi.9604	ATCACTTTGTTCAAAAATATTAACACTTTTTCTCAACTACGAACTTCCAATTTTCCTTTAAAAGCCCTCTCTCTCCTTTTTCTCTATCTCTTCGATCCTTCATTGATGCATGGCCGCGAGTCTTTTGGCGCGTGAGGTATCTGACCTATGTCTCGGAAAGCCTGCGCTGAGGTCCCTCTCTGTCTCTGCCACCGTCGGCGATGCCTTGACGACTTTGAAGAGATCCAGAGACAACTATATTAGTTTTTGGAACTGCAACCATGGTCATTTTTCGGAAGTCGACAAGGTTGACGCCGTCGCCGCTCTTGATGACTGCCGTTGTGTGGGCAAAGTTTGTGTGGCGGATATCATCGGTTTCTTATGTAAGG*AAGAAAACCTGTCGAATCCTGGAATTGCTC…	Location(nucleotides)	540	553
					Major allele	T	T
					Number of sequences with major allele	3	3
					Minor allele	C	A
					Number of sequences with minor allele	2	2
HAU-SNP509	GCGAGCGTATCGGCACTTAT	GACCCGATTCCTTGTCAGCC	Ghi.9657	AAAAAAAAGAAAGGATTACCCAATCGGTACTCTTTTACCCTCCCAAGCCTCTCCCAATCAGTCATCACTGAAATCCATCTCCACCCACCCTCTCCCTCACAGCATCGACAGAAGCGGCAAGTTCTTCTTTTCTTTAAATTTTTGGCGAGAAAAGAAGAAAAGAAGAAGATGAGGCCAATTTTGATGAAAGGTCATGAAAGGCCATTGACGTTTCTCAAGTACAACAGAGATGGAGATCTTTTGTTTTCATGCGCTAAGGACCATACCCCTACCGTTTGGTTCGCCGACAATGGCGAGCGTATCGGCACTTATCGTGGCCATAATGGCGCCGTTTGGTCTTGCGACGTCTCAAGGGATTCGATGAGGCTTATTACGGGAAGTGCCGATCAAACTGTGAAG…	Location(nucleotides)	58	75	177	301	313	430	431	529	612	693
					Major allele	G	C	G	C	C	T	A	G	G	G
					Number of sequences with major allele	2	3	3	3	4	4	3	3	4	3
					Minor allele	T	T	A	A	T	C	G	A	A	T
					Number of sequences with minor allele	2	2	3	3	2	2	3	3	2	3
HAU-SNP510	GTGAAGACAGGTCAAGGGACG	GAACGAAACGACCACCACCA	Ghi.9867	GGCACGAGCATGCTTGTATCTTTAAAACCTTTGATCTTTACCCTTTTGTCTTCTCTTCTGTCTCAGCCTTAGATCCATAAAAAACAACCCCTTTTTTCTTCGTCTCTTATAATTAAAAAAGAAAATGGCAACTGGTTGGAGAAGAGCCTTTTGTACTGCAATCCCTAGAGAACCTGAAACCACTGATCCTAGTCCTAAAATTTGTGCTAAGTTAAGCTTTTTTAGTAGTGGAAGTAACCCTTCTACTCCTCGTCTTCAACCATCTTCCACAAATGAAAACACCCCTAAAGCATCCAATCCTTCTTCTCCTCGTTCACCACTAAAGCTCTCACTTTTTCGTAATAGCTTCAAGTTCAGAAGTACTTGTGGGATATGTTTGAATAGTGTGAAGACAGGTCA…	Location(nucleotides)	418	576	623
					Major allele	T	G	T
					Number of sequences with major allele	2	2	2
					Minor allele	G	T	C
					Number of sequences with minor allele	2	2	2
HAU-SNP511	AGGTCCCAGTGGCACGTTAA	CAACTGGTTCCTTCTGGGCTG	Ghi.10147	GGCACGAGGGGATTTTCTTTTAGCTCGAGGAAGTGGCGATTTTCAGTTGAAAAAATCTCGAGGAGTTGAAATCTGATGTGGGCGACTTTAAGATCCCGATATCTGCATCTATCTGCAAAAACGTTGCCTTCCTCCTCTCTCACAAATGGCTCGTGGAAGCTGGGGTTTTCAGGTTTAAATCAGACGTTCTCTTCATCCACTGTGGAGAGAAGAAGCAATGAGTTGCTGAGCCTGCAAGAGGTGGAGAAGGTTCTAAGCGACGTGAGAGCAGACGACGTGGCAGTGGTTCCGGTTGGTAACCAATGCGATTGGGCAGATTTCATGGTGATTGCCACCGGTAGGTCCCAGTGGCACGTTAAGAACATCGCCCAAGCCCTAATTTACAAGGTTAAGCAGAAG…	Location(nucleotides)	466	468	507	543	551	588
					Major allele	A	C	G	C	C	T
					Number of sequences with major allele	7	7	7	7	6	4
					Minor allele	G	T	T	T	T	C
					Number of sequences with minor allele	2	2	2	2	2	2
HAU-SNP512	GAGGCCCTACAGTGGGTTGA	TTTCACGGGTTTTGGCACCA	Ghi.10164	CACAACCTCACTCACCCTCGCTCACGCACTCTGGGTTACCACTTTGCACAGACAAAAGCAGAGAAACAAAGAAACGAAACTCAGGTAGAGGGAGAAAAGGCTACAGTTACGGTCACAGTCATAGACAGCTCTGCTAGGAAATTGAAACTGATTGGAATTTTCATTTGTTGTTTTTAAAATAAACAAAATTTAGTATTCTAGAAGATGGTGAGGATAATTCCCATGGCGTCGTCCTCAATACGACCTTCGTTATCTCCGTTTAGGTGCTCCGGCGGTGTTTCTTCATCGCGGTTTGGTGTTTCCCTTTCTCCGGTTCACCTTCACCGGCACCTCGGTTTCTCTAATCTCGGCAGCGTTGTTCCGCAGTCGCAATTCTTTGGTTTCAAAGCCTCTAAGATG…	Location(nucleotides)	606
					Major allele	A
					Number of sequences with major allele	4
					Minor allele	G
					Number of sequences with minor allele	2
HAU-SNP513	CTTCACGGGCTTCCACGTG	CCCCATCCTCTCATGCTGAACTA	Ghi.10185	AAGCTCTTCTATGTTGTTGCTTGTTTGTAACAAAAGAAGTTCTTCCAATAACCTTCCAACAGTGACAAGATTTCCGGTGAGTGTTCTCACTCTCCAGTCATTTTTAGCGTGTGGAGCTGTGGCTTTTCATGCTCTGGCTGAAGGGCTTGCACTAGGAGTGGCTGCGCCAAAAGCTTATGGACTTGGCCGGCACATGGTCC*TTCCTGTATCCCTTCACGGGCTTCCACGTGGTGCAGCTGTGGCCAGCTACATCTTTGGAACTACTGGCAGTTGGTATGGCTCTCTTGCAGCAGCTGCTCTAATCAGCGTCATAGGCCCGATATCTGCAATTGGAGCAATATTGGCAGGAATTGACTACAGTGGTCTTGACCATGTGATGGTTTTGGCCTGTGGAGGAT…	Location(nucleotides)	250	261	305	306	309	573
					Major allele	G	G	T	G	T	C
					Number of sequences with major allele	2	2	2	2	2	2
					Minor allele	A	A	C	A	G	G
					Number of sequences with minor allele	2	2	2	2	2	2
HAU-SNP514	TCTCCAGAATCTAACCCGCCAC	TCGGCCTTGCAAATGAAGCTC	Ghi.10307	GAGGAGAAAAAAAATAAAACCATTGTAAAGTTGTAAAGGTTCTAAATTCTTTAACCTGGATTAAAAATGTTTGTTTTTTTCTTAGGGTTTTGATTTTTCTTTGTCCATTTGATATAAAAAAAGGTATTTTGGTAGTAGCCATTTTCTTCGAGAAAACCATCTTCTCCAGAATCTAACCCGCCACCTTATCTCTCAATCTTCCTTCTTATGTTCTGAAAATTTTCACAGCATATTGTGGGGGATTTGATTCCTCAATTATTTTGAAGAAACCATAGGAGAGACATGGAAGCTGTTCTAAAAACCAGAGGGCTTCTTTCATTATCACCAAATCCGACCAGAGCCAGAAGCCTTTTGAACCCATCACAAGGCTTAAAGCAGAGGCTCTTTGCTTCGAAACCC…	Location(nucleotides)	258	322	417	465	496	525	544	558	636	762	804	838	845	847	848	850	851	853	854	856	858	859	861	862
					Major allele	A	T	A	G	A	G	A	A	T	C	T	G	G	G	T	T	C	G	T	G	A	T	C	T
					Number of sequences with major allele	6	6	6	6	8	6	6	8	6	6	6	6	6	6	6	6	6	6	6	6	6	6	6	6
					Minor allele	C	C	G	T	G	A	T	G	C	T	C	T	T	T	C	C	G	C	C	C	G	C	T	G
					Number of sequences with minor allele	4	4	4	4	2	4	4	2	4	4	4	4	4	4	4	4	4	4	4	4	4	4	4	4
HAU-SNP515	AGCTTCATTTGCAAGGCCGAG	ACGTCCTTTGTGTCCCTGAGT	Ghi.10307	GAGGAGAAAAAAAATAAAACCATTGTAAAGTTGTAAAGGTTCTAAATTCTTTAACCTGGATTAAAAATGTTTGTTTTTTTCTTAGGGTTTTGATTTTTCTTTGTCCATTTGATATAAAAAAAGGTATTTTGGTAGTAGCCATTTTCTTCGAGAAAACCATCTTCTCCAGAATCTAACCCGCCACCTTATCTCTCAATCTTCCTTCTTATGTTCTGAAAATTTTCACAGCATATTGTGGGGGATTTGATTCCTCAATTATTTTGAAGAAACCATAGGAGAGACATGGAAGCTGTTCTAAAAACCAGAGGGCTTCTTTCATTATCACCAAATCCGACCAGAGCCAGAAGCCTTTTGAACCCATCACAAGGCTTAAAGCAGAGGCTCTTTGCTTCGAAACCC…	Location(nucleotides)	258	322	417	465	496	525	544	558	636	762	804	838	845	847	848	850	851	853	854	856	858	859	861	862
					Major allele	A	T	A	G	A	G	A	A	T	C	T	G	G	G	T	T	C	G	T	G	A	T	C	T
					Number of sequences with major allele	6	6	6	6	8	6	6	8	6	6	6	6	6	6	6	6	6	6	6	6	6	6	6	6
					Minor allele	C	C	G	T	G	A	T	G	C	T	C	T	T	T	C	C	G	C	C	C	G	C	T	G
					Number of sequences with minor allele	4	4	4	4	2	4	4	2	4	4	4	4	4	4	4	4	4	4	4	4	4	4	4	4
HAU-SNP516	TGCCTATGGCAGTTGGGTTCA	AGCAAGTGCTTCAGGGTGGA	Ghi.10307	GAGGAGAAAAAAAATAAAACCATTGTAAAGTTGTAAAGGTTCTAAATTCTTTAACCTGGATTAAAAATGTTTGTTTTTTTCTTAGGGTTTTGATTTTTCTTTGTCCATTTGATATAAAAAAAGGTATTTTGGTAGTAGCCATTTTCTTCGAGAAAACCATCTTCTCCAGAATCTAACCCGCCACCTTATCTCTCAATCTTCCTTCTTATGTTCTGAAAATTTTCACAGCATATTGTGGGGGATTTGATTCCTCAATTATTTTGAAGAAACCATAGGAGAGACATGGAAGCTGTTCTAAAAACCAGAGGGCTTCTTTCATTATCACCAAATCCGACCAGAGCCAGAAGCCTTTTGAACCCATCACAAGGCTTAAAGCAGAGGCTCTTTGCTTCGAAACCC…	Location(nucleotides)	258	322	417	465	496	525	544	558	636	762	804	838	845	847	848	850	851	853	854	856	858	859	861	862
					Major allele	A	T	A	G	A	G	A	A	T	C	T	G	G	G	T	T	C	G	T	G	A	T	C	T
					Number of sequences with major allele	6	6	6	6	8	6	6	8	6	6	6	6	6	6	6	6	6	6	6	6	6	6	6	6
					Minor allele	C	C	G	T	G	A	T	G	C	T	C	T	T	T	C	C	G	C	C	C	G	C	T	G
					Number of sequences with minor allele	4	4	4	4	2	4	4	2	4	4	4	4	4	4	4	4	4	4	4	4	4	4	4	4
HAU-SNP517	CTCCGTCGTTCTCGTCGTAC	ATAGCCGTCATGGCTCGAAC	Ghi.10427	AAACCATTAACATAACCTATATCTTACTTTCCAACCTCTTTCTTCCATCTCCATCTCCATCTCCATCTCCTTTCTGCAATTATTCCCAACTTTCCATGGCTTCCTTCACACCCAATCTAGAACCTGCCCCTGACACCTCTCTTCAGTTCAAGCCCAAGAAACCCAGGATAACCCTTCAAACCCCTTCCTCTTGTCCTCCCAATCAACGCATCCAAAGAATTAAGCGATGGCGGACCCAACGAGACCAACACATCTACTCCTCCAAGCTCTTCCAGGCTCTCCGTCGTTCTCGTCGTACCTCCGCCTCCAGGGAAGTCCACGAAACGGCTGACAGGGTTCTCGCCGTTTTGGCCAAGGGCACCACTCGTTGGGGCAGAGCCATTCTCACCGCTCGCAAGG…	Location(nucleotides)	347	467
					Major allele	C	G
					Number of sequences with major allele	3	4
					Minor allele	T	T
					Number of sequences with minor allele	3	2
HAU-SNP518	CCAAGAAATGTGCCCCTGCT	GCCCTTGAATTGAATTTAGGTGACA	Ghi.10462	GGGGGACACTTGAAACGTAAACAATAATCTGTTTCTTTCTTATAATTAGGTTTCAGTCATGGCTATTGTTTCTAAAGCTTTGATTGCCTCACTTCTCATCTCTCTTCTCCTTTTTCAACTGGTTGAAGCTGATCATCAACTGGTGACAGATGCTAGGAAGGGAGCCTCTCCCCCGAAGAAAATTGACTGTGGTGGAGCATGTGCAGCTAGGTGCCGGTTATCATCAAGGCCACACCTATGCAAGAGGGCATGCGGGACATGTTGCGCGCGTTGCAACTGTGTTCCTCCAGGAACTGCCGGTAACCAAGAAATGTGCCCCTGCTATGCTAGCTTGACCACCCATGGTGGCAAACGCAAGTGCCCTTGAGTTGATATCGACTTGAAACGAGCCTCTCCTTA…	Location(nucleotides)	476	477	478	479	480	481	482	483	484	485	486	487	488	489	490	491	492	493	494	495	499	500
					Major allele	T	A	T	A	T	A	T	A	T	A	T	A	T	A	T	A	T	-	-	A	G	-
					Number of sequences with major allele	7	7	7	7	7	8	8	8	9	9	9	9	9	9	8	7	7	8	8	7	9	8
					Minor allele	-	-	-	-	-	-	-	-	-	-	-	-	-	-	-	-	-	A	T	-	A	G
					Number of sequences with minor allele	5	5	5	5	5	5	5	5	5	5	5	5	5	5	6	7	7	6	6	7	5	6
HAU-SNP519	GAACACAATCCCGCAATCCACA	CAACCCACCAGCCAGTTTCAA	Ghi.10498	GATCATTCAAAATCATCAAAATTCAATCAGATCACAACAATGGGTATTC*ACTTGAACACAATCCCGCAATCCACAATCACAAAATCCCATTACCACACCCACAAAATCTTCCTCTTTTGCAATTACATCCTCCTTTCCGCCGCTTCCAGCTGCATCTTCCTAACCCTCGCCCTCCGCCTCTGTCCTTCCCTCTCCGGCCTCTTCTTAATCCTCCTCCACGTCATAACCATCGCCGGAGCAATCTCCGGTTGCGCAGCTGCTTCTTCGGGTACAAACGGATGGTACGCCACACACATGGTGGCAACGGTGCTGACGGCCATATTTCAAGGGTCAGTTTCAGTGCTGATATTCACTAAGACAAGTGATTTTATG*GGGTATTTGAGATCTTACGTAAGGG…	Location(nucleotides)	127	200	221	247	311	344	410
					Major allele	C	C	G	C	C	C	T
					Number of sequences with major allele	3	3	3	3	3	3	3
					Minor allele	T	T	A	G	T	T	A
					Number of sequences with minor allele	2	2	2	2	2	2	2
HAU-SNP520	CAGCGGGGGATTAAGGAAGC	TTCTGCCTTCGGACCCATCT	Ghi.10512	TTGGTATAGTGAAGCATGTGGATGCTAAGAATGTAACAATTCTTGATCAGTCCCCTCACCAGCTAGCTAAGGCCAAGCAGAAGGAGCCTTTGAAAGAATGTCAGATTATTGAAGGTGATGCGGAGGACCTACCATTCCCTACTGATTATGCCGACCGATATGTGTCTGCAGGGAGTATTGAGTACTGGCCAGACCCACAGCGGGGGATTAAGGAAGCTTACAGGGTACTGAAAATAGGAGGGAAAGCCTGTCTTATAGGTCCTGTACACCCAACATTCTGGTTATCACGGTTTTTTGCGGATGTATGGATGCTCTTTCCGAAAGAGGAAGAATATATTGAATGGTTTAAAAAAGCTGGTTTCAAAGATGTAAAGCTGAAAAGGATTGGTCCAAAATGGT…	Location(nucleotides)	35	257	353	393	478	501
					Major allele	C	A	A	A	C	A
					Number of sequences with major allele	3	6	7	7	7	6
					Minor allele	A	T	G	G	T	T
					Number of sequences with minor allele	3	2	2	2	2	2
HAU-SNP521	GTGTATCGGCTGCATCATTTCC	CAGTGCGCTATGAAGGTTTTGG	Ghi.10552	TTTTTTTTTTTTTTTTTTTTTATTAGAATAATCATGAATATAACTTGGCAACAGAACATTTTAAGTTCACTAAAAGCGAAATCTATCAGAATGTGTATCGGCTGCATCATTTCCTAATGAATATACTATTTTCTGATAACCTCCCGAAAAATACTTATTGGCAAAAGCATATATGAATATGAAAACCTAAGA*GCAAAGAA*GACAATAGCTATAAGGAAGACATTAAAAAAATACTAAAAGTGAGCTCTAAA*TATCCTCCTACCTTTCCTTTAAAAGCAA*AATAATTCTTGCTCATCAAAATGAACACAAAAGATTGACCAAACTCTTGGGAGTTCCTTCAGTCAGATATCCTTAACTCAACTCCGAGTACATCCTTTACCAACTCGTACGTGACA…	Location(nucleotides)	326	369	381
					Major allele	A	G	T
					Number of sequences with major allele	4	4	4
					Minor allele	G	A	C
					Number of sequences with minor allele	3	3	3
HAU-SNP522	ACCCAACGAGACCAACACATC	CGGTAATAGCCGTCATGGCT	Ghi.10554	GGTTCCGTTGCCCCGAAGTACTCTTCCAACCATCTCTGATTGGTATGGAAGCAGCCGGAATCCATGAAACTACATACAACTCCATCATGAAGTGTGACGTTGATATCAGGAAGGATCTATACGGAAACATCGTGCTTAGCGGTGGATCAACCATGTTCCCTGGTATTGCCGATAGGATGAGCAAGGAAATCACAGCTCTTGCCCCTAGCAGCATGAAGATCAAAGTGGTCGCACCTCCAGAAAGAAAATACAGTGTCTGGATCGGAGGATCTATTTTAGCATCTCTTAGCACCTTCCAGCAGATGTGGATTTCCAAGGGTGAGTATGATGAATCGGGCCCTGCAATTGTTCACCGAAAGTGCTTCTGATTTAGACGATTCTAAACCGAAGTCCACATTG…	Location(nucleotides)	200	272	344	433	463	479	485	486
					Major allele	T	T	A	C	A	T	C	A
					Number of sequences with major allele	3	4	4	4	4	4	4	4
					Minor allele	C	C	T	G	G	A	T	G
					Number of sequences with minor allele	2	2	2	2	2	2	2	2
HAU-SNP523	AATAGCACTTGGGGTCGCAC	AAACTGCCTCCACCGGTTTC	Ghi.10606	TCATCATTTTTTCCGTACA*TGTGAAGAACTTC*CATAGAATATGTTTTGAACAGCACGAAATCCTCGAAGCAATGATTGAAAAAAACATCGTGGGCCACGGAGGGTCTGGCACCGTGTATAGAATCGGGTTGCGAGGTGGAGAAGTTGTTGCAGTGAAGAGGCTGTGGAGTAGAACAGCAAAAGACACCACTCCAGAAGATCAATTGATCTTCGACAAAGGGTTGAAGACCGAGGTCGAGACTCTTGGAAGCATAAGGCATAAAAACATAGTCAAGCTCTATAGTTACATCACGAACTTCGATCGCAAAATGTTGGTTTACGAGTACATGCCGAATGGGAACCTTTGGGATGCTCTTCATAAAGGATGGATCCATTTAGATTGGCCAATTCGACACCA…	Location(nucleotides)	658	685	691	709
					Major allele	T	A	T	G
					Number of sequences with major allele	7	5	4	4
					Minor allele	C	G	C	A
					Number of sequences with minor allele	2	2	2	2
HAU-SNP524	TTTCTGACCGGCGATCCGTGA	TTAGCAAGCTGCTGCCTGCG	Ghi.10616	GAGATTTCAAGGATTCAATTTTGTACCGCCACTCTAGCAGCCCTGCGTTTCATTAAGCTTCAATTTTCTGACCGGCGATCCGTGACAGAGAGATGACGACGATACGCCNGGTTTTGCTGCAACGACCTTCTTCGTTTTGCTTCCGTCAATCTCGACCATTTAACCGAAACCTTTAATATGTCATTCTACATGACGTATTTAGCTCGATGGCCCGATTATTTTCAAGTAGCTGA*AGGCCCTGGCAATCGAGTGATGGGTTACATTATGGGAAAAGTTGAGGGGCAAGGTGAGTCTTGGCACGGCCACGTAACAGCAGTCACCATTGCACCCGAATATCGCAGGCAGCAGCTTGCTAAGAAACTGATGAACCTTCTTGAAGAAATCAGTGATAAGATTGA…	Location(nucleotides)	324
					Major allele	T
					Number of sequences with major allele	11
					Minor allele	C
					Number of sequences with minor allele	2
HAU-SNP525	CGTGGTATGCGTGTTGAGGATGC	AGTCGGCACTCGGGTCTCTCT	Ghi.10619	CGCCTACAATCCCAAAACCTGGTGTGTTTTTTAGGGTCTTATTTCCGGTCGAGTCCACTGCCGCTTTCCCTTCAAAGCCGACTCCTCACTCTCGCTCTCGTTCTCAGCTTCATACGCAACCA****TCCTAAAAGAGAAGATCTTTTGAACATGGTGGGGTGGCAGAGACATTTACAATGTGCACTTCGTCAAGTTGGGAGAAGATTAGAACATAATTATACTCATTCTACCAACTATTCTTCTTCTGTTTCTCGCTTAAACTCCCCTGTTTTACCTCGTGAACTGCCTAGTTATCAGAAATTGTGGAAATCTCCTGCTAGTATCTCAACGCCTTTATATAGATATTTCCAGCAGTTGGGAATTTCCACTTCAAGGAAGTTACTAGCAGGTTCATCTGA…	Location(nucleotides)	89	123	124	125	126	137	245	246	247	261	320	325	329	332	333	341	484	499	562	580	592	601	622	643	698	712	764	911	918	940	941	942	943	944	945	946	947	948	949	950	951	979	997	999
					Major allele	C	-	-	-	-	G	-	-	-	A	A	G	C	G	T	C	C	A	T	T	G	G	T	G	G	C	C	C	A	-	-	-	-	-	-	-	-	-	-	-	-	C	A	C
					Number of sequences with major allele	3	3	3	3	3	3	3	3	3	3	3	3	3	3	3	3	7	5	7	7	9	7	9	7	8	6	4	4	4	4	4	4	4	4	4	4	4	4	4	4	4	4	4	4
					Minor allele	-	A	A	A	G	T	T	C	T	G	G	C	A	C	C	A	G	G	C	A	A	A	C	A	A	T	T	T	T	G	C	A	G	C	G	G	C	A	A	C	G	T	T	T
					Number of sequences with minor allele	2	2	2	2	2	2	2	2	2	2	2	2	2	2	2	2	2	4	3	3	2	4	2	4	2	4	4	2	2	2	2	2	2	2	2	2	2	2	2	2	2	2	2	2
HAU-SNP526	GCACAGTCTTGCAGCTTTGG	GGCTGCTGAGTTCGTATTGC	Ghi.10648	GCACGAGGTTCCAAAGTGGGTAACAACTGCTTTCCTTGCTCTTGATAGGTTACTTCAGGTGGAGCAAAAATTGAATACTGAAATTGTTGAGCAGTTGAAAGGCGACAATGTTAGTAGCCAGCAGACATCTGTTAGTATTGATGAGGATAACAAAAGTAAGTTGCAGTCCTCATTTGGGTCTCCGAGACATATAGATATTCACGAGCAGAAGAGACTGATTGAGATTGCTTGTAGCTGTATAAAAAGCCAGTTTCCATCTGAAACAATGCATGCTGTCCTGCAGCTGTGTTCCACTCTGACTAGAACCCATTCTGTCGCTGTTTGTTTTCTGGATGGTGGGGGTGTAAGTTCACTTCTTTCGCTGCCAACAAGTAGTCTTTTTCCTGGGTTTGACAATGT…	Location(nucleotides)	558
					Major allele	T
					Number of sequences with major allele	2
					Minor allele	C
					Number of sequences with minor allele	2
HAU-SNP527	TGCCGCCACAAAGGAAGCTCC	CCCACTCCTTGACGACCTGGGT	Ghi.10650	CNTATAGTGAGTCGTATTACAAATGCANGTCGACACTNNTGGATCCAAAGAATTCGGCACGAGAACTCATCAACTGCAGCCCTAACATCAATCATCTACATGGCCATGGCAACTCAAGCAGGTCTCTTCACCCCCACAATCACCACCCCAAAATCTTTGGCCCCATGGAAACCAGCCTCATCATTTTCCTTTGCTACCTCTTCCAAGTCCCTCAACTTCTCCGTGGCTCAAAGAACCATTAGAGCTGCAGCTGCTGATGAGGAAGCATCATCTGCTGCCGCCACAAAGGAAGCTCCGGTTGGTTTCACCCCTCCAGAATTGGACCCCAACACCCCATCACCCATCTTCGGAGGAAGCACTGGAGGACTGCTTAGAAAGGCTCAAGTCGAAGAATTCTAC…	Location(nucleotides)	354	557
					Major allele	A	A
					Number of sequences with major allele	9	9
					Minor allele	G	G
					Number of sequences with minor allele	2	2
HAU-SNP528	TCCAGCATCTAAACGCGACC	ACGTAGAACTACACCCGGGA	Ghi.10672	TATCTTTCCCACGCGTCCGCCCACGCGTCCGCAACGTCGTCGTTTTTGACCTTGTTCATCCCTTTCCCTTTGACATCTCTGTCCTTCCTTCCTTGCCTTTAAGATGACACCCAAGTCGTAAAAGGGCTCTAAGCCTCGTCCGCGTTTTCCTCATTTCCCTTTACTCGTTGACCGAAATTTCTCGACTCACCGTGTTCACAACCTCTAGATCTGTTACTTCCAAGGCCCGATTTCATAATTTCAAGATCTGCTTCCAGCATCTAAACGCGACCGTTTCCGGAACTCAACTCGGAGATTCAATTTTGAAGGGTTTCGAATTTGGATGTGCTTGTCTTTTATTTGGTCTACTGGAAATGTCGATTTTGCCCAAAGGTGATTCAGTTCATATTCGAGAAGTTT…	Location(nucleotides)	305
					Major allele	T
					Number of sequences with major allele	2
					Minor allele	G
					Number of sequences with minor allele	2
HAU-SNP529	TCACAGCAACTAGCAACGCC	GCCTCGAATGCTTCAAGCCAA	Ghi.10683	GCACGAGGCCAAAAAGCGACTGCTTCTCTTTACTCTCTTCTACTTCACTGCTTTTTACATTTTAGCCAAAACAGGGGACGCCCTTGAAAGCTGTGTTTGAGAACTGAAAATGAAGGAGCAAGATTCACCCACAACACCGCCAATACCAATCACTTCACAGCAACTAGCAACGCCGAGTGTTGTGAAGAAAGATAGCTCCGTAACTGCTGGATTCTTGGGTAAAAGTGGGTACAAATTCTGGGTCTTGGCTGCAATTCTCCTGCTTGCTTTCTGGTCCATGTTTACTGGCTCTGTTTCTCTCAAATGGTCTTCTGGTCATCTTACTGCATTTTCCGATGACATCGATTTCTCTGTCTATGATGATCTTGACGTTCTCGAATTGGAAGAAAGAGAGAAGGT…	Location(nucleotides)	285	343	344	345	505	608	671	688	694
					Major allele	C	C	G	A	T	G	G	T	A
					Number of sequences with major allele	5	6	6	6	5	4	4	4	4
					Minor allele	T	-	-	-	C	A	A	A	T
					Number of sequences with minor allele	2	2	2	2	2	2	2	2	2
HAU-SNP530	TGCTGAAAGGCTCCCCCATA	GGCTCATCCACGAGTCAACC	Ghi.10758	CTCTCTGAAATATAATTACGAATGAGGATGAGCTGTAATGGCTGCAGGGTCCTGCGTAAGGGCTAGCACCGAAAACTGCA*CCATTAGACCTTG*TCTTCAATGGATCAAGTCCTCTGATTCTCAAGCCAATGCTAC*TCTCTTCCTTGCCAAATTCTATGGCCGAGCTGGTCTCCTCAACCTAATTGAAGCCGGCCCTGAAAA*CCTTCGCCC*TGCTATTTTTAGATCACTTTTATACGAGGCCTGTGGGCGTGTGGTAAATCCAGTTTATGGGTCAATT*GGGATGCTTTGGTCCGGGAACTGGGGTG*AGTGCCAAGCAGCCGTTGATGCTGTGCTGAAAGGCTCCCCCATAACCCAAACTTCATCATCTTTGGAATCAGTTGAAGAAGAGCAAC…	Location(nucleotides)	341	419	471
					Major allele	G	C	G
					Number of sequences with major allele	3	3	3
					Minor allele	A	A	A
					Number of sequences with minor allele	2	3	3
HAU-SNP531	AGGAGCAGGTGTAAGGCTCA	ACTACTGATTTCCCTAGTTCACAAA	Ghi.10790	TATCATATGAGACATGGATTCTGGGACAAATCAAAACAGGAAGTCTTAAGTGTCTGGCTAATCTTGCACAATTTCGGTTCACCTCTCCCAATCTTTTGGCTAGTGGGGATGGTACAAAAACTGCACCATTATTGGCGAGGTTAATATTCATCCATCAGCAAAAGTACATCCAAGTGCCAAGATCGGTCCCAATGTCTCAATATCTGCTAATGCGCGTATAGGAGCAGGTGTAAGGCTCATTAGCTGTATCATTCTTGATGGCGTTGAAATCATGGAAAATGCTGTTGTTTTTCATGCAATTGTAGGGTGGAAGTCTTCTATCGGGAAATGGTCCCGTGTTCAGGCTGAAGGAGACTATAAAGCAAAACTCGGAATCACAATTCTTGGAGAAGCAGTGAC…	Location(nucleotides)	244	450	573	574	575
					Major allele	C	T	G	C	T
					Number of sequences with major allele	4	4	4	4	4
					Minor allele	T	C	-	-	-
					Number of sequences with minor allele	2	2	2	2	2
HAU-SNP532	ACACATGGCCATTGCCTCAG	TTGACGCAACCGTGCCTAAA	Ghi.10800	CATCAGGCAGAGGACGAGACAAGTTGCTAGTAGCTTTGTCCCTGCGAATATGTTGCTCCCTCGTTTGCATCGCCATACGCAAAGCAGGCTTCCCTGAAGAATCGACACTAACACCAATAATTCGCCCTGGCATCATCCTCTTGTACTCTTGGGAAGTAGCCAAAAAAGCAGCGTGAGGGCCACCGTACCCCATCGGCACCCCGAACCTCTGTGCTGAGCCAACAACTATATCTGCTCCAAGTTCACCTGGGGGCTTCAACATTATCAATGCTAACAAATCAGTTGCCATGACAACCTTAACACCCTGTGCATGAGCGTTCTTAACGAACTCCCCATAGTCCAAAATCTCACCCTCGGTACCCGGATACTGAACCAAAACCCCACAAACATCACCAGAGC…	Location(nucleotides)	689	690	692	693	694	734	743	856	939	995	1032	1052	1130
					Major allele	G	G	C	A	G	A	A	A	G	A	T	G	C
					Number of sequences with major allele	5	5	5	5	5	5	5	5	5	5	5	5	5
					Minor allele	T	T	A	G	T	G	G	G	A	G	G	A	T
					Number of sequences with minor allele	4	4	4	4	4	2	2	2	2	2	2	2	2
HAU-SNP533	CGAGACCCAAAGGAGGTTCG	ACCAAACTCGAACGGTGTCA	Ghi.11338	GGCACGAGTGGACCTAAGGGGCAGTCTGGTATCTACGCGCGTAATATAAGACCAAATGAAATGACCGAGATCTCGTTATTCGATCCTTCCTTCCGACAAAGCATTGCCTAAACATATCAGAAGAACACTTGGCGAGATATGCCAGCGAGCAGTGCAACCGGAGCCTCCCCGGAGGCGCCTAAGATAGTGTGGAACGAGACCCAAAGGAGGTTCGAGACTGAAGACAAGAAAGCCTACATAGAATACGTGTTAAGACATGATGGCAAAGTGA*TGGACATC*ATCCACACTTT**TGTCCC*TTCATCC*AAGCGA*GGCATGGGATTGGCTTCTCATCTCTGTGTTGCTGCCTTCCATCATGCCAACTCTCACTCTTTGACTATTATCCCTTCTTGCTC…	Location(nucleotides)	98	107	115	120	142	305	380	394	492	522	529
					Major allele	A	C	T	G	C	A	A	T	T	G	C
					Number of sequences with major allele	5	5	6	6	6	7	6	7	6	7	7
					Minor allele	G	T	A	C	G	T	T	A	C	A	T
					Number of sequences with minor allele	2	2	2	2	2	2	2	2	3	2	2
HAU-SNP534	TAAAGGTGCAGTTCCTCCAGC	AGCACATATGTAAGTACCCGAGGA	Ghi.11366	TCATCATTCACCATTCTTCTCCCATATCCCCTATGATCCAATAACCATTCACCCATCACCAATCTCTTATCTTTTTCTTCTTCAAAATCCAACCGAACACAAAAAAGCTTCCCTTTTCTTCACTAAACCCATTAATGGCTTCTTCTCTCAGTCTTTCAAGCCACACAGTGGCTTCATTATTCCCTTCTCACACTTCAAAGCCCCAATTGTCACTTTCTAAATCCATCCCAATTCTCACCAAGTCATCACAGTCTCAATTTCACGGCCTTAAATTCTCTCACTCTTCTTCTCTTTCAATCCCTCGTTTTTCCACTTTTAAAACCTCGATTTCTGCTAAGGTGAATAAAGGTGCAGTTCCTCCAGCATTTACTTTGAAAGATCAAGATGGGAAAACTGTAA…	Location(nucleotides)	394	479	481	541	571	676	679	685	735	783
					Major allele	C	G	G	A	C	A	A	A	T	T
					Number of sequences with major allele	4	4	4	4	4	4	4	4	4	4
					Minor allele	A	A	A	T	T	G	G	G	C	C
					Number of sequences with minor allele	2	2	2	2	2	2	2	2	2	2
HAU-SNP535	GGTGCCTTCGGGGATGAATC	CCTCTGTAGGTGCCGGAAGA	Ghi.11439	AACCGCGAGGAGTGCGTATGGTAAGCTGGGTGAGGATCCTAATGCTCAGTTGCTGGATATCAGAGGACCCAAGGAGTTTAAAGATGTTGGCAGCCCTGATATAAAGGGTTTTGGGAAGAAACCTGTATCAATTGCCTTTAATGGTGAAGACAAGCTTGGGTTCTTGAAAAAACTGGATTTGAAATTCAAGGAACCGGAAAATACCACTTTGTTTATCATAGACAAATTCAATGGGAACTCCGAGCTGGTCGCGGAATTGGTCACCGTGAACGGATTCAAAGCCGCATATGCAATAAAAGACGGCGCGGAAGGACCACAAGGATGGATGAATAGCGGTCTTCCATGGATACCACCGAAGAAAGGTCTCGACCTTAGCAACTTGACGGAAACATTAAGTGG…	Location(nucleotides)	567	607
					Major allele	G	G
					Number of sequences with major allele	3	3
					Minor allele	A	A
					Number of sequences with minor allele	2	2
HAU-SNP536	TTGGAGTTGGCATTGCCTCC	GCAGCTGGGTTGAAGACACA	Ghi.11581	CATCAGGCAGAGGACGAGACAAGGGGCCCTGTTTCTTTCTGTTGCATCATCTGTCTCTATTGTCATATGCAACAAAGCTTTGATGAGCAATCTTGGCTTCCCCTTTGCTATCACACTCACTAGTTGGCATCTCATGGTAACATTTTGCACCCTTCATGCTGCCCAAAGATTCAATCTGTTTGAGAATAAATCAATTGACATTAAGACTGTGATGCTTTTTGGCATCCTCAATGGTGTTTCTATTGGATTTCTTAACTTGAGCCTTGGATTTAACTCCATTGGTTTCTATCAGATGACCAAACTTGCAATTATACCATTCACTGTATTATTGGAAACTGTCTTCCTCAAAAAGCAATTCAGTCAAAAGATAAAGCTATCCCTCTTCCTTTTGCTTGTTGG…	Location(nucleotides)	467
					Major allele	A
					Number of sequences with major allele	2
					Minor allele	G
					Number of sequences with minor allele	2
HAU-SNP537	CGTAAAACCGTTGACTCGAGGA	GTTAATTGTGGCTCCTGTGATGC	Ghi.11835	CCATGACGAAGTCGATGGATTTGACGAAGCATTGTGCCCTCTTGATCACGAAACCGAAGGGAACATAATCGACGACGAAATCAATGACACCATCGTAAAACCGTTGACTCGAGGAACCACACTACACGCGATCATCGATGCCTGCTACAGTGGAACAGTCCTCGATCTCCCTTTCGTTTGCAGGATGAACAAGGAAGGGCGTTATGCGTGGGAAGATCAAAGAAATCCCTTATTTTACAAGCGTACAAGTGGAGGATTAGCCTTTTGTTTTAGTGCTTGTGATGATCATCAAACCTCTGCTGATACCACTGCTTTCACAGGAACCAATGTGAGAACCGGCGCGATGACATATAGCTTCGTACAAGCGATTCAAAATGAACGGAGGTTGACTTATGGGCA…	Location(nucleotides)	124	206	207	230	247	301	412	445	505	509
					Major allele	A	G	C	T	A	T	G	T	G	G
					Number of sequences with major allele	5	5	5	5	5	5	5	5	2	2
					Minor allele	G	A	T	C	T	A	A	C	A	A
					Number of sequences with minor allele	2	2	2	2	2	2	2	2	2	2
HAU-SNP538	GGGTTACAGGTGCACCATCA	ATTGCCCGCATTAGAACCCC	Ghi.11993	AGAAAACAAATTTCAAATTACTCCGTCTCTTCCGCTGATCCCTCTTATTTTTCACTCTTCCATTTGAATCTTGTCTGAAACAAAGATAATTAAAAAAAACCCGATTATAGATCCGATTAAATATTAATTGGGTTCATTGATTTCTTATTTGATCATGTCGATTTAAGAAGGGACAGAGTAAGGGAAGGTTTGAATCGAAGCGTCGAGGTTTTTATTAGATATCAAGTAATTCAGAAGGGGGAGAGAGTTGGGAGATGAACGGAATAGGAAGACAGGGGCAGAGATCTACTGCGGCGGGGTTACAGGTGCACCATCAGAGATTAGGCAACATTCGGATAATTTATTCCAAACGACGTCATACGGAAGTTGGCTTCAGTCTACT*GGTTTCAGCATATTCA…	Location(nucleotides)	100	121	369
					Major allele	C	A	G
					Number of sequences with major allele	4	5	5
					Minor allele	A	-	A
					Number of sequences with minor allele	3	2	2
HAU-SNP539	TGACCCAGAGGGAGAGGTGA	ACTAGGAGCTCTCCTGGGGA	Ghi.12067	ATTTTTATTTGTGAATTCAGTTAATGTTTCTCACGTCCCACATTGTTTGAGAAGACTCCCTTTTCCTTCAATCCAACTCCACCTTCTTTCTGAAATCTCATAATGCAATAGAAAAATCTCTTCTTTTTTGGGGCTTCTTCAAAATATTATAAAAAAATCCAGGAAACGTTGCTGTCATTGCCAGCCATGACCGAGGTGCTCCATTTTCCTTCACCTCAAAGCACTAATACTTCCTCTCCTTCCTCTTCTTCCGAGCCTGCCTTGTCGTGTGGTCCCCAAACATCCTTAGCCTGCACTCAAGACAGAGATGGGTTTGTTAATGAAACAAGCTGTGGTGGTGACCCAGAGGGAGAGGTGAAGGAAAGACAGAAAGAGGACACAGATCAGTTGCCTTTGTTG…	Location(nucleotides)	300	358	399	416	417	435	480	651	714	784	861	933
					Major allele	A	A	G	T	C	C	C	G	G	G	T	A
					Number of sequences with major allele	2	2	4	4	4	4	4	4	4	4	4	3
					Minor allele	T	G	A	C	T	T	T	A	T	A	C	C
					Number of sequences with minor allele	2	2	2	2	2	2	2	2	2	2	2	2
HAU-SNP540	GCAAGCGCAACTGTCTTTGG	GCTCAGCACACTGCTCTTCA	Ghi.12067	ATTTTTATTTGTGAATTCAGTTAATGTTTCTCACGTCCCACATTGTTTGAGAAGACTCCCTTTTCCTTCAATCCAACTCCACCTTCTTTCTGAAATCTCATAATGCAATAGAAAAATCTCTTCTTTTTTGGGGCTTCTTCAAAATATTATAAAAAAATCCAGGAAACGTTGCTGTCATTGCCAGCCATGACCGAGGTGCTCCATTTTCCTTCACCTCAAAGCACTAATACTTCCTCTCCTTCCTCTTCTTCCGAGCCTGCCTTGTCGTGTGGTCCCCAAACATCCTTAGCCTGCACTCAAGACAGAGATGGGTTTGTTAATGAAACAAGCTGTGGTGGTGACCCAGAGGGAGAGGTGAAGGAAAGACAGAAAGAGGACACAGATCAGTTGCCTTTGTTG…	Location(nucleotides)	300	358	399	416	417	435	480	651	714	784	861	933
					Major allele	A	A	G	T	C	C	C	G	G	G	T	A
					Number of sequences with major allele	2	2	4	4	4	4	4	4	4	4	4	3
					Minor allele	T	G	A	C	T	T	T	A	T	A	C	C
					Number of sequences with minor allele	2	2	2	2	2	2	2	2	2	2	2	2
HAU-SNP541	AGGTTCTCCGTACACCGTGG	TCTTCCAGTCCAGGCTGACC	Ghi.12126	AGCGCGAGTTCCTCAAATCCCGCGATCCGAGTCGACTCAGCAACTCGCTTTTGCTTTGTTCAACCAGTTTTTTGCTTAAATTTTGCAAAAAGACAATTTGAGATGGGAGTTGTCAGTGTTTCTAGTTCAGCTGCCCGAACTCCAGTAGGATTAGGCACAAAGTTTTCTACTCAAAGATGTACATTTAGAAGACCTTGTATTATGGCATTTAAAGCAGACAAATTTAATAATACGGCTCTAGTTACGCTTCGAGACCATAATCTTTTGCCGGTGGAAACGGCTAAGGAGCACCCGAAGAGACGCGGGAAAGCGAAAAAGGCTTCCAAGACTGTAAACCGTGACTTTACTGATGAAGGTTCTCCGTACACCGTGGACGTAGATTACAACGAAGCCGCTGCC…	Location(nucleotides)	483	490	503
					Major allele	G	A	A
					Number of sequences with major allele	3	3	3
					Minor allele	T	G	C
					Number of sequences with minor allele	2	2	2
HAU-SNP542	GGACGAGACAATGGGGATGTG	CCATGTTGGCTCCTGGTTTCA	Ghi.12240	CATCAGGCAGAGGACGAGACAATGGGGATGTGAAGATAGCTGATTTTGGACTGGCAAAG*AGAAAGTGTGAAAAACAGGGGAGGTTTGAAATCAGGGGAACGCCTTTGAGTATGGCCCCTGAGTCTATCAATGGAAACGTTTATGATTCGGGGGTGGATATTTGGGCACTTGGATGCGCCGTT*GTTGAGATGTTTACTGGGAAACCAGCTTGGAACTTGAAACCAGGAGCCAACATGGCGGATTTGTTGATTAAAATCGGGGCCAGTGATGAATTGCCTGGAATTCCAAGGGAATTATCTGGGGAAGGAAAAGATTTTCTGGTTAAGTGTTTTTCTAGGGATACAAACAAGAGATGGACAGCTGAGATGCTCCTGCAACATCCTTTCATGGCTGGCGA…	Location(nucleotides)	51	67	79	85	86	147	168	180	184	295	344	485	494
					Major allele	C	T	G	T	T	T	A	C	-	A	A	C	-
					Number of sequences with major allele	4	4	4	4	4	4	4	4	4	4	4	4	4
					Minor allele	T	G	A	C	A	A	C	T	T	G	C	G	G
					Number of sequences with minor allele	2	2	2	2	2	2	2	2	2	2	2	2	2
HAU-SNP543	GCCAGTGATGAATTGCCTGG	ACCTCAACCTCATCCAGCTG	Ghi.12240	CATCAGGCAGAGGACGAGACAATGGGGATGTGAAGATAGCTGATTTTGGACTGGCAAAG*AGAAAGTGTGAAAAACAGGGGAGGTTTGAAATCAGGGGAACGCCTTTGAGTATGGCCCCTGAGTCTATCAATGGAAACGTTTATGATTCGGGGGTGGATATTTGGGCACTTGGATGCGCCGTT*GTTGAGATGTTTACTGGGAAACCAGCTTGGAACTTGAAACCAGGAGCCAACATGGCGGATTTGTTGATTAAAATCGGGGCCAGTGATGAATTGCCTGGAATTCCAAGGGAATTATCTGGGGAAGGAAAAGATTTTCTGGTTAAGTGTTTTTCTAGGGATACAAACAAGAGATGGACAGCTGAGATGCTCCTGCAACATCCTTTCATGGCTGGCGA…	Location(nucleotides)	51	67	79	85	86	147	168	180	184	295	344	485	494
					Major allele	C	T	G	T	T	T	A	C	-	A	A	C	-
					Number of sequences with major allele	4	4	4	4	4	4	4	4	4	4	4	4	4
					Minor allele	T	G	A	C	A	A	C	T	T	G	C	G	G
					Number of sequences with minor allele	2	2	2	2	2	2	2	2	2	2	2	2	2
HAU-SNP544	CCGATTCTATGAGACGGCCAGA	TAGAGACACCAGCAGCAGCAA	Ghi.12269	ATCAGGCAGAGGACGAGACAATGCGGTTGGAAGAGAAGTGGTATGCTAGTCCAGAGGATATCAATGAAGGTGTTTGCACAATTTTATCTAATATATACAGTTTGGGTGTGCTGCTTTTTGAGTTGCTTTGTCAATTTGAATCTGAGAGAGGACATGCTGCTGCAATGTTGGATCTACGCCATAGGATTTTTCCTCCAACTTTTCTGTCAGAAAATCTCAAGGAAGCTGGATTTTGTCTTAGACTACTTCACCCAGAACCTTCTTTGCGCCCAACAACCAGGGATATCCTACAATCTGAAGTACTTAATGGATTCCAGGAAGTATTTGCAGAAGAATTGTCGTCATCCATTAACCAAGATGATACTGAATCAGAATTATTATTGCATTTCCTTGGTTTAT…	Location(nucleotides)	783	788	793
					Major allele	A	T	T
					Number of sequences with major allele	2	2	2
					Minor allele	T	A	C
					Number of sequences with minor allele	2	2	2
HAU-SNP545	ATACGGGCTCCCAATGTTGC	TCAGGCACTCTACTGCTCGT	Ghi.12459	AGTCATCTTCTTCTAACCCAAACGATAATTTCTACTTCCTAAATCCCCAATTACAGTTGCCTTTTTTCCCTAATTTTACCAATTATTTAGTTCCTTTCATCCAAAATTTTGATCCTAGAAGAAGTCGAATGGCGTCAAGAACAGTTGCCAAAGATATAATAACTCTTCGAGGCTCAGCGGCAATCGTCGGCGAGTTTTTTGGATATGCAGCGAACAGCATTTTGTACAATCGAGGAGTTTATCCAGAAGAAAGTTTTGCCAAAGTGAAGAAATACGGGCTCCCAATGTTGCTTACTCA*AGATGAAGGTGCTAAATCCTTCATTACCAATCTAACAGCTCAGCTTTCTGAATGGCTGGAAGCTGGGAAACTACAGAGGGTGGTAATGGTTATCATGAGC…	Location(nucleotides)	311	561
					Major allele	T	C
					Number of sequences with major allele	2	2
					Minor allele	C	T
					Number of sequences with minor allele	2	2
HAU-SNP546	GCTATTGTCACCGGCTGCT	TCATAGCCCGCTTTCACGATT	Ghi.12555	GGCACGAGGACCCAACATAACTCTCTTGCCTAATTCCCTGTCCACAGTGTGTCTCTAGTTCGTTGAACCCAGAAAAAGGTTTCCGAACTGAAACTATGGGATCCCCAAACCAACAAGGAGACTCCCCATCACCATCATCATCAACCTCCGTGGACTGGCGGCGTCGGATATTGATCCCGACGGTCCTTGCAGGGGTTGCCGGTGGAGGCGTTGGGTTGGTGTCAAAGCATCGGAAAGTGTACGGCCTCGCTAATATTTCAGCTACTTACGCCACTAATTTCGCTATTGTCACCGGCTGCTATTGTGGAGCACGGGAGTTTGTAACAGCTACTCGTAAAACCGGACCTGATGATCTACTGAATTCTGCAATAGCTGGATTTGGTACCGGTGCTATACTGG…	Location(nucleotides)	183	198	314	395	422	444	506	508	509	578	601	628
					Major allele	G	G	G	A	C	A	T	A	T	A	A	G
					Number of sequences with major allele	2	2	3	3	3	3	3	3	3	3	3	3
					Minor allele	A	T	T	T	T	G	C	C	C	C	G	A
					Number of sequences with minor allele	2	2	2	2	2	2	2	2	2	2	2	2
HAU-SNP547	GAAGGAACTCCAGAGCAGATGC	GGATTGCATTCGGGGACCAAT	Ghi.12657	TATTGTTCTAAAAGATGGGTACAAGTGGATGTTTGCAGGTCATGAGGTGCGCGTTATTGAAACTCCTGGCCATACCCGAGGTTTGATTCTTTAGTCATTTCCATCGAAAATCGTTGAATTCAATATTTGTCATTAGTTCAAAATTCAATGCGATAACACTTGAATTTACAAATAAGAAAAGTCAGTCTTGGTTGTGCAAGCTTTGCGGTTGTTTATTCCTTCGAACCCCCTTTCGTCATTATTACTATTGTTGTTGTTGTTGTTGTTAAATTGAAAAAGTGTCATACAGGCCATATTAGCTTCTATTTTACGGGTTCTGGAGCAATATTTACTGGAGACACTTTATTCAGCTTATCATGTGGCAAGCTTTTTGAAGGAACTCCAGAGCAGATGCATTCT…	Location(nucleotides)	474	510	518	535
					Major allele	G	G	T	A
					Number of sequences with major allele	3	3	3	3
					Minor allele	A	A	C	G
					Number of sequences with minor allele	2	2	2	2
HAU-SNP548	GGTTTCCATGGCGACCAAGAG	CAGACTTTGCCCCCTTTACGC	Ghi.12659	GCAGAGGGTTCGTGGAGTTCCAGGAGAAACCCACTTTTTAATATCTTGTACTCCTAAAATTAAACTCAATATATATCACCTTAATTAAGATGTTTTATTTGTTCGGTTAAATATTACATTCTCTCTCTATAAATCCATGCATGCAAAGGTTTCCATGGCGACCAAGAGTATCCCACTTCCCTACTTTCTAGTCTTTACGCTTCTTTCTTTTGCATTTATTTTTATATATATCCATATAAGACAAAAGATGGGAGTAGAAGGCACCTTGGAATACATCTCTGATTTGCTTAGCAGCGTGAAGAAGAAGAAGAAGAAGAAGCAAATTCAAACTGTA*GCTCTCAAAATCAGGATGGATTGTGAAGGTTGTGCTCGTAAGGTCAAGAAGGTCCTCTCCGGCG…	Location(nucleotides)	263	265	328	488	515	616	627	645
					Major allele	A	C	A	T	A	G	T	A
					Number of sequences with major allele	6	6	6	5	5	4	4	4
					Minor allele	-	-	C	G	G	C	A	G
					Number of sequences with minor allele	2	2	2	3	3	3	3	3
HAU-SNP549	GGCAATCCGGGTATGCCTTC	CACTCCACTGTGAAAAGCTTGGA	Ghi.12696	CAAACACTGCAACCTGCTATGTCTGCCACTGCACTACTGCAGAAAGCTGCTCAGATGGGAGGAGCAGCAAGTAATGCATCCTTGCTTCGCGGTCTCGGTATTGTTTCATCTTCGGCAC*ACAAGAAAATT*ACAATGGGGTCAAGCACAAGTCGACCCTGACAATGCCTCCATTGCAGCAGGGCTTGGACTCGGGCTTCCCTGCGACGGAAGTTCAGGATTAAAGGAACTGATGATGGGAACCCCGGTGTTCGGTCCTAAGCAAACTACTCTCGATTTCCTTGGATTGGGGGTGGCTGCTGGTGGCAACCCCAATGCCAGCCTGTCTGCTCTAATTACGTCTATCGGAAGTGGATTTGATGCCACCACAGCAGCAGCATCGTTTCGAGGTGGAGATTAC…	Location(nucleotides)	634
					Major allele	A
					Number of sequences with major allele	3
					Minor allele	G
					Number of sequences with minor allele	2
HAU-SNP550	CGAACGGCATGTTGTACAGTTG	TCACTGATGCCATGAGCTTCAC	Ghi.12753	CTTTAAAGCACCGCAATCGAAGTCATCAACTTTCAACTGTACTCTGCAAATTCAACAATCTCCCTTCAAAACCCAATCTCTCTCTACAATTTCCAGAAAATTTTTTGGATTTACCGAGCGATGTTGGATTAAAACTGCTTTTCTCTCCAATTAGTTCCAATATTGTTGTTCGAACGGCATGTTGTACAGTTGGGACTGTAATACCAGTTTACTCGACTTTTAAAGCGATTGAAAACAAAGATCAAAACGAGCAGCAAAAATGGCTTCTTTATTGGACTGTTTATGGATCTTTTAGTGTTGCTGAAGTGTTTGCTGACAAAATCCTCTCCTGGTTCCCTCTCTACAACCATGCAAAATTTGCTTTTCTAGTTTGGCTTCAACTTCCATCTTCCAATGGGG…	Location(nucleotides)	455	500	511
					Major allele	G	A	G
					Number of sequences with major allele	3	3	3
					Minor allele	A	C	A
					Number of sequences with minor allele	2	2	2
HAU-SNP551	TCCGTTGTCTTGCCGTCTCT	GGACTTCCTTCACGAACCCATC	Ghi.12778	TTAATGGAGTCCTTTTCCATCATCCTTTCATCTTCTCCACCCTTCCAAAATCACCCCAAAACCCTCAAATCAATTTCTTCAAACTCTATTTCTCGACAACCCAAATCTCCCACCATTAAACTACCCTCTCACAACCCTCTCTCGATCCTTCAAAACTCCCCTATTTTACAAACTGTAGCCAAAACCCATGTTTCTTTTACCTTATTTAACCTCTTTACTTCTTTCCGTTGTCTTGCCGTCTCTGACACAGTTATATCCTCTCCCGAGCCTGGCAAAGTAAACCTTGAAGCAGTGTTGGTCTCGGTTGATGAGTTTTTTAACAAGAATCCATTTTTTGTTGCTGGATGCACTTTCATTTGGCTTGTTGTTGTGCCTTTAACTAAACAGTACTTGAGTAAA…	Location(nucleotides)	438	456	475	480	504	550
					Major allele	T	A	A	A	C	A
					Number of sequences with major allele	3	3	3	3	3	3
					Minor allele	C	G	G	C	T	G
					Number of sequences with minor allele	2	2	2	2	2	2
HAU-SNP552	GCTGACATGGATCATGGGACA	GCACGCATCAAAGTACAACACA	Ghi.12869	CCTATAGTGAGTCGTATTACAAATGCAGGNCGACANTTCNNCCNAACCAGNNGAATTCGGCACGAGAATTNTCNTCTGATTTTCCATTTGATCTGTTCAACTCAAGTTTACTCCTAAATTTTCTCAAGGAAAAAACACAAACTCTCCCAAAAATGCATGATTTTTGCTTCACAATCCCTTATGGATTAATTCTTG*TGGCTGGAGGAGTTATTGGGTATTGGAGGAAAGGAAGCACAGCATCACTCGCTGGGGGTGGTGGCACTGGGTTAGTTCTCATTCTTGCCGGATATTTGAGCCTTAAAGCTTTTGAGAAGAAAAAGAACTCTTATTTTGCTTTGGTTCTGGAGACTGTTACTGCTGCTGTGCTGACATGGATCATGGGACAACGTTATTACCAA…	Location(nucleotides)	149	173	246	257	258	270	285	298	340	420	443	471	480	508	525	545	556	572
					Major allele	A	A	C	G	T	A	C	C	G	T	C	G	T	T	G	G	C	T
					Number of sequences with major allele	2	2	3	3	3	3	3	3	3	4	4	4	4	4	4	4	4	3
					Minor allele	C	G	G	T	A	T	T	T	A	C	T	A	C	G	A	A	T	C
					Number of sequences with minor allele	2	2	2	2	2	2	2	2	2	2	2	2	2	2	2	2	2	2
HAU-SNP553	TCCTCAGGGAAAGGGGACAC	GTGACATAACCCAATGCCCTGT	Ghi.12940	CAGAAAGTACTGCAAGCCTTAAAACTCAAAAACTGAGTTATATAGGCTACTTCTGGTTGGGTATTTTCTGCGTTTCCGGTGCAATAAGTCAATCCAATAATAA***CCTTCCTCAGGGAAAGGGGACACCCGAGGGCATTAGTCACCCGGCTTAGCCCCTGCTATTGTCGGAGCTTCATCCTCTTATCAACCAAGCAATAATTCCCAACGGAAGAGGGGGCAGAGATAGAGAAAGAGAGGCATGGTAGATCTCTTCATATGGCTTTTTTCTTTCTTCATCCTCGTTGCCCTCCTCATTATCCTCGTTTATCAGCTCATATGCTTGGCTGATTTAGAGTTTGATTACATCAATCCTTATGATTCTTCATCACGGATAAACAAAGTGGTGTTGCCGGAATT…	Location(nucleotides)	257	393	524
					Major allele	A	C	G
					Number of sequences with major allele	4	4	3
					Minor allele	G	T	A
					Number of sequences with minor allele	2	2	2
HAU-SNP554	GAAAATCGATGGGCCCGCG	TGAGGGCAATAGGACCAAGGAA	Ghi.12947	CCNGATGGCCTTCCTGGTACCCCCCCCGGGNGGAAAATCGATGGGCCCGCGGCCNCTCTANAAGTACTNTCGAGTTTTTTTTTTTTTTTTTTTAAATGCAAAGTATCCTCTCTATATTTAACTTGCTCGGAAGTTTTCTGCCGACAAGGTAACTGTCACAACTAACGGTATACTGAAAACTACAATGAATAACAACACGAAAAGTCCAAAAAACACGTCTGCATTATTTCATAGATTTTTTT*AATATTAAAAGAGATTCATTG*AACTAAAAGGGAAGGAGGTGAGGGAAGAAGTTCCACCATCTTTCAGTCCAATAGCAGTTTCTGAATAAAACTGCAAATGCACATACCAAATATGTGGTATAGTTATGTTGTTGAACTC***********C***C…	Location(nucleotides)	104	146	191	243	313	314	316	329	380	396	397	398	426	441	473
					Major allele	T	A	A	-	C	C	A	A	A	-	-	-	T	A	C
					Number of sequences with major allele	5	5	5	5	5	5	5	5	5	5	5	5	5	5	3
					Minor allele	C	G	T	T	T	G	-	T	G	T	G	C	C	T	T
					Number of sequences with minor allele	2	2	2	2	2	2	2	2	2	2	2	2	2	2	2
HAU-SNP555	GGAAGGGCTACAAAGCTCGT	AAGAAGCAAATTTTCGTTCCTAGCT	Ghi.12997	TTCAGCCAAGTTTACAAAATATTTAATGCCTCAAGGATCTGAACCTCGTGGAACGAAAAATAAAATTGAACCAAAACGAATGGCTGTATCCAAGCCCAAGATTCTCAAGTCCGGAAAATTGCCTAGTGTTTCTAGTAGAAGTATTCCCCAGAAGAACTACTTATCAAACACTATGGTTTCTGAACCTGAGAGTGTTGTGGCCTCAGATGTGTCAAAATGGGAGGATTCTGTAAGCCATGCTGAGAATGTATCAGGAAAGCCAACCTTGATGGAGTTCAGATCATTTTCATCTTCTGATGGAGCAGCAGAGGGCCCGGTCTTATTTTCTTCTGTGGCTGTCTCATCAGATGTACCCCTCAAGAAAACTTCAGCTTCAAATACTAAATCTGAAAGGATTAA…	Location(nucleotides)	598	732
					Major allele	A	T
					Number of sequences with major allele	2	2
					Minor allele	G	C
					Number of sequences with minor allele	2	2
HAU-SNP556	CGGCCTTGCAATACCTAGACTC	GCGAAATGTGCAAGCTTGAGA	Ghi.13001	GGCACGAGCTTTTCTTTGTTTTCCCCTTCAGAATTCATATAGAGACAGAGAACCAAATTTGAAAAAAAGAA*CATACACATCTAAATCTTTAAAGCCTCAGCTTCTCTTTCTCTGTTTCGACTCTGTGGAGTAAATTTGGGATCGATGGCGGCCTTGCAATACCTAGACTCTCTTCGAAATGAGCATCCAGAGCTAGGCGACTGGTATAATTCTCTTGCAGATCTGTATCAAAAGAAGCTCTGGCACCAGCTCACTCTCAAGCTTGAGCAGTTCGTTGCTCTCACCGTTTTCCAGGCTGGAGATGCGTTGATAAAGTTGTATCATAACTTTATCACTGACTTTGAGATGAAGATTAATCCTCTCAAGCTTGCACATTTCGCTGTTATAGTTTCTCAGCA…	Location(nucleotides)	160	198	247	289	307	324	348	404	466	508	587	595	703
					Major allele	G	G	C	T	G	A	T	T	A	G	A	C	G
					Number of sequences with major allele	3	4	4	4	4	4	4	3	3	3	3	3	3
					Minor allele	A	C	T	C	A	G	C	G	G	A	G	T	A
					Number of sequences with minor allele	3	2	2	2	2	2	2	2	2	2	2	2	2
HAU-SNP557	TGCTTCTTTCGTGGCAAGTCA	TGGCCTTCCATTTCTTTGACAGG	Ghi.13007	GCACGAGCTTCTATGCTGTGAATTTTACACTCCCTTCCCTCATTTCCCCCTTCAATGGCTAATTATCCACATTTCACCTTCGTCTTCATCATCACCTTGTTCATTTGCTTCTTTCGTGGCAAGTCATCGTCTTCTTGGCTCAACAACGAAGACAATGGAGTCATAATGGTGCAAGGCAGGCGTGAGGATCGGCCTACGAGATCTGATTTCTCAGTTGGTAAATGGGTTTATGATCAATCATATCCTTTGTATGATTCTAACTGCCCATATCTTAGTACTGCTGTTACCTGTCAAAGAAATGGAAGGCCAGATTCTGGCTATGAAAAGTGGAAATGGAAGCCAAATGGTTGTTCTCTTCCAAGATTTGATGCACTGAAGTTTCTTGGGAAGATGAGAAGG…	Location(nucleotides)	203	261	435	486
					Major allele	G	T	A	G
					Number of sequences with major allele	2	2	2	2
					Minor allele	C	C	G	A
					Number of sequences with minor allele	2	2	2	2
HAU-SNP558	AGCCAAATGGTTGTTCTCTTCCA	CCCACGAACTCCATTGATCAGA	Ghi.13007	GCACGAGCTTCTATGCTGTGAATTTTACACTCCCTTCCCTCATTTCCCCCTTCAATGGCTAATTATCCACATTTCACCTTCGTCTTCATCATCACCTTGTTCATTTGCTTCTTTCGTGGCAAGTCATCGTCTTCTTGGCTCAACAACGAAGACAATGGAGTCATAATGGTGCAAGGCAGGCGTGAGGATCGGCCTACGAGATCTGATTTCTCAGTTGGTAAATGGGTTTATGATCAATCATATCCTTTGTATGATTCTAACTGCCCATATCTTAGTACTGCTGTTACCTGTCAAAGAAATGGAAGGCCAGATTCTGGCTATGAAAAGTGGAAATGGAAGCCAAATGGTTGTTCTCTTCCAAGATTTGATGCACTGAAGTTTCTTGGGAAGATGAGAAGG…	Location(nucleotides)	203	261	435	486
					Major allele	G	T	A	G
					Number of sequences with major allele	2	2	2	2
					Minor allele	C	C	G	A
					Number of sequences with minor allele	2	2	2	2
HAU-SNP559	CTATCTCCCTTTCCTCAATTTCTCC	AACGTTGATGAGTTCAACCTCC	Ghi.13022	AGAAACAAAGGTATTCCATAATCCAAAAGCGCGTACCATGCTCTCTTCCCTTCCCATCTCAAATTCTATCTCCCTTTCCTCAATTTCTCCTCCGT*CAGCTTCCCGTATCCGATTCCGACCACCTCTCGCCGCCGCATCCACCGCCTATTTTACTTCAAAACAACAAAAAGCTTCGCCCAGCGGTTACCTTAGCCGTCCAGGAATGGCAGCGTGCACTTCGTTGTACGAGGTGCTAGGGATTTCTGTCGGCGCTTCGAACCAGGAAATCAAGGCGGCGTACCGCCGATTGGCAAGGGTTTGCCACCCCGATGTGGTGACAATCGATCGGAAAGACTCATCGGCCGACGAATTCATGAAGATCCATGCGGCCTACAGTACCTTATCGGATCCCGATAAAC…	Location(nucleotides)	96
					Major allele	T
					Number of sequences with major allele	2
					Minor allele	-
					Number of sequences with minor allele	2
HAU-SNP560	GGGTGATAGGGGAACTGGGA	CGAGCAGGATGTGAGATCGAA	Ghi.13027	GCACGAGNTTCCGTGCTTGGAACCTCAACCGCAATCTTAGCTTCTCGGTCCCTCGTTTCTCCTTCGTTAAAGCCTGCCTTTCCCTCTATCTCCATTAACCCAGGACAGGGNTTATGGGAGGAAACTGTATGGAGGAATTGGGATTCAGGGAAGAAAGGGGAGGCCTCAATTTCATATTGCAGTAACCAATGTCGCCACTGAAATTAACTCTGTTGAACAGGCTCAGAAGGTTGCCGCTAAAGAAAGTCAAAGACCAGTATTTCCATTTGCTGCTATAGTAGGACAAGATGAGATGAAATTGTGTCTCCTGTTGAATGTGATTGATCCCAAGATTGGTGGTGTTATGATAATGGGTGATAGGGGAACTGGGAAGTCCACAACTGTTAGGTCCTTGGTTGA…	Location(nucleotides)	517	710
					Major allele	T	T
					Number of sequences with major allele	2	7
					Minor allele	A	-
					Number of sequences with minor allele	2	2
HAU-SNP561	TCGATGGTTGCTGGCGTTTG	CTGCTCGCGGACATCATCAC	Ghi.13101	AATTTTTTCTCATTTTTGCTTTGAACTTTAAAATACTTCTCCACAAAGAAAAAATTCCCATCAACTCCAGATTTTTTCACTTCTTCCGATACTCAATAAAAATCTCCATTTTTTTTCTTTTAGCTTTGTGCTTCCCTAGGATTTGTTTTTTTCAAAGGCAAGCAGCCGCCACTATGTCGTTGAGACCGAGCACGAGAACCGAGGCCCGCCGCAACCGCTACAAGGTGGCGGTTGACGCCGAGGAAGGCCGTCGTAGAAGGGAAGACAACATGGTCGAGATCCGTAAAAGCAAGCGCGAAGAGAGTTTACTAAAGAAACGCCGCGAAGGCCTACAAGCTCAACAATTCGCTGCTTCTCTTCACTCCTCTAATGTCGAAAAGAAGCTGGAGAGTCTTCCTT…	Location(nucleotides)	531	536	537	538	541	543	544	547	548	549	551	552
					Major allele	-	C	T	C	C	T	C	C	C	T	A	T
					Number of sequences with major allele	4	6	6	6	6	6	6	6	6	6	6	6
					Minor allele	T	T	G	A	T	C	T	G	T	A	G	G
					Number of sequences with minor allele	2	2	2	2	2	2	2	2	2	2	2	2
HAU-SNP562	GGCAGCTGTTAACGCAGAGA	CCTGCCTCTGGGCATCATTG	Ghi.13111	AAACACTACAACCATTCCACTTTCAGAGGGGAGGAAAAAAAAAATCTCAAAGAGGCTTCTCCACAGATAAGTGTTGAGGTGGAGTGATGGCTGGCTCATTCAGAGCGCGCGGCTCTTTGGTGGTTCTAGCGATAGTCTTGTCCGGATGTCTTTTTGCACTCTCGATTGCAAAGGAGGAAGCCGCGAAATTGGGGACCGTAATTGGAATTGATCTTGGCACAACGTATTCTTGTGTTGGTGTATACAAGAATGGTCACGTGGAAATTATAGCCAATGACCAAGGAAACCGTATCACACCATCATGGGTGGGTTTCACAGACAGTGAGAGGCTGATAGGTGAAGCTGCTAAGAATCAGGCAGCTGTTAACGCAGAGAGGACCATCTTTGATGTCAAAAGAC…	Location(nucleotides)	600
					Major allele	A
					Number of sequences with major allele	2
					Minor allele	G
					Number of sequences with minor allele	2
HAU-SNP563	GCAGAAGGGGAAGGATTGGG	AACCATGTCATGCACCTCCC	Ghi.13115	GGCACGAGCGGGAAGCAGCCAATATGACTTTCTGAAGCATGATCTAGAGTCGGTTGATCGGATGAAGACCCCTTTTGTTGTAGTTCAAGGGCATAGACCAATGTACACTACAAGTTTCGAAAGTAGGGACGCCCCATTGAGAGAGAAAATGCTTGAGCATTTGGAACCTTTATTTGTGAAAAACAATGTGAACCTTGCATTATGGGGCCATGTTCATCGGTACGAGAGGTTTTGTCCATTGAAGAACTTCACATGTGGAAGCATGGGGCAGAAGGGGAAGGATTGGGAGGCATTACCAGTTCATGTTGTGATT*GGGATGGCAGGACAAGACTGGCAACCAACATGGGAACC*TCGACCAGACCATCCACACGATCCCGTCTACCCACAACCCAAGAGG…	Location(nucleotides)	295	474
					Major allele	T	G
					Number of sequences with major allele	2	2
					Minor allele	A	C
					Number of sequences with minor allele	2	2
HAU-SNP564	GCCAAGTCGGCTTCTTCACT	CGACTACGAGGCGGTGAATC	Ghi.13170	AAATTCCAAACCCTAACATTGATTTCTCTCACCTTTGTTATCTTTTATTTTTACAAAAATCGACAAAGTTCTTCGAACGGCAACTATCCATGGACGCGCATCGTATGTCACGAGCCGTCCCCAGAGTCCGCCAAGTCGGCTTCTTCACTCCTAACACGCCGGCTAAGCAGCCTCAGCCGCAATCAGCCGCTCCAAGCTCCGAATCGCCTCCACTCTCTGATTCTCCTGCCAGCAACTCCCTCTCTCCCGTCATGATACCGCCGCCGCGTCACCTCTCCGACAACCTTGGCGGACGCACCGCCGCTGTGCCCGTTCCTGGACGGGAAAACTCTGGAGAGCTTCCTACCGTTGGAAGTTACAACCCTTCGGAGTCAGTGTTGTGGTTGGATTCACCGCCTC…	Location(nucleotides)	163	165	175	320	365	468	469	523	570	574	576	612	691	717
					Major allele	C	A	A	A	T	G	A	C	C	A	C	A	G	C
					Number of sequences with major allele	3	3	3	3	3	3	3	3	4	3	3	4	3	3
					Minor allele	T	C	G	G	A	A	G	T	T	G	A	G	A	G
					Number of sequences with minor allele	3	3	3	3	3	3	2	3	2	3	3	2	2	3
HAU-SNP565	TGACGAAGAGCTCTCGGAGG	GGTGGCTGCTTCATGGGTTT	Ghi.13170	AAATTCCAAACCCTAACATTGATTTCTCTCACCTTTGTTATCTTTTATTTTTACAAAAATCGACAAAGTTCTTCGAACGGCAACTATCCATGGACGCGCATCGTATGTCACGAGCCGTCCCCAGAGTCCGCCAAGTCGGCTTCTTCACTCCTAACACGCCGGCTAAGCAGCCTCAGCCGCAATCAGCCGCTCCAAGCTCCGAATCGCCTCCACTCTCTGATTCTCCTGCCAGCAACTCCCTCTCTCCCGTCATGATACCGCCGCCGCGTCACCTCTCCGACAACCTTGGCGGACGCACCGCCGCTGTGCCCGTTCCTGGACGGGAAAACTCTGGAGAGCTTCCTACCGTTGGAAGTTACAACCCTTCGGAGTCAGTGTTGTGGTTGGATTCACCGCCTC…	Location(nucleotides)	163	165	175	320	365	468	469	523	570	574	576	612	691	717
					Major allele	C	A	A	A	T	G	A	C	C	A	C	A	G	C
					Number of sequences with major allele	3	3	3	3	3	3	3	3	4	3	3	4	3	3
					Minor allele	T	C	G	G	A	A	G	T	T	G	A	G	A	G
					Number of sequences with minor allele	3	3	3	3	3	3	2	3	2	3	3	2	2	3
HAU-SNP566	ATGGGAATGGGGAACAGCAG	AACAAACTGGTGAGGGTCGG	Ghi.13181	ACTAATTAGAAAGTTCAGGCCGTTCATTCGTTAGTTCAACTCTTTTTCTAGTCAACTTTCTTTCTTCTGTCTTCTGAGTTGTGACCGAGTTGAGTTGTGCCTCCACTAAGTAAAGTTGCAGCTGAAATTATACTCACTGTACTCTCTACTCCTCTAGTTGCAGTTTCTGATTCACTAGACGTGAGGAAAATCCAGACGTAGAGTGATGGGCTGCTTCCAGTCCAAAATCCCTCATCAGCTTCCTCCTCCACCTCCTCCTCCTCCGCAAACTAACTCAGATCTAGGTCGTTTTCTTTTCCTTTCCCATTTCTTCTCTTCATACACAATATAAAATAATTTATCCTTCATCCATGGACTCTTTATTTATTTTTACTTATCAGATGGGAATGGGGAACAGCA…	Location(nucleotides)	560
					Major allele	T
					Number of sequences with major allele	2
					Minor allele	C
					Number of sequences with minor allele	2
HAU-SNP567	ATTGCCGAGCTCAAGCTTCAG	TGATGGGGTGAGTCATAGCCAA	Ghi.13244	ACAAGTCGTACGATTCACGCTCTTCCACTTCCTCCATTTTCTCCGATCCCTCCTCATCCATAGACCTCAGCACTTCCTCTTCTGGGAAACCTAAATCCTCTTTCTCTCGAGCCCTTGTGAAATCGAACCCCTTGGATGTCGACCAGGGTTGCCGGAGCAAGAGCAAGGCCACCACCACTCACCACAACTTCACCAGCATGGTTAAGCGATTTGTGGACAATCAATCCAAAACCAAGGCAATGGGTCATGCTCAGCTTCTCATTCCATCTGATGTCCTAGCCGAGGACATCAAGAAGACGGCAAGAAAGGGAGCTGCTTTAACCGTCTTGCAGAGGAAGCTGTTCGGGAATGGATCTGCCGGTAAGGACAGAGGCAAAATGGAGGTGAAAGCCTTGACTG…	Location(nucleotides)	606	607	803	824	850
					Major allele	G	C	C	T	A
					Number of sequences with major allele	2	2	2	2	2
					Minor allele	A	G	T	A	T
					Number of sequences with minor allele	2	2	2	2	2
HAU-SNP568	TTAGCAGCGCCAGCAATAGG	GCCACCGCAACCACTATCAT	Ghi.13255	AAAAAGAAAAACCCTGGAGAAAACTCAGCCGAAGTAACCATGCTTAGCAGCGCCAGCAATAGGGTATTGACATTTACATTGCAATTCTCCTCATCTCTCAAATCCTCACCCAAAACCCATATCGACTATCGACCCAGGAGCCTTCATAGCTCAATCATGAGCTCTGCTTCTCGTTCCTCTCCAAGAGAAGCCCTATTAGATGATAGTGGTTGCGGTGGCCCCATCACGTTGGAAGAATGGCAACGATGGGGCTGCATATCTCCAGTACCAGCAATGGTAAATGCTGTCATTCAGGATTTGAAGCTTCTGGAGAATAATATTGATGCCCACATGGTTTTTGGTGGTAATGGTGGTAAATTACAGGGGGATTTTAAAATCCAGGAGGATAAGAAGCACAGA…	Location(nucleotides)	102	104
					Major allele	A	T
					Number of sequences with major allele	3	3
					Minor allele	G	C
					Number of sequences with minor allele	2	2
HAU-SNP569	CAGCAGCAGCCATTGAAACG	TGGGAGGTCCCAACACAAGT	Ghi.13270	GAAAAATAAAAGAATATAAAAAATTATCATCCTATTCAAAAACCAGAGGTTTTTAGTAGGTTTAGTAGTACTCACTGAAATTGAATGGAGTTTTGTCACTTTTGTCATCCCTAATTGAAAAAAAATTTACAAATTATACAAAGCAGCAGCAGCCATTGAAACGAGACTCTCTGGTTTTTGCTTGAAGTGGTGATTGTCTGTGGTAACTATTGAGAACTGATACTAATGGCGGCTTTCTCAGCCACGATCTCTGATTCTTCACGCTTTCTTTCATCTACCTCATTGCCTAAACGGAAGATCTCTGCGCCTTCTCAATGTCGTTCCTTTTCGCTTTCAAAGCCTTTTCCACTTTCCAGATCAAATATCGGTTCTCAGTTGGGAAAAAGGAAGTCACTGAAT…	Location(nucleotides)	198	215	306	348	355	374	382	383	417	585	590	673
					Major allele	T	A	T	G	A	G	A	G	A	A	C	T
					Number of sequences with major allele	2	3	3	3	3	3	3	3	3	3	3	3
					Minor allele	C	G	G	A	C	A	G	A	T	T	T	G
					Number of sequences with minor allele	2	2	2	2	2	2	2	2	2	2	2	2
HAU-SNP570	CAGAGGATCAAGAATGTTGCAGA	TGCACGTAGCATCGCTTTGA	Ghi.13270	GAAAAATAAAAGAATATAAAAAATTATCATCCTATTCAAAAACCAGAGGTTTTTAGTAGGTTTAGTAGTACTCACTGAAATTGAATGGAGTTTTGTCACTTTTGTCATCCCTAATTGAAAAAAAATTTACAAATTATACAAAGCAGCAGCAGCCATTGAAACGAGACTCTCTGGTTTTTGCTTGAAGTGGTGATTGTCTGTGGTAACTATTGAGAACTGATACTAATGGCGGCTTTCTCAGCCACGATCTCTGATTCTTCACGCTTTCTTTCATCTACCTCATTGCCTAAACGGAAGATCTCTGCGCCTTCTCAATGTCGTTCCTTTTCGCTTTCAAAGCCTTTTCCACTTTCCAGATCAAATATCGGTTCTCAGTTGGGAAAAAGGAAGTCACTGAAT…	Location(nucleotides)	198	215	306	348	355	374	382	383	417	585	590	673
					Major allele	T	A	T	G	A	G	A	G	A	A	C	T
					Number of sequences with major allele	2	3	3	3	3	3	3	3	3	3	3	3
					Minor allele	C	G	G	A	C	A	G	A	T	T	T	G
					Number of sequences with minor allele	2	2	2	2	2	2	2	2	2	2	2	2
HAU-SNP571	ATGGAAGCAAAGCCGAGTGG	ACGTCTGTTGCCCACGTTTT	Ghi.13274	CGAGAGTAGATAAGAAGAGCCCTCTATTTCCCTTCCTGGAAAGAAAAGAAACACCATTACAAATGGCCTCTGTTTCACTAACTCTCCTATCACCCCTATTCTCAAATTCTTCGAAATCTTCATTAAAACTTGGAATCTCTAATGCAAATCAAGCATCAATTCAAGAAAACCTCAGCCTCATCTGTATCGATAGTAAAAGAGGAGTCAGCGTGAGTCAGAGGAGAGAAACATTGATTAAAGGGCTGGCACTGCTGCCGCTGGTGGTATTCGGAGGAACTACCATTTCAGAAGCAAGAGAAGTAGAGGTGGGGTCGTACCTTCCGCCATCCCCCAGCGACCCTTCTTTCGTCGTCTTCAAGGCCTCCACAAAAGACACCCCAGCTCTACGCGCAGGAAATG…	Location(nucleotides)	641
					Major allele	T
					Number of sequences with major allele	2
					Minor allele	C
					Number of sequences with minor allele	2
HAU-SNP572	AATTAACTGCGGCGCAACCAG	CGCCGGAGGTTCTTGTTCTC	Ghi.13298	AACCTTCTTCCCCTTCTTACCCACTCTGACTCTTTCCCTCCTATTCCTTCCTTCTTTCCTTCACTCTCCTGTCATTTCCTTCCATTTCCTCTTATTTCCACCATGCCCTTTCCTTTCCTCCTCTTCTTTTCCTCCATGTTCCTCTCCTTTCCTTCCCTTTCCTTCTCTCAACAAACCCCTCCCAAAGGATATTTAATTAACTGCGGCGCAACCAGGAGATCGGTGATCCACGGCCGAGTATGGTTACCCGACGGTAACTTCATATCCGCCGGAACATCCAAAAACCTAACTGTCCCCGGCTTAGTCCCCACGCTCTCCACCGTCCGGTCGTTTCCTCTCGAGAACAAGAACCTCCGGCGTAAGTTCTGTTACGTGGTGCGTGTATACCGTGGTGCGAGG…	Location(nucleotides)	162	229	284	499	618	696
					Major allele	C	C	A	G	T	A
					Number of sequences with major allele	3	3	3	3	3	3
					Minor allele	A	G	G	T	C	G
					Number of sequences with minor allele	2	2	2	2	2	2
HAU-SNP573	TACCGTGGTGCGAGGTACTT	TGCCCAAAACTGTGCCTAGC	Ghi.13298	AACCTTCTTCCCCTTCTTACCCACTCTGACTCTTTCCCTCCTATTCCTTCCTTCTTTCCTTCACTCTCCTGTCATTTCCTTCCATTTCCTCTTATTTCCACCATGCCCTTTCCTTTCCTCCTCTTCTTTTCCTCCATGTTCCTCTCCTTTCCTTCCCTTTCCTTCTCTCAACAAACCCCTCCCAAAGGATATTTAATTAACTGCGGCGCAACCAGGAGATCGGTGATCCACGGCCGAGTATGGTTACCCGACGGTAACTTCATATCCGCCGGAACATCCAAAAACCTAACTGTCCCCGGCTTAGTCCCCACGCTCTCCACCGTCCGGTCGTTTCCTCTCGAGAACAAGAACCTCCGGCGTAAGTTCTGTTACGTGGTGCGTGTATACCGTGGTGCGAGG…	Location(nucleotides)	162	229	284	499	618	696
					Major allele	C	C	A	G	T	A
					Number of sequences with major allele	3	3	3	3	3	3
					Minor allele	A	G	G	T	C	G
					Number of sequences with minor allele	2	2	2	2	2	2
HAU-SNP574	GCAATGGTCTGTTGTCATTGACC	AGATTGTCCACGTGCCGATG	Ghi.13307	GTCTGCATTGCAATGGTCTGTTGTCATTGACCTTAATTTGGAGCCAAAGTGAGGTGCCATGGCTAGAACCTGGCTTCACCTAACTTCTTCCTTTCTTATCGTCTGTTGCGTAATCGGGTTCCTGATCTCCACCGTCGTTGCCGAAAATCATCAACGACCGCCGACGGTCCTTCCGCTAAGTCTATCATCACGCAATCATTCCCTGCATCGGCACGTGGACAATCTACGCCGTCGTCTCTTCCAATCGAAGCTCTCCGGTTCCACTCTAAATGCTCGCTTGAGACTCTACGACGATCTCCTATCGAACGGTTACCATACGGCTCGGCTACGGATAGGATCGCCGCCTCAGGAATTCGCTCTTATCGTGGACACCGGAAGTACTGTAACTTATGTTCCTTG…	Location(nucleotides)	55
					Major allele	C
					Number of sequences with major allele	2
					Minor allele	T
					Number of sequences with minor allele	2
HAU-SNP575	TTCCGACGCTGGACAATAGC	TCTGAGCCGCATAACACAGC	Ghi.13311	AAAGCTCCTCGCATGGCTGGATTTCTTGTCAAAATATTTGCTTGGTTCCTGGAGTCAAGGATCATTGGAACGTTATTGTTGTATATATTGAAGAGGAACAACCTAATTCACAAGCTTGTTTCCAATGCAACGCTGGAGGAGGCACCTATGTTTGTTCCTTTGCATCCATTTGTTGACCTTAATGAACAAGAAGTTGAACAAATTGGCTCTGATGCATCGCCAGCAGAACGAGTTCAACGGGCAATGAATTGTCTTCCTTTGACCTTAGAGAAGTCAGTAGATGATTCAAATTCCAGCAGCTTCCGACGCTGGACAATAGCGGATTATTCAAGAGCCTATAGTTCTGGAGAAATAACTCCCCGGAAGGTTGC*GGAGCAATTTATAAATGCC*GTGCATG…	Location(nucleotides)	206	333	391	407	461	674	692
					Major allele	A	A	C	C	G	T	C
					Number of sequences with major allele	2	3	3	4	3	3	3
					Minor allele	G	G	T	T	A	A	T
					Number of sequences with minor allele	2	2	2	2	3	2	2
HAU-SNP576	TCTTCCCCACCCTGCTATGG	AAGCCTAAACAGTTGGCGGT	Ghi.13330	AGTTTGTCAAACGGCGTAGTTTCTTTTAGCTATTCCCTGGACTCTCCCACCCGACACTGAAAACTCAGATCTCTGCCATCTCTATCGGCTCTTCCCCACCCTGCTATGGCAGTTACCTCTGCTGCCGCCGAGAGGATCGATCTTCCGCGGTCTTCTATGGATCGTTCTCTTTCTAAAGCAGTCTCCGACGACGTTTCTGATTCTTCAACTTCGCCAAACGATTCCTCGCCTACCGGCACGCCTGATCGCAACGATGCTTCCAATGCTTCACCCAACCCTAGCTACAAAGATGTTGATATTCAGTCTCAGTCAGCATTGAGGAGTGAAGAATACCGCCAACTGTTTAGGCTTCCACCTGAAGAGTTCCTTGTCCAGGATTTCAACTGTGCATTCCAGGAG…	Location(nucleotides)	235	236	284	498
					Major allele	C	A	G	T
					Number of sequences with major allele	2	2	2	2
					Minor allele	G	G	A	C
					Number of sequences with minor allele	2	2	2	2
HAU-SNP577	GGTCACATGTACCTGTTTGTTCA	GCCATTCTCTTGGGTGCTGG	Ghi.13330	AGTTTGTCAAACGGCGTAGTTTCTTTTAGCTATTCCCTGGACTCTCCCACCCGACACTGAAAACTCAGATCTCTGCCATCTCTATCGGCTCTTCCCCACCCTGCTATGGCAGTTACCTCTGCTGCCGCCGAGAGGATCGATCTTCCGCGGTCTTCTATGGATCGTTCTCTTTCTAAAGCAGTCTCCGACGACGTTTCTGATTCTTCAACTTCGCCAAACGATTCCTCGCCTACCGGCACGCCTGATCGCAACGATGCTTCCAATGCTTCACCCAACCCTAGCTACAAAGATGTTGATATTCAGTCTCAGTCAGCATTGAGGAGTGAAGAATACCGCCAACTGTTTAGGCTTCCACCTGAAGAGTTCCTTGTCCAGGATTTCAACTGTGCATTCCAGGAG…	Location(nucleotides)	235	236	284	498
					Major allele	C	A	G	T
					Number of sequences with major allele	2	2	2	2
					Minor allele	G	G	A	C
					Number of sequences with minor allele	2	2	2	2
HAU-SNP578	TTATGACGACGCATGGCGAG	TATTCCAGCGAAACGGAGCG	Ghi.13343	TGTATTTTCCTTTCCACGTCTTCCCCTTTTCTTTTTCCTGTTCCCGTGACAGGCAAGACTTATGACGACGCATGGCGAGACCGCTGCAACGAGCACGCCCGATGCACGTGCATTGCAGGAAGGGATAGCGGAGTTCTACGACCAGTCGTCTGGGCTTTGGGAAGACATTTGGGGTGACCATATGCATCATGGTCTTTACGATCCAGATTCCAATGTTTCAGGCTCCGATCATCCAGCTGCCCAGATCCGAATGATTGAAGAATCGCTCCGTTTCGCTGGAATAACCGATGATCCAGCAAAGCAGCCCAAGACAATAGTTGATGTCGGATGTGGGATAGGAGGCAGCTCTAGATATTTAGCAAGGAAATTTGGAGCAGAATGTCGAGGCATTACTTTTAG…	Location(nucleotides)	194	397	664
					Major allele	T	G	A
					Number of sequences with major allele	2	2	2
					Minor allele	C	T	G
					Number of sequences with minor allele	2	2	2
HAU-SNP579	TTGGAGCAGAATGTCGAGGC	CAAAATGGGGCAACACGCTC	Ghi.13343	TGTATTTTCCTTTCCACGTCTTCCCCTTTTCTTTTTCCTGTTCCCGTGACAGGCAAGACTTATGACGACGCATGGCGAGACCGCTGCAACGAGCACGCCCGATGCACGTGCATTGCAGGAAGGGATAGCGGAGTTCTACGACCAGTCGTCTGGGCTTTGGGAAGACATTTGGGGTGACCATATGCATCATGGTCTTTACGATCCAGATTCCAATGTTTCAGGCTCCGATCATCCAGCTGCCCAGATCCGAATGATTGAAGAATCGCTCCGTTTCGCTGGAATAACCGATGATCCAGCAAAGCAGCCCAAGACAATAGTTGATGTCGGATGTGGGATAGGAGGCAGCTCTAGATATTTAGCAAGGAAATTTGGAGCAGAATGTCGAGGCATTACTTTTAG…	Location(nucleotides)	194	397	664
					Major allele	T	G	A
					Number of sequences with major allele	2	2	2
					Minor allele	C	T	G
					Number of sequences with minor allele	2	2	2
HAU-SNP580	GCTGGTACTCAGGTCGCTCT	AGTCCAGTGTTCCACTCTGCA	Ghi.13356	CTGAATTTTGCTTACAGTTGGCTACTCATTCGTGACTTCGGTCTGCTCTCCATCCTCAATCTCCGAAAAGTTAATTTTCTCCACTTCCTTTATCTATATTTTCATCTTTCTAGGGTTTCGTTCTACCGCCCGTCATGGCCGAAGTCATAACCATGCCGGTCGATTCCTTCGACCGCCGTCGCTGTGGCGACCGTAAAGACAACAACAATAACAATAAACAGCCTCCGTCGTCTGACGATCCCAATTCCTCTGCCCCATCGCCGCCTCCACCTCGACGACGCGATCGGGACTCGCGTGAGCGACGGGACCGCGACTACTACGATCGCAATCGCTCTCCTCCGCCTCCACCTCCCAGAGAGAGAGATTACAAGAGGCGCAGCAGCATTAGCCCCCCGCCAC…	Location(nucleotides)	151	183	206	223	245	252	278	300	329	347	380
					Major allele	A	G	T	T	C	T	C	A	C	G	T
					Number of sequences with major allele	2	2	2	2	2	2	2	2	2	2	2
					Minor allele	C	T	C	C	T	G	A	C	T	A	C
					Number of sequences with minor allele	2	2	2	2	2	2	2	2	2	2	2
HAU-SNP581	TGAGTCATGCCACCTCCCTT	TTCCAGCCCCAAATGTCAACT	Ghi.13375	ACACTGAGTGGGATCCAAAGAGATTCGGCACGAGCTTATCTCAGTTATCCGTCTATCTCTGGCTTTGCCGTGGCGCAGGCAGCAGTCGGAACCGTTTGGTAAACTTTGGGGCTAGTTGCGATTGGCTTCTCAAGTGGTTGGGGGGAATGAGCTGCGCCTTTAGTCTACTTGAGTCATGCCACCTCCCTTGTTCCAGATATCTATCAACAACCTTCCGCTTCTCAAGAGGCTTCTACCAGATGCAGAGGCCTATAAAGCACAAGACCTTGTGCTTGTGTAGAAACATGCAGACTTTCGCTTGCGAGCTCGTCAAAGCAAGCTATGTACCCACTCCCCAAACTAAACCCAAGGATCAGTCATTGGCAAAAGTAGAAACTATTGGTGCATTTCAGAAGCTGC…	Location(nucleotides)	439	440	452	605
					Major allele	T	G	G	A
					Number of sequences with major allele	2	2	2	2
					Minor allele	C	A	A	G
					Number of sequences with minor allele	2	2	2	2
HAU-SNP582	CTTTGCCGGTTCTTCGCAAC	TCAATGGCGATCACACGCTT	Ghi.13392	GGCACGAGGGAAAAAGGAAAAAAACTCCTGTTTGGAAATACAAAGGAAAATAACTTTTACTGTACTTCTTCTTTCTCCTGTTATTTCGAGCGGAATCGTTAACCGCAATGTCGGTCACTGCAATAGCAACTGCAACATCGTCAGCCATTGGATCGTTCCGTACCAGGCGATCCACGAACGGGGTATCTCGGTTCAAGATGTCCATCCGATCTAGCTTCGTTTCAATGGCTGCGGCTCCCATGTTAACCAAGCTACAGCAAGACTGCGCCACTCCTTTGCCGGTTCTTCGCAACGTGGCCTCCTCCATGTCTGATGATATCCGTGCGGGCCTTGCCGTTGATGGCGGCAGCGATCTCAAGATGATCCTCAGCTACGTCGATAGTTTGCCTACTGGGGATG…	Location(nucleotides)	326	652	709
					Major allele	A	G	C
					Number of sequences with major allele	2	2	2
					Minor allele	G	C	G
					Number of sequences with minor allele	2	2	2
HAU-SNP583	GACAGCTGTTCCACCGACAA	TTCTTCCGCTTCACACGGTC	Ghi.13420	TTCTTGCTTTGAAATGATTAACGGCGAGAATTACAAGCGACGACGGAAGGAAACATTTTCCGACGATGAAGACAGCTGTTCCACCGACAATGAACCCAAAAAGAAAGATTTGAACGGTATTATCACTTCGCTACTGTTGCTTGAAGAGCAAGAAAAGCGAGACCATGAAGAGCAAAACGAAGCATCCAATGAAGAGAAATCGATCTTGGAGTCCAATCACAAGAGAAAAACTCGAACTATGCCCGAATTTTACACCAATCTCCAAGACTATTACTCCGAAATCGACGAAACCGACCGTGTGAAGCGGAAGAAGTCCCGAACCATGGCGGCATCCGTCGCTGTCGCTGCCGTTAGCCAAACGGAAAACCAATCACCCAACCAACAGAACAAACAATCCGG…	Location(nucleotides)	100	130	243	271	427	454
					Major allele	G	T	T	C	G	T
					Number of sequences with major allele	2	2	2	2	2	2
					Minor allele	A	G	C	T	A	C
					Number of sequences with minor allele	2	2	2	2	2	2
HAU-SNP584	AACAAACAATCCGGGTCGGG	TCGGGATGTGCGTTGTGTAC	Ghi.13420	TTCTTGCTTTGAAATGATTAACGGCGAGAATTACAAGCGACGACGGAAGGAAACATTTTCCGACGATGAAGACAGCTGTTCCACCGACAATGAACCCAAAAAGAAAGATTTGAACGGTATTATCACTTCGCTACTGTTGCTTGAAGAGCAAGAAAAGCGAGACCATGAAGAGCAAAACGAAGCATCCAATGAAGAGAAATCGATCTTGGAGTCCAATCACAAGAGAAAAACTCGAACTATGCCCGAATTTTACACCAATCTCCAAGACTATTACTCCGAAATCGACGAAACCGACCGTGTGAAGCGGAAGAAGTCCCGAACCATGGCGGCATCCGTCGCTGTCGCTGCCGTTAGCCAAACGGAAAACCAATCACCCAACCAACAGAACAAACAATCCGG…	Location(nucleotides)	100	130	243	271	427	454
					Major allele	G	T	T	C	G	T
					Number of sequences with major allele	2	2	2	2	2	2
					Minor allele	A	G	C	T	A	C
					Number of sequences with minor allele	2	2	2	2	2	2
HAU-SNP585	CTTTGCCAACTCGTTGCGAC	ACTCACTTCAAACAACAGACAGAT	Ghi.13424	GGCACGAGATTTCCACGACTGCTTCGTTAACGTGAGTACTCCTCATTTTTCTTGAAATACCTGTGTTTGACAATCCTACACTGAGCCTTCATGGTGAGCAGGGTTGTGATGGGTCGGTACTTTTGGACGATAACTCGACGTTTATAGGTGAGAAAACCGCGGTTCCGAACAATAACTCGGCGAGAGGGTTCAACGTCGTCGACAACATCAAAGCTCGGCTGGAGAAAGCGTGTCCTGGAGTTGTATCCTGCGCTGATATTCTCGCCATTGCTGCTCGTGATTCGGTTGTTCGGTTAGGGGGTCCGTCATGGAAAGTAAGGTTGGGAAGAAGGGATTCGACAAGCGCTAGCAGAAGTGCCGCAAATACCTCTATTCCACCACCAACCTCTAATCTAAGCG…	Location(nucleotides)	618	653	724	833	853
					Major allele	A	G	T	T	C
					Number of sequences with major allele	4	4	5	5	4
					Minor allele	T	T	A	C	T
					Number of sequences with minor allele	3	2	2	2	3
HAU-SNP586	AACGAGAGCGAAGTCAGCAC	TGGCCAAATGCAGCTTGAGT	Ghi.13457	AGAGAAGCCATGGCTCTGTAAAAGCTTGCCATGTTTTCAACTTTTGGTTCTCTGTGTCAGTCCTTATTTTCTTCCATTTTATTGTAACTTTTCTTGTTTAATGAAAGGGTAATGGAGGTAAAGGGTAATCTAATCCAATTGTAACTTGTTTAAATTTTAACATTTTATACGAACCCTGTTCAAAGCCCTTTCAAAAGCTTGAACTTTGAGACTGTTGAGTACAGAAACACTTGATGATCTTCAAAGCTTGAAACTTTAAGCCTGCTAATGCTCTTCAGCTTCTGGGTCTTTCCAAAATGTCATCATTAGAGATGTCCCATATCGATTTAGAGCAAGGAACTCACCGCCGGAACGAGAGCGAAGTCAGCACCGGCGAAGCTAGCGTGTGCTTCTCGGACG…	Location(nucleotides)	410	542
					Major allele	A	C
					Number of sequences with major allele	3	3
					Minor allele	C	T
					Number of sequences with minor allele	2	2
HAU-SNP587	AAAGCTTGCGGATTTCGGCT	CTGGTCCTCCCAAGGTGGTT	Ghi.13463	GAGTTTCAAAAATGGGGAAACAGAGCAATACCCAGAAAATTTCTTGGACTAAAGGGAAGTGTTTAGGTAAAGGCTCCTTTGGTACTGTAAGCTTGGCGATTAATGAAATAGATGGGTCTGTTTTTGCAGTAAAATGTGTTGATTTAGCAACGTGTTTACCAAACCAGTTGGAGTCTTTGGAGAATGAAATTAGGATCCTCCGTTCGTTTTCTTCTCCTTTTGTCGTTGAGTATCTCGGCGATGACGTTACTAGTTATGAGTTTCTGACGACATCTTACCGGAATCTTCACATGCGAGTACTTACAAGGTGGCACCGTTGTTGATTTTAGGGCATTTAAACGCCGGTTGGCTGACGTGGACGAGCGGATTTTACGGTGGCAAACACGGTGCTTGGTTTCG…	Location(nucleotides)	614
					Major allele	A
					Number of sequences with major allele	2
					Minor allele	C
					Number of sequences with minor allele	2
HAU-SNP588	GAGAGGCGGAGGCAGTATGA	AGATTCAGCTCACGCTGCTG	Ghi.13474	AATCTTTCTTTTTTCCTTTTCAATTTACCGGCTCTGCCATGCAAAATCCCCAATTCTTATCCAGAAAACCCTAATTTTTTTAATTTTCTAATAAATCTTATTTTCATTTCCTTTAATTTTGATTTTAATAATTCAAGCTCATAACCCATTTGAAAAAGAAGAAAAAGGAAATGAGCAATTTGAGGGCTGTTTGTAGACCACACATGGTCTTCACTTCATTGATGTGTAGTAGCAGGCACCACTACCTCCATCAAGCTCGATCCAGAACTAGAGTTTCCTTTCGAAACCCTGATTTTAGGTCATCTTCCTTCTCTCCGTGGCTCCATTTGTCCAGAGATTTGAGGAGGAAGGAGCCTTGGTTTCGGGTCAATCAAAGAAGAACTTCCGTTAGGGCATCGA…	Location(nucleotides)	667
					Major allele	T
					Number of sequences with major allele	2
					Minor allele	C
					Number of sequences with minor allele	2
HAU-SNP589	GAAAAGCCGGACTCTCGCAT	CCTTGTGTGAAGGGCAGTGG	Ghi.13545	AGAGAAACATGATTCCTGGTTTAATCTATTTGTATAGAAAAGTCTGGGAGGGAATTCCTTGATGTTTCATCTAATCAGCATAAACACAACTTACCAATAATCAATGTGGAAAACCTCGGGAAAAAAAATTAGCAGAATTTCTCTTTTTTGTGTGTATGTTTTGAGCAAAAGATTGAACCTACTTTTCAAGTGGGAACTGGAACATCATAACTTACACTTTAAGCCCTATGTGACCTCCATCTTTGTTGCATGCAAGCAATCTTCAATCGAAGAGCTACCATTGACTAATAGATTCGAAGATTTCATACTATCTTCATGCCTCTCCTTATCAAATGCAAATTCAAGTTGTCTCTCCACAGACTTAAAAACAGCAGTTCTTTTAGATCTTAACCGGTATGG…	Location(nucleotides)	502
					Major allele	A
					Number of sequences with major allele	2
					Minor allele	G
					Number of sequences with minor allele	2
HAU-SNP590	AATGACCCAAACAGCAGCCC	TGTTAAATGCCAGTGCCCTCC	Ghi.13596	GGAAAGGAAGACAAATAACCTAAACAACTTTCCTTCAAAATAAAAATACAGCAAGAACAAAAAGCTCAGTTAAACCCTAAATGGCACAAAATGCATTACAAAGTTGCCACAAATGCTCTTAAATTACAAGGAACAAAGACCACCTTTCTAATCCCAATTTCTTTATCGTCCCATATATTTTACATATCAATACTGTCGGATGCTTGAAATCCAAATGAATTAAGTGTATAACAAGAACCACATCGATTTGAGTTGTTTGTTCATGCACGATCTTCACTTACGTGGTTTGGAACTTCGGATTGACTATCCAAAGGCATGTATTGTGCCATTATAGCTCGGATTTCGGAATCCATGTGCGACCTTAATCTATATTTGTAAACAAGATATGCACCACCACTA…	Location(nucleotides)	600	607	606
					Major allele	A	C	A
					Number of sequences with major allele	2	2	2
					Minor allele	T	T	G
					Number of sequences with minor allele	2	2	2
HAU-SNP591	GCAGCTGTAGTGATGGCTCAT	TGAGTGCATCATCTTTCCTGCA	Ghi.13605	ATGACATGTCTAAGTAAAGATATTGAAACTAATGAGTGCTTGGAAAACAATGGTGGGTGTTGGGAGGACAAGACTGCTAACATTACTGCATGCAGGGATACCTTCCGAGGAAGAGTGTGTGAGTGCCCAATAGTTAATGGTGTGAAGTTTTCTGGAGATGGTTATACACATTGTGAAGCTTCTGGGGCTTTACAATGTGAATTCAATAATGGGGGATGTTGGAGGGAAACTCAAGAAGGAAAGACTTACTCTGCTTGTCTTGATGATCATTCGCATGGCTGCAAGTGCCCACCTGGATTCAAGGGTGATGGAGTCAACGGCTGTGAAGATGTCGATGAGTGCAAGGAGAAGCTGGCCTGCCAATGTCCTGGGTGCAAATGCAAAAATACCTGGGGGAGC…	Location(nucleotides)	458	459	460	461	462	463
					Major allele	A	T	G	C	A	G
					Number of sequences with major allele	2	2	2	2	2	2
					Minor allele	-	-	-	-	-	-
					Number of sequences with minor allele	2	2	2	2	2	2
HAU-SNP592	CAACCTGCCTCCGAGTTCTC	GAGGCATCTGTCCAGGTCCA	Ghi.13641	ACCAAACAGTTAAATTCTCCCCCACTTTACTCTGCAATCAAAGCGAGTTGTCAACTCAGTGTCTCAGTCCACTGATCACCGGCGCCGATTTTGAAACCATGGAATCGTTCAGGAGTTTAACCGTAACTCAGCGGGATCAGATATTGGTTGAGCAACAAGTCTTCGACATATTCAAAACGTTCTACAACCTGCCTCCGAGTTCTCAATCCTTCATGTTGGAGCTTCAACGAGAAAATCATGTGGAGTACTTAACGAAAGGATTAACAGGGCTCGGTCCTTCTTTCTGCGTATTAGATGCTAATCGTCCTTGGATTTGTTATTGGATACTTCATTCGATTGCTTTACTGGACGAGTTTGTAGATCCTGAATTGGAAAATAATACTATTGATTTTCTTAGTC…	Location(nucleotides)	381
					Major allele	A
					Number of sequences with major allele	3
					Minor allele	G
					Number of sequences with minor allele	2
HAU-SNP593	CCAGTAGGTGGAACTGGTCCA	CTCAGGCTCCTGGTGTTCCT	Ghi.13648	GCGGCCCCGTTTACTTGGTTCTTATAATCCTCCTGGCAAATTGTACCCAAATCAGGTTCCTGTTCAACGGGTGCCGCTTCTTCCAGATTAATATTTGTAGCGAATGTCGAATACGATCTTGTTTTCAATTTACGTCTCATGATTTCTTCTGATAAACCGGTGTTCACATTGCCAATCCGCTCTCCCAGAGCAAGCAACTCCTCGTAAGACATATCCTCTATATCCAAGCGCATATCTCTGTGATGATCAATAAGATTGCCAACTTCTTCATAAAATTCTGGGAACTCAAGTACGGCAACTCCATCAGGTGGGAGAACTCTCAGGTGAGGAAGATTGCGGGGTCTCAGAGATGTCTCAGGTAAAGCACCACTTTCCCGGCGAGAATGATATATCCTAAAA…	Location(nucleotides)	435	438	472	487	589
					Major allele	G	A	T	G	C
					Number of sequences with major allele	2	2	2	2	2
					Minor allele	C	G	C	C	A
					Number of sequences with minor allele	2	2	2	2	2
HAU-SNP594	CAGCACTTCGTTTGCGCTC	TGGTGACGTGGGATTCGAAC	Ghi.13654	CCTCGTCCCACGCGTCCGCCGGCGGCCATGGCAGCTTGTTCCCTTACTCTATCGTCCTCCTTGCCCCAACCTAAACCCTCATTTTTTGGATCGAAACCCTCTCATCTATCCTTACACAGCACTTCGTTTGCGCTCAAATCCCAGTGTTTCAGGGTTTCCTCAAGTTCCGTTTCCATCTCCAGTCGCCCCGCCGATGATCTAGTTGCATCTCTTCTCTCCAAGGTGATAAAAACGGATGGTGGAGTTTCACTCACCACAAAACAGCACCAAGAGGTAGCTCAAGTGGCTAATGAGTTGAACAAATATTGCGTTGATGAACCAGTCAAATGCCCTTTAATCTTCGGA**TTGGGATGTGGTTTACTGTTCGAATCCCACGTCACCAGGAGGCGGCTACAGA…	Location(nucleotides)	346	347
					Major allele	-	-
					Number of sequences with major allele	2	2
					Minor allele	G	A
					Number of sequences with minor allele	2	2
HAU-SNP595	TGCTCCGGTGAGGAGAGTTT	GAACCTTCCTCGGATCCGTG	Ghi.13672	CCACGCGTCCGCTTTAATCTCCAAACAAAAAAAAAAAAAACCAAAATTAAGCCGATAACAGTCCCACCACGCTTCACTCGCTATGTACGGACAACCAACATTCCCGCGCTCTTCCTCCGAGTTTCTCACCGACTCACTGACGTCTCCCGACGTGGTGTCGTTGCCTTTAAACTTTCCGTTAAGTCCGCAGACTCAACTCACTGTAGCCAAGTCGGTGGAGTCGGTGAGCGACGTGATTCACAGTGGCAGCAGTAGCAGCGGGAGTTTCAACTCGCCGACTTCGCTAGCGAGTTGCTGCACACATAAACCGAGTTTCATTAGAAGCTTCAGTAGCCATTCCCTTCCAAAGAATGAATTCCACTGTCGTTTTGCCTCAAGCCTTAACGACTTCATTGACTC…	Location(nucleotides)	604
					Major allele	G
					Number of sequences with major allele	3
					Minor allele	T
					Number of sequences with minor allele	2
HAU-SNP596	CCGCAGCTGACAAGGAAACT	ACAAAGGGGGTTCATCATCGC	Ghi.13678	AATTTTTTTCCTTCCGCTCCTTCCCCATTTTCGGTTCATTTCTCCCTTTATAGGAACGATCTCCCGAATTATTTTTTGTTAAAATTACCCTTTGCTGAAACGTAGTTGGGAATCTGCAATATTGGCTTAAAATGTCTTCCCCTAGCAAGAGGAGAGAAATGGATGTAATGAAGTTGATGATGAGTGATTACAATGTAGAAACAATAAATGACGGGCTCAACGAATTCAATGTCAAGTTTCATGGTCCCAAAGAAAGTCTCTATGAAGGTGGGGTTTGGAAAATCCGGGTTGAGCTTCCGGATGCTTACCCATTCAAGTCTCCTTCTATTGGATTTGTGAACAAGATATTCCACCCAAATGTTGATGAACTGTCTGGTTCTGTTTGCTTGGATGTTATTA…	Location(nucleotides)	620
					Major allele	C
					Number of sequences with major allele	2
					Minor allele	T
					Number of sequences with minor allele	2
HAU-SNP597	AGCTGTTGTTGCATCAGCCA	CTCTTTGCAAGTTTCATCACCGA	Ghi.13699	TCTCTATTGTCCTTCACTCCCAACATTTGAGAAACAAGCAAAGAAAGATGGCCAATCTTAGATGTCTCACAAAACATTTCATATGTGCTTGTCAGCTTCTCTTTTTATTGCAAGCCGAAGTCTTTTGTTCTCAGTACAAGGTTGGAGATTTAGATGCTTGGGGCATTCCAACATCAGCAAATCCCCAAGTATATGCCAAATGGTCCAAAAACCATTCCTTCAAGCTCGGAGACTCTCTCTTGTTCCTATACCCACCAAGTCAAGATTCAGTGATCCAAGTGACGGAACAATCCTACAACAGTTGTGACCTCAAAGATCCAATCTTGTACATGAACAATGGCAACTCACTGTTCAACATCACTAAGCCTGGGGAGTATTTCTTCACCAGTGGGGAGCCTG…	Location(nucleotides)	682
					Major allele	A
					Number of sequences with major allele	2
					Minor allele	G
					Number of sequences with minor allele	2
HAU-SNP598	TTGCCGGTCTCAGCTCCAGA	CCAAATGGCCCAAAAGCCTCC	Ghi.13704	ATTTCATTTCCCTTTTTTTAAAAAACAAAGTAAAAAGAAAACCTATAGAAATCATCGCTGTTCGGCCGACTCAAGAATCTGCGCAGTCCCACCACCACTGCGATCGGTGGAGAACGACGCGCGCAACCCTTGTCTAGAGCCTTGGCTTAACGATTGCCGGTCTCAGCTCCAGAAATCCTATCCCACGCTTCGATTTCGACAAAGTGAATATGGATTTCGATAGCCCATTCATAAAGGTACAGGTGCGCGCTGGCATGTGT*ACGGGAGCCGAGCTAGCGTACGGAGGCTTGGCGTGGTCACTGGAAGCGTTGTACGGCGTCTGGAGGCTGCAGGGGTTGCGGCGCAAATGAGGGAGGGGTGACCTAGGGTTGCTGGAGGCTTTTGGGCCATTTGGGCCT…	Location(nucleotides)	367
					Major allele	G
					Number of sequences with major allele	7
					Minor allele	C
					Number of sequences with minor allele	2
HAU-SNP599	ATTGCCAGGTGGGAAAGCAG	TTGGGACTCTGTTCCGGGAA	Ghi.13710	AATCTTCTTTTCAATTTTAAAAGGACTTACCTTTATTCTCCGCACCAATCATTAATCTCATGGCTTCATCGACAGCTTCTTTTGTAAATGGTGGATCATCACCTTCATTTCCATCTCAGAGACTCTTGGCCTTAGCTCAGCAGCTGCGTCATTACAAGCCTCCACCTTGTTCCTTGGACGAAGAATCTGTTACCCCAGTTGTCCAAAACCCAGAAAAGTTTAGACCCAAAAGAGCTGCTGTTTTGATATGTCTCTTTGAAGGAGATGCTGGGGATTTGCGTGTCATACTGACCAAAAGGTCTTTAACAATGTCTACACATTCCGGGGAAGTTTCATTGCCAGGTGGGAAAGCAGAGGAGGGAGACAAAGATGATGGTGATACAGCTACTAGAGAAGCCA…	Location(nucleotides)	317	359	368	443	495	552	605	625	716	734	736	801
					Major allele	T	G	A	C	G	G	A	G	A	A	G	A
					Number of sequences with major allele	2	3	3	4	4	4	4	4	4	4	4	3
					Minor allele	A	A	G	T	T	A	T	A	T	G	A	G
					Number of sequences with minor allele	2	2	2	2	2	2	2	2	2	2	2	2
HAU-SNP600	TGGTATGAAGCTGGTGCAGTG	ACCCGCATTTGGTTTTGAGGT	Ghi.13742	CAAACCCTCGTTGGGCTCAGCAACCACATTTTGGTCTACTTTTGCCCCTCAGCGTTATGCACAAGTTGCAGTTCAAGCTCAGCAGCGACCAACATGGCTCCCTGGACTTGACCCTCCGCCATATTTGGATGGAACTTTGGCTGGTGATTATGGGTTTGACCCTCTTGGCCTAGGAGAAGATCCCAAGAGCTTGAAATGGTATGTTCAGGCAGAGTTGGTCCATGCTCGCTTTGCCATGGCTGGAGTTGCTGGAATTCTATTCACTGATTTACTACGCGTTACAGGGATCAGCAATTTACCAGTTTGGTATGAAGCTGGTGCAGTGAAATTTGAATTTGCCAGCACAAGAACTTTGATTGTTGTTCAGTTTCTTTTAATGGGGTTTGCTGAAACTAAAAG…	Location(nucleotides)	421	472	496	622	655	728
					Major allele	A	G	A	T	A	T
					Number of sequences with major allele	4	4	4	4	4	3
					Minor allele	T	A	G	C	G	C
					Number of sequences with minor allele	2	2	2	2	2	3
HAU-SNP601	TACAGCCAAGAGGGTGGAAGT	TGCATGTATGGGAACCCTAGTTG	Ghi.13746	AAAGAAAGAGAAAAGGGCTTCCAACGTCTATAAATAGAAGCTGCTTTCTCTATTTTGCAAAGCAAAGGGAGATATGGATCCAGCTACCGCTGAAAGACTTTCTCAAATTAATCAAGCAATTGAAAATGTGGAAAATGCTAAGCGCGAAGAGCAGCAAACTCTGGCTCTCTTCTGGGAACACATGCCGGCGATCGATCCCAGTCTCATACGAGATCGTATGCTGGCTATACAGAATAAAATCCAAGCCCTCGAAAACCGAAAGAGGGCCCTCATCCTAGAACGGGAATTTCTGATTGTCGGGGCGGCCTCCAGCATCCGCGGGGAACAAGGCGGAAACAACTAAGAGTCCGTTGTTTTTGCTTTTTACTTAATATGTTGTGTTGTTTGTTAACTATGTAG…	Location(nucleotides)	655
					Major allele	T
					Number of sequences with major allele	2
					Minor allele	C
					Number of sequences with minor allele	2
HAU-SNP602	TGGTCGCGGGAGAAAAGTCT	CTCCTGTGGAGTGTTCTTGAGC	Ghi.13767	AAACCATATCTTTCGGCAGCTTCAATGATGAACCTGAGACAAATCCCTNCTGGCAATATTATTAGTGGCTATGACTTGTTGATGAATAATCAGAGTTCAGTACAAGCTTCAGAAGTGCCTAGCCAGGTAGAGTTAATTGAATCG*AATCCAGCATCAAATGTAAATACTGCCCCTAAAAATATTAGTAGAACTGATACCAACCCAAAGCAGAAAGAAACAAAGACAGCTAAAAAGGCTTCTCCCAACAATTTCCCTTCCAATGTCAAAAGTTTGTTGTCAACTGGTATGCTTGATGGGGTTGTTGTGAAGTATGTTTCCTGGTCGCGGGAGAAAAGTCTTAAAGGTTACATACAAGGGACTGGGTATATGTGTGGCTGTAAAGACTGCAACTTTAAGAA…	Location(nucleotides)	484
					Major allele	G
					Number of sequences with major allele	3
					Minor allele	T
					Number of sequences with minor allele	2
HAU-SNP603	TGAACAGTTATCATGGGTTTTGTGA	GGGGTCCCCTTTTTCTGGTG	Ghi.13767	AAACCATATCTTTCGGCAGCTTCAATGATGAACCTGAGACAAATCCCTNCTGGCAATATTATTAGTGGCTATGACTTGTTGATGAATAATCAGAGTTCAGTACAAGCTTCAGAAGTGCCTAGCCAGGTAGAGTTAATTGAATCG*AATCCAGCATCAAATGTAAATACTGCCCCTAAAAATATTAGTAGAACTGATACCAACCCAAAGCAGAAAGAAACAAAGACAGCTAAAAAGGCTTCTCCCAACAATTTCCCTTCCAATGTCAAAAGTTTGTTGTCAACTGGTATGCTTGATGGGGTTGTTGTGAAGTATGTTTCCTGGTCGCGGGAGAAAAGTCTTAAAGGTTACATACAAGGGACTGGGTATATGTGTGGCTGTAAAGACTGCAACTTTAAGAA…	Location(nucleotides)	484
					Major allele	G
					Number of sequences with major allele	3
					Minor allele	T
					Number of sequences with minor allele	2
HAU-SNP604	CTGTGGTTCGAGTTGCTGGG	GAGAGCAAGCCAGGAAAAAGGT	Ghi.13781	CCTCTTCTTTTTCTCCCTTTTTTTAACCTTATTATCTCTCAAAGAGACTATTTTTTTTATTCTTCTTCTTCATAGAAAACCTCTTCATCTCATTCATCTCCTCTTTTCTTTTGTGATTTTTTAAGCAAAACCCAGAAATGGCAACAAGCAAAGCTGAAGGGAAAAGGAGACCGAAGGAAATGGGGGAGGAGGAAGAAGAAGAAGAAGAGGACGAGGATAATAGTACTACTGGTGACGATGACAAGAAGAAAAAAGGCAAAAGAGGGTCCAGTACGGTGGTCGGAGGCTCCTGTCTTCCAGCCTGTCAGGTCGAGAACTGCACTGCCGACATGACCGATGCCAAACGGTACCATCGGCGACATAAGGTGTGTGAGTTCCATGCCAAGGCTGCTGTGGTTC…	Location(nucleotides)	172	603	604	657
					Major allele	T	-	-	T
					Number of sequences with major allele	2	4	4	4
					Minor allele	C	A	T	C
					Number of sequences with minor allele	2	2	2	2
HAU-SNP605	GAATCCATTGCCCAACGGGT	ACCGGCTGAGTGTACCATCA	Ghi.13782	TATGAAACGGTGATTGCATTTGAAATTTAAGTCTAGGTGGATTCAGAGACTCATTGTAGTTTACTTTACTTTTCAGTCCTTGGTGAGTTGCTGCTTGGAGGAACAAAGAGGGGAGCAGAAAGATCGACGAGACAACGATGGG*GTATGTATTGAGGGTGAGATTGGCTTCATTCTTCACGGGGGCAGCAACAGCGTCCTTTCTGGGTCTCTAC*ATCTTGTACAAGGATTACAAGGTCGCCCATGAATCCATTGCCCAACGGGTGAAAAGGCTTCATGAGCCCCTAGATAGGCGAATCTCTGCTCTGGAGAGTTTGAAACAAGGTGAAACTTCACAACATGTGGAAGCAACAGAATAGGTCCTTCGTGAC****************GATTT*TTCCTAA…	Location(nucleotides)	369	370	371	373	374	375	376	377	378	379	380	381	382	386
					Major allele	A	C	-	-	-	-	-	-	-	-	-	-	-	-
					Number of sequences with major allele	4	4	4	4	4	4	4	4	4	4	4	4	4	4
					Minor allele	-	-	A	A	A	A	A	A	A	A	A	A	A	A
					Number of sequences with minor allele	2	2	2	2	2	2	2	2	2	2	2	2	2	2
HAU-SNP606	AGAGAAAGGGATGGCGGAGT	ATGGTACAGCATGGGAAAAAGA	Ghi.13787	GGCACGAGGTTGCAGAAGCACTTTCGGTGATGTGGCAGCAAGAAGCTGCTTCAAGAGCTGCAATTGAGAATGGAACTGAAGAAGGCCTTGGAGACTCTAGTGAATCAGCGCCATTTGCCTTCCCTCAAGACATACAAATGGAGGAAAATGTTGAACCAGCAAGGAACGGTGCTCCAGCTACAACTCGGCGATACGAAGATCAGATGGTTCCTACCATGACTTCTTCTTTGGTGAGAGGCATACATGAAGAAGCTTCTTCGGATCTTAGAACTTCAACAGAAGATAGCAGAGCAGAAGTTCCAAGAAACACTAATATACATCAAGAACCACAAAGAGACTCATTAAACCAGGGAATTCAGCAAACAGCTCGTAACAACAACACTTTTCGGCAATTTAATC…	Location(nucleotides)	544	550	639	648	681	703	715	728	804
					Major allele	A	G	G	A	-	A	A	G	T
					Number of sequences with major allele	4	4	4	4	4	4	4	4	4
					Minor allele	G	C	A	C	A	G	-	C	G
					Number of sequences with minor allele	2	2	2	2	2	2	2	2	2
HAU-SNP607	TCGAGGCATCCAAAATCGACA	GCACCCGTATGGCTCTGAAT	Ghi.13816	GGCACGAGCTAGTCTCGAGTTTTTTTTTTTTTTTTTTAATAAAATCACAATTAATTCTCTGAGTAAGAAATTTTCAATTTCAGTCGAGGCATCCAAAATCGACAGATTTAAATCAAAGTGCCATAACAATGAATAGCAACTGGAAAACGTATGTGAAAGCAAACAAACTTATGAACATAAGCCAAAAGGATCAACATGTAGCTACAGTAGCAATGTAGTGTCCTTAAACAACCGTCTTCACTTGGATGGACTGAAACGCGGTGGAATTT*ATATGGGTTGGCGTTAAATCTGAGACCACCATAACCACATCTCCAGGTTTCAACAAGCCTTTTCTTCTTATAAGCTCAATGGTCGTTGAAATGTTCGCTTCCATGTCGTCATCTGACAGTTCAACAAGG…	Location(nucleotides)	117	220	225	251	257	326	327	356	390
					Major allele	A	G	T	C	C	A	G	T	T
					Number of sequences with major allele	2	4	4	4	4	4	4	4	3
					Minor allele	G	T	C	T	T	T	A	C	C
					Number of sequences with minor allele	2	2	2	2	2	2	2	2	2
HAU-SNP608	TGTCAACATGGTTGGACGCT	TTCAGGTTGGATAATTGCAGATGGT	Ghi.13867	CTATTGGGTACCGGGCCCCCCCTNCGNNNANCTGNCAACTTGCAGTGGCTAGTTGATATTCTAATCGATAAAAGGATGGCAAATGACTTCGTGAAATTGTGGGCAGATCAAAAGGAACTTGCAGAACTCCATTCCAAGATCCCCACCATGTACCGACATGAAATCAGCAGGATCACTGCTCAACTATGTATCGCAATTGGTAGAGGAAACATCTTGGTGCCCAAAGACAGCCGATTCTCTCTGCTGTCAACATGGTTGGACGCTCTTTACGAAGATTTTAGATGGATGAGAAGGGCTTCTAGATCTGTAGATAAAAAACTAATTGAGGAAGGACTCGGTCAGACAATTCTTACGCTTTCGTTGCGGCAACAACAGGTTATTCTGCTCAACTGGTTCCAT…	Location(nucleotides)	327	337	354	366	372
					Major allele	A	A	C	A	G
					Number of sequences with major allele	2	2	2	2	2
					Minor allele	G	G	G	G	A
					Number of sequences with minor allele	2	2	2	2	2
HAU-SNP609	TCAGATCTGCTGCTGCAGGA	TGCCTCTCCAGTCTCCTTTCC	Ghi.13869	ACCGGCTATAATTTTTCTCTTTCTTTCTATTTCGCTCATTGAGTTTGTTGTCAGAGGGTTGTTGGTCTGAGGATCGGGTGAAAGCTTTGTCAGGAAGGAAATGGGCAGGAAGTGCTCACATTGTGGAAACATAGGCCATAATTCAAGGACCTGCACCACTTTCAGATCTGCTGCTGCAGGAATGGGATCAGGTGTTAGGCTTTTCGGTGTTCAACTACAACTGGATGTATCTTCACCTTCTGTAGTTTCCAATCATATGATGAAGAAGAGTTTCAGCATGGATTGCTTGTCTTCCTCTCCCTCTCCCTCT******************TCTTTGTCATCTTCTAGAGTTTCCATCGATGAAAATTCTGATAAAACTTCCATGGGTTATCTATCTGATGG…	Location(nucleotides)	194	209	255	311	312	313	314	315	316	317	318	319	320	321	322	323	324	325	326	327	328	353	382	452
					Major allele	G	G	A	-	C	C	T	C	T	C	C	C	T	C	T	C	C	C	T	C	T	G	T	G
					Number of sequences with major allele	3	3	3	3	3	3	3	3	3	3	3	3	3	3	3	3	3	3	3	3	3	3	3	3
					Minor allele	C	T	T	C	-	-	-	-	-	-	-	-	-	-	-	-	-	-	-	-	-	A	G	A
					Number of sequences with minor allele	2	2	2	2	3	3	3	3	3	3	3	3	3	3	3	3	3	3	3	3	3	3	3	3
HAU-SNP610	TGGGTACACGCTGTGAAGGA	GATGAAGGAGCCGTTGCGTA	Ghi.13873	ATCAGGCAGAGGACGAGACAATACGGTTTTAGGAGAAGGATCTTTTTCTTCCCAGAATCAGCAGAAAAAGTAATTCCAGTTACAGGACCATCAATACCACAGACAGTTCCATTCTCTCTTATTTCTTGCGCGACAGAAGTCACTAATTGATCCTCTTGCTTGGATGCTACAAAATAATTGGATTTTTTTTGCACCTTTTGCACTGTCTTTTTGAATATACTTTTTCTTCTCAGAGCCCTTGCCACTTGATCCAGGCTTGCCTGTAGACGCAGCAGCAATTTTTCTGCCAACCTTTCTTATAGTGATTGACCCCTGAGTTCCACTCTTGGCAGCTCGTTTCTGACGCACAAATTCCATTAGTGGTGTAACAACAGGAGCTTCTTTTGGAGCACCAGATAG…	Location(nucleotides)	661	698	823
					Major allele	T	A	C
					Number of sequences with major allele	4	4	3
					Minor allele	G	G	T
					Number of sequences with minor allele	2	2	2
HAU-SNP611	ATGTGCTTGAATCGCGTGGT	TGCTGATGCTGCTTTGAGCT	Ghi.13878	AAGAAGATCGTTAAAAAAAAATGGCTATTGAAATCCCCAAAGATTTAATAACCCAACTCCAGATCTCACTTCGCAAGCAAGCCAACGTACCTTCATATGATCCGACCGACCCATCGTTTCCCGGTCTCCCTTGGTTTCACTCGACCAGCGATTCACCTCGCCCCCGTTGCATCCACTGCAAATCTCGTCTCCTCCGAGGCTCCGATTCCATCCTTTGTATTTTCTGCGGCAAACGCCCCACCGAGACACCGCCTCCGCCGATCAAATTCCAGTCTACTTCTGGGTACCGATGGTTCCTTCACTCACTTAACTTGGATGGATCTGAAAATGTGGGGGAGCCTTTAGATGGGGATGGAAAGGATAAAGGAAGTGGAGAGGAGTTTGCCTTATCTGATATTT…	Location(nucleotides)	771	810
					Major allele	G	T
					Number of sequences with major allele	2	2
					Minor allele	C	C
					Number of sequences with minor allele	2	2
HAU-SNP612	GAACGTTGCCATGCTCCTGA	AGCTATTCGGTGAGCCACAATC	Ghi.13881	TATTCAAATGACCGAGAGTCGGTTACCGTCACTGTCCAAGAGGTGACACCTAGATCTGTTGGGGCTCTTGTAGCTCTTTATGAGCGAGCAGTTGGACTTTATGCCTCACTTGTCAACATCAATGCTTACCATCAACCTGGTGTGGAAGCTGGGAAAAAAGCAGCAGGTGAAGTATTAGCTTTACAAAAGCGGGTTTTAGCAGTACTCAATGAGGCTAGCTGTAAAGATCCCGTTGAACCATTGACACTTGAAGAAGTGGCTGAACGTTGCCATGCTCCTGAAGACATTGAAATGATTTACAAAATCATTGAGCACATGGCTGCCAATGACAGAGCACTAATTGCTGAAGGCGATTGTGGCTCACCGAATAGCTTAAAGGTTTTCCTAGGGGAGTGTAAC…	Location(nucleotides)	345
					Major allele	T
					Number of sequences with major allele	3
					Minor allele	C
					Number of sequences with minor allele	2
HAU-SNP613	TGAGGCCCTGAGTGACAGTT	TATCTCCCGACGCTCCCATC	Ghi.13912	CATCAGGCAGAGGACGAGACAAGTGCAGCGTTTGTGTAAAAGGTTAAGAAGCTGTCCTCCACGTATATCATCACGCTCAATCTCTAGAATAAGCTCGTACAAAGGCGGCAATATAACAAAGAACTTATTGAGGCCCTGAGTGACAGTTGCCAAAATTGGCATGGTTTCCGACAACAATTTCTGCTCGAGTTGAAGAACAGCAGACTTGTAGACAGAGAGTATCTCCACCAGGCCATTAGCAATGGCTCTTCGATAAACGCTTGGCTTCCCGCTTTTAGGATTTGACAACTCAGAGGCTCTGTCCAAAGGAGAAACATCAGCCGCTCTTATCCAGCTTAGATTCCGGGATTTCGTGGCAAAGCGATCGAGCTCTCGGTAGTAAAACCCTAACGTAATTAG…	Location(nucleotides)	204	294	412
					Major allele	A	A	A
					Number of sequences with major allele	2	2	2
					Minor allele	G	T	C
					Number of sequences with minor allele	2	2	2
HAU-SNP614	GCTGAGGAAGCATGGGGTTG	TCACTCCTGCCAGTCAATTGC	Ghi.13924	ACTCAAATGCTGAGGAAGCATGGGGTTGTTGGCAAGTTTATCGAATTCTATGGGGAAGGCGTGAGTGAATTGTCATTAGCAGACCGTGCAACTATTGCCAACATGTCTCCTGAGTATGGTGCAACCATGGGGTTTTTCCCTGTGGATCATGTCACCCTGCAATATCTGCAATTGACTGGCAGGAGTGATGAGACTATTGCAATGATAGAATCTTATTTACGGGCCAATAACATGTTTGTGGACTACAATGAGCCTCAGATTGAGAAAGTGTACTCTTCCTACCTGCAATTGAAACTTGAGGAAGTTGAACCATGTATATCAGGGCCCAAGAGGCCTCATGATCGAGTTCCTCTGAAAGAAATGAAAGCAGATTGGCATGCATGCTTAGACAACAGGGTT…	Location(nucleotides)	154	271	296	325	341	362
					Major allele	G	G	T	T	C	C
					Number of sequences with major allele	2	2	2	2	2	2
					Minor allele	A	A	C	G	T	T
					Number of sequences with minor allele	2	2	2	2	2	2
HAU-SNP615	GGCACGAGGGGGAAAATGAA	AAGTTGGGTGCTCAACAGCC	Ghi.13928	GACACTACGTGGATCCAAAGANATTCGGCACGAGGGGGAAAATGAAATCCTTTAGTAAAACATTTTCCAAAACATGGTAAAATCAAACCCATTCCTCCGAAAAATGTCTTACGGCTTCAAAATTGGTAAGACATTTTCCATTCTTCTCTAAGCAGACATTTTCCATTCTCTTCTAAGCAGCAGGCATTTTTCATTCCTCAAAGCTTCTGCCTCTCCTCCTCATCTCTGCCTCACCATCTCTGTCTCTCAGCTCCATCTTCCTTCTCCATCTCTCTGCTTCATAGATCTGTCGGGCTGTTGAGCACCCAACTTTTTCAGCACTTACAAGACCATTGTGTGATCTGTATTCACTTATTCCTCCTCTTCTAGTTGTAACGTATAAGAAACTCAGGTTTAACA…	Location(nucleotides)	220	253
					Major allele	T	T
					Number of sequences with major allele	4	4
					Minor allele	C	C
					Number of sequences with minor allele	4	3
HAU-SNP616	AGTCGTCATCCGTTAGTCCG	GCATACCACCTCCATGAGCT	Ghi.13935	ATTGTCAAATTTTACTCCTTTCTGTGAAGTTGACTATTTGCTGGTTTTTGTATTTGGAACTTTGAAGAACAAGGTAAAGCAGAGATGGCCATATCTGGAACTGGGAATCTTCATAGAGCTTTGTCAGGGTACAGATGCTCGAGGTCAGCTATGG*TGTGGAGTTTGGTGGGATTACTTCTTATGCTCCAATTGTACTCATTTGCTAGCCGGAGAAATGT*AGTGAGAGGAGATATCCAATTGTATGTGAGTCGTCATCCGTTAGTCCGGGAACTTGAACAAGTGGAGGAGGAGAATATTCAAGTTCCACCTCCTAAGAAGAAAAAATCTCCGCATGCTGCTAAACGGAG*ACGCAAGCGATCAGCCACTCTGATCGATGAATTTCTC*GATGAGAATTC…	Location(nucleotides)	355	488	739
					Major allele	A	T	A
					Number of sequences with major allele	4	4	2
					Minor allele	G	C	G
					Number of sequences with minor allele	2	2	2
HAU-SNP617	GGCATCTCGCGGGAATTCAT	GGTGGTGCATCTCGTTCCAG	Ghi.13958	GCCTTTTGACAGCCAAACTCGGAATTCCCAAAGCCGGCGCTTACGTTGTCAATCGCCAATTCCCACTTTCGCCTTTCTTAGTTTTCCATTTTTCTTTACTCTTAATTCCCCGAAGCGATGAGTCTCTCTTCATCGGCTTTTGCCATCTCGGCACACTCTTTCTCCTTCAAAGCTAGACGTCCTAAAACCCCTCTTCCTTCCAGCTTCCAAAACCCTTTGCGTTGCAACTCCACCCCTTCCGTTCCACCGCTATCCAGGAAGTTGCATCCAGTGAAAGCAACTATCCTGCAGGAAGATGAAGAAGATGTTGTCGTAGAAAAATCATTTCGGACGACGAGTTTCCCAGGAAATGGAATTGAAGAAGTAGAGGCATCTCGCGGGAATTCATCATCTAGTAGT…	Location(nucleotides)	733
					Major allele	A
					Number of sequences with major allele	2
					Minor allele	G
					Number of sequences with minor allele	2
HAU-SNP618	GCGGCCGAGGTACTATTTC	GAATTCTAACAGTACTAACCTGCA	Ghi.13964	GGCTTAGCGTGGTCGCGGCCGAGGTACTATTTCTTAGCTTTTTGGTTGTTGGATAACCCCCAATTCTTTGTTTCAAAGCTCTTATATTTTGATTCTCTCTCTTCTGGGTTTGGTCAAGATTTTAATTTTCATTTCTGGGTTAGGCTTCAATTACTGCTTTGGTGCTTATATTAGATTCAATTCAAGGACATACAAAATTTTGGTTTTTAAGGTTCTGTTGGTTGGAAATTTGGGTTGCTTTCTTCTCTTCGCTTTTGATATTAAAATCTTATCCTTTTTCTTAGTTTGTAGATCACTTGAGTTTCTGTTGTTTGCAAAACTCTCGGTTTATTAAGTTCATTCATTGATTATTTTGGTGTTGTTTTTGGAAAAGATCTACCTTTTGGTCTAGAAGATTTG…	Location(nucleotides)	60	100	101	158	164	266
					Major allele	T	-	-	C	T	G
					Number of sequences with major allele	2	2	2	2	2	2
					Minor allele	C	T	C	T	G	A
					Number of sequences with minor allele	2	2	2	2	2	2
HAU-SNP619	ATTCACGTTTCATCCCCCAAGG	TGCTAAAGCTGCAATGCCCTA	Ghi.13981	AAAAAAGAAAGAAAAAAGAAAAATACATAGATATATATATAAAAAAAATAAGCAAACAGGATCATAAACTAAAAAATAGATGCCTAATAGCAAAGAAAAATGCGAGCAGTGGGGGTAGTGGTGTGACTGAAAGTAAAAAGGTGCAAAATCCAATGATTTCAGAAGGGAAAATAAGAAGTTTCCGGGAATCAAGGGTCAATATCATGTGACCTCACCGATAAGAGTCGAAAGCTACTCCAAGAAACAGCACTGTGTTCCAGTTTGGGGGCGCCACCAGAATTGATCTGCTCACTCAGTTGCAATGACAATATTTAGAGGTGGCATTGGCAGATTTAGTGGTGGAGTTAGAGCTGCAGTTTTCTTCTTGTGGATCGTTATCTTGTTCTTTTCCCAGTTAGG…	Location(nucleotides)	497	556	575
					Major allele	T	C	A
					Number of sequences with major allele	2	2	2
					Minor allele	C	T	G
					Number of sequences with minor allele	2	2	2
HAU-SNP620	GGCTAAGGCATCCATCGGAT	GCTGCTGCTTCTTACCAGGA	Ghi.14050	TTTTTTTTTTTTTTTTTTTTTTTTTTTTTTGGCTTCGAAATTTACTTGTAATTCGTACATATTTGAATATAAATACAAATATATACACACCTATCAAGTATGCGAAATGTTGGCTCAGCAATTAGAACCAACCAGGGGAGATATTGTACATGAGAACGTGTCTCACAGCTAATTTCTGGTATAATCATATACGCCTGTGCATTTCTTGATACACAAATAATAATATCCTTACAAGACAGTACACCGTTTGTTTTCACAAGTTTTGGGTGTGTAATACTAGCAAGTATTCTTCTGCATACCTTGTTTTCCAGTTTTAGCCCATTTTATGGTTGATCGGGCTAAGGCATCCATCGGATCCATACATTTCTTCAGAAGAGGATCTTCTCTAGGTAATATATT…	Location(nucleotides)	414
					Major allele	A
					Number of sequences with major allele	2
					Minor allele	G
					Number of sequences with minor allele	2
HAU-SNP621	AGCCTCGAATGACCCGGAAC	ACTCTACTCCCAAGTCCCAATTTGA	Ghi.14061	CCCCTTGTGTGGGTTGTTTTTATTTATTTGTTATATATATTTTCCTCCCGGAGGGAAGACACAAAATTTTTTTTTATAAAAAAAGGCCACCCCAAGGGTTCGCTCTCCAAAAATGCGAAAAGATTGTTGGGGAGAATTTCTTTTTTTTTTTTTCAAGGGAAATTCCCCCAAAACCCGAGGGAAAAAAACCCCCCCAATTGTTTCAAAATTTCCCTTTGTTTGGGAGGAATTCCGTTTTTTTTGAAAAGCCAGCTTTTTGGAATTGGGGGGGGTTGCCTCCAAAGCGGGAATATTTTTTTTCATTTGGCCCCAAACCCCCGGCAACCCATAACCCGGGAAGGCTTTTTTAAACTTTTTTTCGGAACCCCGCCGGTTGAGAAAAACCAATTTGCTGTTTCT…	Location(nucleotides)	806	878	920	929	953	968	1010	1025	1133	1134	1135	1166
					Major allele	T	G	C	A	A	T	A	C	C	A	G	A
					Number of sequences with major allele	4	4	4	4	4	4	5	5	5	5	5	5
					Minor allele	-	A	T	G	G	C	G	T	G	C	-	G
					Number of sequences with minor allele	2	3	3	3	3	3	3	3	3	3	3	3
HAU-SNP622	GGATCTCCACTCTCCAGGGT	AAAGGACGGCCAGTGAGTTT	Ghi.14066	CCGTCTTTCTTCTTCCTGTGTTCTTCTTGCCGCGTCCTATTGTGTTTGGCCTGCGTTTTTTTCTTTTATTTTTTTTTTTTCTCCTATGGTTCCCCTGTGGCTTCATTTCCCGGGTCCTTCTCTTCTTCTCTTTGTTCTGCCGCCTTTTTTTTTCCGGAAGCCCCCTCGTGTTGTCCCGGGATTCTGCCATTTTGCCGGGCTGCTCAGCTGCTTACTGGAGCTATACTTCTCGGAGTGGGTTAACACGCAGCACTCAATGACAACAAATTTTAATTCCGGAAGCCAGAGGAGTAAATTTGCATAGGATCTCCACTCTCCAGGGTCCTTTGTTTTATTATATTTATATAATTTTAATATTTCTTTTACCTCTCCTTTGGTGAGTGAGTATAAAATTATAAC…	Location(nucleotides)	400
					Major allele	C
					Number of sequences with major allele	2
					Minor allele	T
					Number of sequences with minor allele	2
HAU-SNP623	TCCATCCCCAAGATCCACCC	AGCAGCAGTAAACCCACTGC	Ghi.14089	GGGGGGAGATAAACAGAACAAGGAGCGCTGATTGAAACAACAACGCCATGCCATCCTCTCTTCTCTCTCTGTCTCTTCAGAACCCAGTCTCTTAACTTCTGATTCACTACTTTTCGTTTCTCTCCTCTTGGGGGGATTAGGGTCCAACAAACCCCATGAATTTAATCCCCTCCCAACAATCTTAGGGGCTGTAATTCTCCTATAACATGCATAATTTTTGTGGAAAAAAGAGACCCGCCATCAACCTCAACCTCTTCACCTCTTTATCGCACTCTTTTTTCTGTCTAAACCCCACTAAACCCCCAAGCAACTTTCAATATGGTGTAGTTGGGCTAGGCATAGTAGCAGCTATGACTGATTCAACCCATACACACCAATCTATTTGTTTTGCTCCATCCC…	Location(nucleotides)	470	500	504	505	522
					Major allele	C	C	T	T	G
					Number of sequences with major allele	2	2	2	2	2
					Minor allele	G	A	A	G	A
					Number of sequences with minor allele	2	2	2	2	2
HAU-SNP624	CACCATACACCGCAGTGGAG	CTCCGATCAAAGCCAACCGT	Ghi.14094	GTTTCTCTCGTTGTAGCATAAGATCAAGATCAACTGTTCTTCAACCAAAAGGGAAAAAGCTGCTTGGAACGTTGCACTGATAAACAATCAAGCTCAGTTGAATAGTAGAGTAACTTCGCATTGGTGTTCTTGAAGGTTCCCCCATTTGCTCCCAAAGGTGCTTATGGGAGATTATTGTTTTTGTGGGCATCTGACCTTTTAAATCAATTACAAGAGAGAATACAGATATGGGCACCATACACCGCAGTGGAGTTTTTAAGAAAACAAATGATAAAGCCAGGCTCGTTATCGCAACAATTCTTGGAATTGTGATTGGATTCTTTATTTGTGTTTCATTTCCGTCAGTTTCCTTTTACAAGATTCACTTACCTTCAAACCTTAGATCGGCTTTTTATGCAT…	Location(nucleotides)	327	393	472
					Major allele	G	G	T
					Number of sequences with major allele	2	2	2
					Minor allele	T	T	C
					Number of sequences with minor allele	2	2	2
HAU-SNP625	TCTCCATCTCTTGTTGAACCTGC	AATGTTGCCTCACCGTTTGC	Ghi.14107	AAAACAACTGGATCACTTTAATGTCATTTCTCTTTTCTCTGAATCGTCACAGCCATTAAAAGCAGAGCTATTCATATCTTCAGAAAATCTTTAGGATTCTGCTATATGTATCCAAGGCCAAATCCTATCATCAGTCTGAACATCTTTGCCTTAACCTCTCCATCTCTTGTTGAACCTGCTCTGAAATGTCGTTCTCCGAGTAATAACCCACATCTTCCTTCAACGATTCCTTCGCTATAAGATGCGCAAGAACATTTTCTATTTTTGGGGTAAAATGAAAGCCTATTTCTTGAAAAAATGGCTTCGCATCTTGAATATCTCCTACAATCCCTCCTATAATCGATTTGTCCCTTTCCGTGCTCTGACATTTTTTAATAACGGTCCTTGAATCTCCAAATA…	Location(nucleotides)	198	233
					Major allele	A	T
					Number of sequences with major allele	3	3
					Minor allele	G	C
					Number of sequences with minor allele	2	2
HAU-SNP626	GTGATTCCGGGGACTTGGGA	AAATGGGGCGAAAGGCTCTG	Ghi.14141	GCTTTAAGAAAGAAGGAAAAAAAAACAAGATCCACCTTTCTCTTTGGATTTTCATCTGCACTCTTGGAGCAGAATCAGTTCCCCCTCCCCCCAAAATTTA*GGGTTTCGATTTGTTGTTTTTTTAATTGAAATTAATTGTTATTGCTACTGTTT*AATTTGTGAATAATATAAGTAATAATTATGAGAGAAATTGAGGATTCCTCCAATTTGTTTGGAAAATGGGAAGAAGAGCTGCCGTCGCCGGAGGAGCTTATGCCTCTTTCACAAACCCTAATTACCCCTCACCTTGCCCTTGCTTTCGACATCCCGAATCCAAACCACCGTCAACGGAAACACCCGCCGCCTCCGCCGCCGCCTCCCCCGGCCGAATTCGCCGGTGATTCCGGGGACTTGGGAT…	Location(nucleotides)	309	344	347	348	349	368	444	452	596
					Major allele	T	G	-	-	-	T	C	C	C
					Number of sequences with major allele	2	2	2	2	2	2	3	3	3
					Minor allele	C	T	T	C	C	C	A	G	T
					Number of sequences with minor allele	2	2	2	2	2	2	2	2	2
HAU-SNP627	GTGCCCGAAAGGTTCGACTT	ATCGTAGCTCCGGTGGTCAT	Ghi.14146	AAAAGAAGGTGAAAGGATCAACGAGGAGGAATATGTAAATGATGCTGATCCAAGTATCCTTCGATTCTTGCTTGCAAGCAGGGAAAAGGTTTCAAGCTTGCAGTTACGAGATGACCTTTTATCAATGTTAGTTGCAGGTCACGAAACTACTGGTTCGGTATTGACATGGACATTGTATCTTCTAAGCAAGGATCCCTCGGCATTGGTAAAAGCACAACAAGAAGTCGACAGAGTCTTAGAGGGACGGAACCCTACCTATGAAGACATAAAGGATCTCAAGTTCCTAACTCGATGCATAACTGAGTCATTGCGTCTATATCCACATCCTCCTGTCTTGATAAGGAGAGCTCAAGTTGACGATGTTCTTCCCGGAGACTATAAAGTTAAGGCTGGTCAAGA…	Location(nucleotides)	583
					Major allele	A
					Number of sequences with major allele	2
					Minor allele	G
					Number of sequences with minor allele	2
HAU-SNP628	CGACGTGTTAGGAGTGCTCC	AGTTTTGCGAGGTCGCTGTT	Ghi.14149	AACCCATTTGCTTCCAAGAACCCGTTCTCCAAGGGTTTCTGGTAGTGATCTATGTCTGCTGAATCTTCCTAATGGCCTGTAACGATGAAAACGAGCCTTTGCTATCAGGATTAGCGACTCCAAGAACTCAAAAGACTAATGGGGATAGACCAAAGAAGAGAAGGTTTCGACGTGTTAGGAGTGCTCCTTTTGTAGATTTTGTTCCGACTGATGGTAATAGAGAAGCTGCAGTTCCACGTTCCGGGTCCATTTTCGGGAGACTTAATCCGAGTCTTAAGAAGGTAGCTCTATTTTTGACGTTATACATGGGTTTAGGCACCATTTGCTTTTATACAACCAGGACCCAAATCAAAAGGGACAAAACAAATGGAATTCTTGATGCTCTTTATTTTTGTGTTG…	Location(nucleotides)	193	354	405
					Major allele	C	G	A
					Number of sequences with major allele	2	2	2
					Minor allele	T	A	G
					Number of sequences with minor allele	2	2	2
HAU-SNP629	AGAACCGGAGCTGGTACTGG	GGACGAACCGGCATCAACAA	Ghi.14186	TGGATCCAAAGAATTCGGCACGAGAAGAAACCAAAGCTCCCTTTCTTCTCCAAGCACAACAACAATGGCAGACATTCAAAACCTTCATGGCGATGGCCTTCATGTCACCAACCCAAAACTCACTCTTTCCGAACCGACGAAACGCCCGAGTCATGGTTCTCAAACTCATCCGAGTCACCAAGTTTCTCAACAGCCTCAGATGAGTCAAGAACCGGAGCTGGTACTGGTGGAGTCGACTCAGTTGAAACAGTCATTCAAGGTGTAAGGTTAAGATCCGAGAGGCTGTTTTACGAGCCAAGTGAACCTAAGTTAGGGGCTGAGTCAGAAACTGAGTCACCATACAAAGAAACAACCGTTTTATCAACGGAATCAATGGACCCTTTTGTTGATTTTAGAGAT…	Location(nucleotides)	283
					Major allele	T
					Number of sequences with major allele	3
					Minor allele	C
					Number of sequences with minor allele	2
HAU-SNP630	TGAGGCCTCCCTTTACACCT	GTGCAATAGCCAGTGCCCATA	Ghi.14189	ACAAAGCACGCTTCAGCCACGGCCCTCCTCTTCCCCCCTTCACTCATTTCTCGATTTTGTTTCCCTCAGCTTCACTTTCTCTTAAGAATTTCCTCTCTTTTTTTCACCTCTAATATTTTTAATTTCTAGGGTTACGTTGAGTAATGGATTGGGGAAACGTTACCGCCGAGGATCTGATCGACGCGCTTCGTGAAGTTGACTGGTCATCACCGCCGCGACCTCTCTCCGAATTCTTCTCCCGCTTCACCATCCCTCGGTCATTCGTCAAATGGAACAGCCGCATTAAATGCAATCTCTACTACTATCGCACTAATTATTTCATTCTGATTGTTGTCATTCTCGGTTTGGGATTCTTGAGGAGACCGCTTGCTATTTTAGCTGCTATTTTGACGGCTCTTA…	Location(nucleotides)	560
					Major allele	T
					Number of sequences with major allele	2
					Minor allele	C
					Number of sequences with minor allele	2
HAU-SNP631	ATGGCAACAGCTCCTTCAGC	AAAGTCCGCACCTTCCCTGT	Ghi.14193	GAGAGAGAGAGAGAACTAGTCTCGAGTTTTTTTTTTTTTTTTTTTTTTTTTTTTTTTTTTTTTTTTTTTTTTTTTTTTTTTAAGCTTAAACTTTCATTATTTCTGTCAATTGAAAACTTGAAAC*TCCTTTAAATTCTCTGTTTCCTGTCTCTGGCTTTCTTCTTCCATGGCAACAGCTCCTTCAGCCAAACTCACACCGCTCTTGAAAGATGAGCTCGACATAGTGATCCCCACCATTCGAAACCTCGATTTCTTGGAGATGTGGAGACCCTTTTTCGAGCAATACCATTTGATTATCGTTCAAGATGGCGATCCATCCAAGAAAATCAGGGTTCCCGATGGCTTTGATTACCAACTTTATAACAGGAACGACGTTAACAGGATCTTGGGTTCCAAGG…	Location(nucleotides)	433	458
					Major allele	G	G
					Number of sequences with major allele	6	6
					Minor allele	A	A
					Number of sequences with minor allele	2	2
HAU-SNP632	CTCTTGTCGTGGCTTCCCAG	AGCTTTCCTGATGGCCTCTCT	Ghi.14212	GTTGGTTCTCCACTTCCTTGCTCCTTTGTCAAGTTAGTAGATTGGCCTGAAGGTGGGTATTTAATTAGTGATTCACCAATGCCTCGTGGAGAAATAGTAGTCGGTGGTCCCAGTGTAACACTTGGATACTTCAAAAATGAAGAGAAAACAAAAGAAGTGTACAAGGTTGATGAGAGAGGAATGAGGTGGTTCTATACTGGTGATGTAGGACAGTTTCACGCTGATGGTTGCCTCGAGATAATTGACCGTAAAAAGGACATTGTCAAGCTTCAACATGGGGAATATGTTTCTTTGGGAAAGGTTGAGGCTGCTCTCAGCATCAGTCCCTATGTCGACAATATTATGTTGCATGCTGATCCGTTCCATAGTTACTGTGTGGCTCTTGTCGTGGCTTCCCAG…	Location(nucleotides)	534
					Major allele	A
					Number of sequences with major allele	2
					Minor allele	G
					Number of sequences with minor allele	2
HAU-SNP633	ACTACGCACGCATTTGATGCA	TCTGAAATGGTATGCAAAGCGTCT	Ghi.14225	GGCACGAGGAGAGAGAGAGAGAGAACTAGTCTCGAGTTTTTTTTTTTTTTTTTTTTAAATGAGAATATATATATAATATATTAGATCATTCAACAAACCACTTATACAAAATGCCTTCATCTAGTGTTTCTAGCCAATATCCTCTTTAGAAACCACTTTACGTACATGATACTGATACAGTGAAATGAAGCTTATTACCATTAGTACAGAAGTTAAGAACCAAAGGGAAAAAAATATAATCAAAAGAAGTTGATTGGTACTACGCACGCATTTGATGCAAGACTTCACAAAGAAAAACAAACCAACAATCATATCCACTGTAATCTTCCTTGGTACTCTACACACTGCTGGATTTTACCATCATGTGACATGACTTGGGTCTTCACATTGGCTACTCTC…	Location(nucleotides)	286	298	318	394	508
					Major allele	G	T	C	G	T
					Number of sequences with major allele	2	2	2	2	2
					Minor allele	C	C	T	A	G
					Number of sequences with minor allele	2	2	2	2	2
HAU-SNP634	TGATATTCGAGCTGCCAAGTCTG	CCTTTGAGCCTCCAATAGCCAG	Ghi.14316	AAGGCAGGGAAGAAGAAACCAAAATACAAGGATGGCAGTCATATTGGTGCTGTTCTTGGTCTAGCTTGGAACAAGGAATACAGGAATATCCTCGCTAGTGCAAGTGCTGACAAACAAGTTAAGATTTGGGATGTTGCTGCTGGAAAATGCAACATAACAATGGAACATCATGAAGGCAAGGTTCAAGCAGTTGCATGGAATCATCATGTGCCACAAGTTCTTCTTAGTGGATCGTTTGATTGTTCAGTTGTGATGAAAGATGGAAGAGTGCCCACTCATTCCGGTTTTAAGTGGTCGGTGACTGCTGAGGTTGAATGTTTGGCATGGGATCCGCACACTGAGTACTCGTTTGTGGTGAGTCTTGAAGATGGTACAATCAGAGGATATGATATTCGAGCT…	Location(nucleotides)	419	598	530	547	589	631	640	677
					Major allele	C	G	A	T	G	C	A	C
					Number of sequences with major allele	2	2	2	2	2	2	2	2
					Minor allele	T	A	G	C	-	T	G	A
					Number of sequences with minor allele	2	2	2	2	2	2	2	2
HAU-SNP635	AACATGCCGGTTCTTCCTTGT	AATTGATGACGGCAACCCTGT	Ghi.14332	CAGCACCAGATACAGCCCTTTCGCTATGGCCACAGCAAGATGAAATTACACGTCATTTCAATCTTAATGACACTGGTACTCCAGCTCAATCTGTCTCAGATTTGAATCTGCCACGCATGGCACCTGTTTCCCTTCATCGGGATGATACTCATCCTGATAACATGCCGGTTCTTCCTTGTTTGAAGTCAATGAGATGGTTAATGGAGAACAAGAATTCTAAACCTGAAAATAGGTTGGCAGTCATTATTTTAAAGTTGCAAGATTATAGCAATAGTCCATCAGCTGAAATGGATGTTAAGTTTCAGCTCTCAAGGATTACTTTAGAACCCATGTTGAGGTCAATGGCTTATATCAGTGAACAGCTTTCTACCCCAGCTAACAGGGTTGCCGTCATCAATT…	Location(nucleotides)	226	467	494	522	523	524
					Major allele	G	T	G	-	-	-
					Number of sequences with major allele	2	2	2	2	2	2
					Minor allele	A	A	A	C	A	G
					Number of sequences with minor allele	2	2	2	2	2	2
HAU-SNP636	GAAGCTTCAAGACACCGAGACT	TGTTGCACAACGTGCTTACC	Ghi.14332	CAGCACCAGATACAGCCCTTTCGCTATGGCCACAGCAAGATGAAATTACACGTCATTTCAATCTTAATGACACTGGTACTCCAGCTCAATCTGTCTCAGATTTGAATCTGCCACGCATGGCACCTGTTTCCCTTCATCGGGATGATACTCATCCTGATAACATGCCGGTTCTTCCTTGTTTGAAGTCAATGAGATGGTTAATGGAGAACAAGAATTCTAAACCTGAAAATAGGTTGGCAGTCATTATTTTAAAGTTGCAAGATTATAGCAATAGTCCATCAGCTGAAATGGATGTTAAGTTTCAGCTCTCAAGGATTACTTTAGAACCCATGTTGAGGTCAATGGCTTATATCAGTGAACAGCTTTCTACCCCAGCTAACAGGGTTGCCGTCATCAATT…	Location(nucleotides)	226	467	494	522	523	524
					Major allele	G	T	G	-	-	-
					Number of sequences with major allele	2	2	2	2	2	2
					Minor allele	A	A	A	C	A	G
					Number of sequences with minor allele	2	2	2	2	2	2
HAU-SNP637	ACAAAGCAGGCTTGTGTTTGAAA	ACTTGACTCGACGCTTCCAG	Ghi.14363	TGGGACGGGCCCCCCTCGAGCTTTTTTGTTTTTTTTTTTTGAATTAAAATAAAATTCGTTATAAAATTGAACCAAAATCAAAATTCCATACATATAATTTCACCAAACCAAAATTAATATATCACAAAGCAGGCTTGTGTTTGAAATTTATCCCTTCCAGAAA*TAAAGCCATGTTCTCCGCCGTCTACTTTGGGCATGGGGGTGGATTTGTTTGAACAAAAGCAAGGCGAAACCCTTGTTCTGTATAAAGCTAACATCCGAGAAACATATTAAATTAACTGGTTGAAACTTTAGCATCTGCAAGAGTTCATTCAGTTCCTAGCCACGAGCTGATTTGCCCGACCCGGAAAGGATTTGCAGCAGCAGTTTTCTGGAAGCGTCGAGTCAAGTAGCCAAAC…	Location(nucleotides)	180	251
					Major allele	T	A
					Number of sequences with major allele	2	2
					Minor allele	C	G
					Number of sequences with minor allele	2	2
HAU-SNP638	AAAGCGTTTTGCACTCGCTAC	GGACTTATTCGGCAAGTCTGCT	Ghi.14376	AAAATAATCCTACAAAGAAAAATATTCTTCACAAATATTTCGATTCACCACCCAAAAAGCCCCCAAGCAACTCTCATAAGTGATACAATTCTTCCAAGATAAAGCGTTTTGCACTCGCTACAACTTTATAGAGGCCAACCAACATATTTTTGGATCAAAATTAAAAAATTGGAACAAATATGGTTGATAGACTATAACACACCACTAATTTCAAAATCTTCCCTCTTTTTTTTCCTCTAGATTACTTAACTCCTGTTAAATGTACTACTATTAGTTTGCCCTGCCAAGGTATGAATCATCTTCAGTACTGATAATTATTTCTTCTCCTGTATCAAGATAGGGCGGTACTTGAACAGTAACACCATTGTCCAGCAAAGCTTTTTTATACCTAGGGGTGGC…	Location(nucleotides)	343	373	492
					Major allele	T	T	G
					Number of sequences with major allele	2	2	2
					Minor allele	C	C	C
					Number of sequences with minor allele	2	2	2
HAU-SNP639	GCATGGCCAGCTTCCATAGA	GCCATTCGTAGCTTCTCGGT	Ghi.14377	AGGCTTAGACATTAATTTTGAGAAAAAAATTATTGAACAAAGATTGAATGAACTGAGATTGCTAGGTGCTTCAGACAAGGATATTACTCAAGCCATGAAAGATTTGGGCATTCAAAGGGCAAGATTTTATGGATGGCCAAATACATATGTATTTACAAAGGCAATGGGAGAAATGCTAGTGGGGGAATTCAAAGCAAATATGGCTACAATCATATTAAGACCTACTATCATAACCAGCACTTTCAAAGAGCCATTTCCTGGTTGGGCTGAAGGTGTTAGAACCATCGATAGCCTTGCAATAGGTTATGCTAAGGGGAAATTGACTTTCTTCCTCGGTGATGTGGACTCAGTTGTTGACCTGATACCAGCTGACATGGTGGTGAATGCCATCATCATAGC…	Location(nucleotides)	301	395	483	559	617	676	681	694
					Major allele	G	G	G	T	T	A	A	C
					Number of sequences with major allele	2	2	2	2	3	3	3	3
					Minor allele	A	A	A	C	C	T	G	T
					Number of sequences with minor allele	2	2	2	2	2	2	2	2
HAU-SNP640	ACAACCCCTTTGAGACATGCA	ACCTAAAGGCTCGTAGGCTGA	Ghi.14388	ACCCTTCTTCAATGTTATTGCAACGCAGAATGTTCCTTTTCGAGGGAATTAGTATTCCTCAGACAGTGTGCGTGGCTCATTTTCTTCTCCCAATTCCTCTAATCTTTGAGTTCCTAGGAGATCCTGTAACAAATCCTCTTTCTTCCTCTAACTTTTACCCCTTTGGTCCTTCAGAACGATGGGTTCAACCTCCGATGGAGTTTCTTCCATCCAAAAGGTCGAGGAGTTGCATCCTCTCCCCTATGCAGCCACCGCGTGCGCCGCTTCATTTGCTCCATGCATTTTTAATGAC*AGTCATTGAATCCCCTTCGACTATTACTTCACCAAATCCCATTTCTTCTACAAAAACAACCCCTTTGAGACATGCATATGCTTCTACAGTTGTCGAATCTCAGACA…	Location(nucleotides)	469	604	618
					Major allele	G	T	A
					Number of sequences with major allele	2	2	2
					Minor allele	A	A	G
					Number of sequences with minor allele	2	2	2
HAU-SNP641	CAGGTCGATTCAACGAACAACG	TTGTGCTCGCGAAGTGTTCT	Ghi.14398	GGCACGAGGTTTCTTCAACTGAAAACTCAGGTCGATTCAACGAACAACGTTAGGGCTTTTTACCATCTG*AAGCTTAACCAATAGCCGACAATGGAAGCCGGAGATGGAGGGGTTGACGTAGTCGTTGATTCTAAGGATTTACAGCAACAGAGTAAAGCCTTCGATAAACTCACCGATCGTGTCGAAGATCGCCAGCTCGATTCTTCTCGTGCCAAATCGGCCATGGCATCGATTGCGGCATCAGCTGAAGCAGAAAAGAATGCAATGAGATTGAGAGAGAAAGAATTAGCTGCAGTAAAGATCAACGCGGCCGATGTGGACATCATCGCAAACGAACTAGAGTTGGACAAAAAGGTTGCAGAGAGAACACTTCGCGAGCACAAAGGTGATGCCGTTGC…	Location(nucleotides)	89
					Major allele	A
					Number of sequences with major allele	4
					Minor allele	G
					Number of sequences with minor allele	2
HAU-SNP642	TGCGAGGTAGGCATCGATCT	CTTGGGCGAGAGGATTGACG	Ghi.14408	AGCTGCTCTCTCTATCTTCTCAATTCGATATTCTTTCTCTAAATTGCAAAACCCTAACCCTAATAATTCGTTTTCAATCGAATAATAAAAAAAGTTAATTACTTTTTAATTATTTTTGTTCTCATAATTACTGATGCCCTGAACTCCAATGCGAGGTAGGCATCGATCTGGTGCGTGGAGCTTAGAGTTATCAATCTTGAGCGTAGGTGATGGATGTGTTGAAGGAGAATCTGGCAGAGCTAGAGATTGGGAGCACCGTGGAGTCTATTCAGAAGTTCATAGACATTCAGAGGGAGCTCTTCCACAGCCAGATCGACCAGCTTCAGAACGTTGTTGTTACACAATGCAAACTCACCGGCGTCAATCCTCTCGCCCAAGAAATGGCAGCTGGTGCTTTGT…	Location(nucleotides)	121	124	198	284	335	336	337	359
					Major allele	T	C	T	C	T	G	T	C
					Number of sequences with major allele	3	3	4	4	4	4	4	3
					Minor allele	C	A	G	A	-	-	-	T
					Number of sequences with minor allele	2	2	2	2	2	2	2	2
HAU-SNP643	GAGCAACACAGGAAGGGACG	AGGCCTAAGACCACAGACCA	Ghi.14413	GGCACGAGGAAGAAACTACCACAGATCAAGTTGAGGAGCCAAAGATGGCCAATGAAGAGACTGAGGGTTGATCATGTTGAGGAGCCAAAGATAAAAGATGAAATAGAGGAAGAAGATCCAGAGGAAGATCCTGTAAGAATATGAAGAAATGGAGGATGCAAGTCAACCCAATTCCTCTAATGAGAAAAATGAAGAAGAGAAGGCACAAACAGATGCTAAGCCTGAAAAGGGGTCTGAAAAGGAGGCGGAGAAGAATGAAGCTATGGCATCTACCAAATCT*GAAATAACCACAAAAGCTGCTAGTACAGATGCTGGGCCTGAGGGAGATATGTCTAGAAAGGAGCAGAAAGTTGATCCTAAGAAAAAGGTGCCTGCT*ATTGATAAGGATTTGTTGCAG…	Location(nucleotides)	329	335	362	365	619	638	649	666	669	720	750
					Major allele	T	T	T	G	T	A	T	C	A	C	G
					Number of sequences with major allele	3	3	3	3	5	5	5	6	5	5	5
					Minor allele	A	A	G	A	C	T	G	T	C	A	A
					Number of sequences with minor allele	2	2	3	3	3	3	3	2	3	2	2
HAU-SNP644	TGTTACGGCATGACGGTCAC	TAGAATCGAGGCTGCGGCTA	Ghi.14450	CTCTCAAGTTTGGGTTTTTAAGGAAAAAGGTTTGGATTTTTAAAGGGAAACCATTGTTATATGAGAGGGATTAGTGTTTGAGATTTTGGGTTTTTTT*ATTAGTGGGAAATGTTAAGATTTGGGACATTTTAAAGTTTTTTTTTTCTAGTGAACCCCTCAAGGATATATTTGTAGATCGAAGAAGCAGAGGTGAAGTTTTCGAGTGCTCGAAAGAGAGTAAAGTTTCGATTTTTTCTTTATCAAGATGAAGTTTATGAAACTGGGATCCAAGCCTGATTCATTTCAGACTGATGGTGATCATATCAGGTATGTTGCAACCGAGTTGGCAACTGACATAGTTGTTAATGTTGGGGATGTGAAATTCTACTGCCATAAGTTTCCGTTGTTATCTAAAAGTG…	Location(nucleotides)	371	548
					Major allele	C	T
					Number of sequences with major allele	3	3
					Minor allele	T	C
					Number of sequences with minor allele	2	2
HAU-SNP645	GGCTACCGGCAAAGAGAAGC	TCTTCTTTGAAAACCCCGAGGTG	Ghi.14457	CTGCTATTTGTCTACTGTTGTCTCTCTCTTTTGAGCTCTCTCATCTCTTTGTCTCCAGCGTTATTTCCCTGTCTCTTTGTTGCCTTTTCCCTTTGTATCTTCTATTGTTCAAGGGGGAAACAAACACACGGCTAAGTTTTAGCCATGAACGGTACAGTGGCTACCGGCAAAGAGAAGCTGGTGGTGGAGGTGATAGCGGCTCATAACTTGATGCCCAAAGATGGGGAAGGGTCGTCTTCGCCGTTCGTGGAGGTGGAGTTCGAGAACCAAAGGCATAGGACTCAGGTTAAAAGGAAAGACTTGAACCCCATTTGGAACGAGAAGCTTGTGTTTCATATCAAAGATGTTGCTGATCTCCCTTACAGG*CTGTTGAATTTAATGTCTTTAATGAAAGGCGG…	Location(nucleotides)	216	351	367	372	376	426
					Major allele	-	C	G	A	G	A
					Number of sequences with major allele	2	2	2	2	2	2
					Minor allele	C	T	-	T	T	G
					Number of sequences with minor allele	2	2	2	2	2	2
HAU-SNP646	AGCCTATGAAGCAAGGGTTTCG	CACGCACAATGCTCCAGGAA	Ghi.14459	ATTTGCTGGAATAATGTTGATTATCTATAGAAGGGGAGAAGCCTAGCAGCCGAATTCTTTGAACAAGATTTTAGTTCTTTATTTTATATTTTTCCTTTTTTGATCTCACAGAACCCCCAGGATGGAATCTTTGAGGCACATTAGCATCGGGCTGTGCACTCCTACACTTACTCCTTTATTCCACCCTCCTAAACCCTCCAGACTCCACCACCGTTCAACTACCGTCGTCTGCTCCGCCAGTAAATGGGCCGAGCGCCTCCTTGCTGACTTCCAATTTCTCCCTGCCCCCGATAATTCCGTCTCCTCTTCTTCCTCCTCAACCGCCACTCTTTCTCCCCCTTACCCTCCCCTTCTCGCCCCTTCTCCTCCCGAACGCCACGTTTCCATTCCCCTTGATTT…	Location(nucleotides)	568	624
					Major allele	A	T
					Number of sequences with major allele	2	2
					Minor allele	G	C
					Number of sequences with minor allele	2	2
HAU-SNP647	CGCTGCTTCAATAAAACCCTAAACC	CAGAGGCACCGGTTCATCCT	Ghi.14462	ATTCGCTGCTTCAATAAAACCCTAAACCCCGAAAAAAATATCTTTTTCTACTTTTTCATATCCCGCTAATTTTTCTCTAACAATATCAAAAACAAAACGATCAAATCTCCGATTTTACGATCTCTTTCCAGTAGCCATGGGAAAATCAAGCAAAAAATCGACCCCCAAAGTTGAAGCAGCACCTGCTGTAGCTTCTCCCAAGTCCGGGAAAAAAGGAAAGAGAGAAGCTCAAGAAACTCTTGAGGAACAAGTGACTGTGAAGAAGCAGAAGAAAAACGATGGGGTGGCACAGGCTGTTGTAAAGAAGAAGGTTGAAGCAAAGACCCAAAAGAAGAAGAAAGACGAAACCAGTAGTTCTTCAGACGATTCTTCTGACTCCGAGGATGAACCGGTGCCTCT…	Location(nucleotides)	118	162	178	245	262	286	330	426	451	468	472	496	508	647
					Major allele	C	C	A	G	G	G	A	G	G	-	G	C	A	A
					Number of sequences with major allele	4	4	4	4	4	4	4	4	4	4	4	4	4	4
					Minor allele	G	T	G	A	A	C	C	A	A	C	T	A	T	C
					Number of sequences with minor allele	2	2	2	2	2	2	2	2	2	2	2	2	2	2
HAU-SNP648	GAGGATGAACCGGTGCCTCT	CAGCTGGAACACAGCCCTTT	Ghi.14462	ATTCGCTGCTTCAATAAAACCCTAAACCCCGAAAAAAATATCTTTTTCTACTTTTTCATATCCCGCTAATTTTTCTCTAACAATATCAAAAACAAAACGATCAAATCTCCGATTTTACGATCTCTTTCCAGTAGCCATGGGAAAATCAAGCAAAAAATCGACCCCCAAAGTTGAAGCAGCACCTGCTGTAGCTTCTCCCAAGTCCGGGAAAAAAGGAAAGAGAGAAGCTCAAGAAACTCTTGAGGAACAAGTGACTGTGAAGAAGCAGAAGAAAAACGATGGGGTGGCACAGGCTGTTGTAAAGAAGAAGGTTGAAGCAAAGACCCAAAAGAAGAAGAAAGACGAAACCAGTAGTTCTTCAGACGATTCTTCTGACTCCGAGGATGAACCGGTGCCTCT…	Location(nucleotides)	118	162	178	245	262	286	330	426	451	468	472	496	508	647
					Major allele	C	C	A	G	G	G	A	G	G	-	G	C	A	A
					Number of sequences with major allele	4	4	4	4	4	4	4	4	4	4	4	4	4	4
					Minor allele	G	T	G	A	A	C	C	A	A	C	T	A	T	C
					Number of sequences with minor allele	2	2	2	2	2	2	2	2	2	2	2	2	2	2
HAU-SNP649	TGGCCAAACCCAAAAGATGC	TTTCTTCCCATGGTGCCCATC	Ghi.14465	TCCCGACGCTCTTCCTTGGCCAAACCCAAAAGATGCAAATACTTCAAACCCCTATTTTCTTCTCATTCTCTAAACCCTTAAACCCTTCATCACCAAAACCCTCTTCTTTTAATCCCCCCAATCCCCGTTCCTTCCCTTTCTTCTTCAAAACCCATTTCCCCAAACTTTCATTTACCCCAAAATCCTTCAGCTCCGACGAATTCCCCGTCGACGAGACCTTCCTCGAGAACTTCGGTCCCAAAGACAAAGAAACCGAGGACGAAGCCCGTCGCCGGAACTGGATTGAAAGAGGATGGGCACCATGGGAAGAAATCCTAACCCCAGAAGCTGATTTCGCTAGAAAGTCACTCAATGAAGGTGAAGAGGTCCCTCTCCAAACCCCTGAAGCTATCGAGGCTT…	Location(nucleotides)	119	168	288	525
					Major allele	A	C	C	A
					Number of sequences with major allele	2	2	2	2
					Minor allele	C	T	A	G
					Number of sequences with minor allele	2	2	2	2
HAU-SNP650	CCTCTCCAAACCCCTGAAGC	AACGGAAGCTCCAACATTTCCT	Ghi.14465	TCCCGACGCTCTTCCTTGGCCAAACCCAAAAGATGCAAATACTTCAAACCCCTATTTTCTTCTCATTCTCTAAACCCTTAAACCCTTCATCACCAAAACCCTCTTCTTTTAATCCCCCCAATCCCCGTTCCTTCCCTTTCTTCTTCAAAACCCATTTCCCCAAACTTTCATTTACCCCAAAATCCTTCAGCTCCGACGAATTCCCCGTCGACGAGACCTTCCTCGAGAACTTCGGTCCCAAAGACAAAGAAACCGAGGACGAAGCCCGTCGCCGGAACTGGATTGAAAGAGGATGGGCACCATGGGAAGAAATCCTAACCCCAGAAGCTGATTTCGCTAGAAAGTCACTCAATGAAGGTGAAGAGGTCCCTCTCCAAACCCCTGAAGCTATCGAGGCTT…	Location(nucleotides)	119	168	288	525
					Major allele	A	C	C	A
					Number of sequences with major allele	2	2	2	2
					Minor allele	C	T	A	G
					Number of sequences with minor allele	2	2	2	2
HAU-SNP651	CACAGGGCCTTCCATTCCAA	CTGATCGCCTGAAGTCGGAT	Ghi.14480	AGGTTCCTCTCTCAGCAGCCTCCACAGGGCCTTCCATTCCAAAACCCAGGCAGCAGCATGTGTGGAATACTTGCAGTCCTTGGCTGCATTGACAACTCTCAAGCTAAACGCTCCCGCATTATTGAACTGTCTCGAAGATTGAGGCATAGAGGTCCTGATTGGAGTGGACTACATTGCCATCAAAATTGTTACCTTTCTCATCAGCGTTTAGCTATTGTAGATCCGACTTCAGGCGATCAGCCCCTTTATAACGAGGATAAGACTGTTGTTGTCACGGTTAATGGAGAGATATATAACCATAAGCAATTGAGAGAAAAGCTGAACTCCCATCAGTTTAGAACTGGAAGTGACTGTGAAGTAATTGCTCATCTTTATGAAGAATATGGAGAAGATTTTGTG…	Location(nucleotides)	52	117	118	324	327	453	513	541	673	708	723
					Major allele	T	C	A	C	C	T	C	A	A	C	T
					Number of sequences with major allele	3	3	3	3	3	3	3	3	3	3	2
					Minor allele	A	T	G	G	T	C	T	G	G	T	C
					Number of sequences with minor allele	2	2	2	2	2	2	2	2	2	2	2
HAU-SNP652	TGTTGTCACGGTTAATGGAGAGA	ACCCTCCTGATAAAAGCACTCC	Ghi.14480	AGGTTCCTCTCTCAGCAGCCTCCACAGGGCCTTCCATTCCAAAACCCAGGCAGCAGCATGTGTGGAATACTTGCAGTCCTTGGCTGCATTGACAACTCTCAAGCTAAACGCTCCCGCATTATTGAACTGTCTCGAAGATTGAGGCATAGAGGTCCTGATTGGAGTGGACTACATTGCCATCAAAATTGTTACCTTTCTCATCAGCGTTTAGCTATTGTAGATCCGACTTCAGGCGATCAGCCCCTTTATAACGAGGATAAGACTGTTGTTGTCACGGTTAATGGAGAGATATATAACCATAAGCAATTGAGAGAAAAGCTGAACTCCCATCAGTTTAGAACTGGAAGTGACTGTGAAGTAATTGCTCATCTTTATGAAGAATATGGAGAAGATTTTGTG…	Location(nucleotides)	52	117	118	324	327	453	513	541	673	708	723
					Major allele	T	C	A	C	C	T	C	A	A	C	T
					Number of sequences with major allele	3	3	3	3	3	3	3	3	3	3	2
					Minor allele	A	T	G	G	T	C	T	G	G	T	C
					Number of sequences with minor allele	2	2	2	2	2	2	2	2	2	2	2
HAU-SNP653	CGTTCCTCTTCTCCTCGAGC	CTTCAACATCCAGCAACGCC	Ghi.14485	ATTTTAACGACCTCTCATCGTTCTCATCCCTAAATCACCCAAACCGGTCCGCCCTCTCTGTAAACGGGTTAACCCGTTAACGTGTCTCTCAAAATGGATCGACCCAGATTCGTGATCGAGTCCGCCGAAGCCGAACAAATGGCCAAACAATCGGGCCAAACCGTGCTCCAACTCCTCCCGTCGTTGGTCAAATCCGCCCAGACCTTGGCTCGCCCGCCAATCTCGAACTACCACGTCGGAGCAGTCGGAATGGGACCCTCTGGTCGGATCTTTTTCGGGGTCAATCTTGAATTCCCGGGTCTCCCCCTCAACCAGTCCGTCCACGCCGAGCAATTCCTCATCACCAACCTTTCCCTCAATGCGGAACCACGTCTTAGATACCTGGCTGTTTCCGCCGCC…	Location(nucleotides)	645	691
					Major allele	A	G
					Number of sequences with major allele	2	2
					Minor allele	G	C
					Number of sequences with minor allele	2	2
HAU-SNP654	CTGGCCGTGTTCGTCTCTTG	ACTCTCACTACGGCGCTCC	Ghi.14518	CATTTAAAACCCTAATGTATTTTCTTCCTTACCACACGTTGCACGTTGAGCTGCTTCTTGGTGCTCTTGAGCAGCAACTGAAGTTGATCCAAAAATGAAGTTTAATATCGCGAATCCAACTACTGG*TTGCCAGAAGAAGCTTGAGATCGATGACGATCAGAAGCTTCGGGCGTTTTTTGACAAGAGGATCTCTCAGGAGGTTGCTGGAGATGCTTTGGGCGAGGAATTCAAGGGCTACGTTTTCAAGATCATGGGAGGTTGTGATAAGCAAGGATTTCCAATGAAGCAGGGTGTTCTAACTCCTGGCCGTGTTCGTCTCTTGCTTCATAGAGGTACTCCATGTTTCCGTGGGTATGGAAGACGTAATGGAGAGCGCAGAAGGAAGTCAGTCCGTGGAT…	Location(nucleotides)	77	80	121	137	212	213	353	404	419	428	476	548	569	683
					Major allele	A	G	T	G	T	G	G	C	C	G	T	G	C	T
					Number of sequences with major allele	2	2	2	2	3	3	4	5	5	5	5	5	5	4
					Minor allele	G	A	C	T	C	A	A	T	G	A	C	A	T	C
					Number of sequences with minor allele	2	2	2	2	2	2	2	2	2	2	2	2	2	3
HAU-SNP655	TGCAGTGAGGCAATCAGGTG	TCTTGGCTCTCTACCGGCTT	Ghi.14546	TTACTGGAGCTCGCGCGCCTGCAGGTCGACACTAGTGGATCCAAAGAATTCGGCACGAGGTGAAATAGTGGCAACAGAGGATTCGTCTATTTCACACCTCATATTTCGATACCATTAATTAAATTTTAGAAAGAAAAATAACACCTTCCAAATTTTGATAAACTTTAAAGAAATATTCTTTACCACCATTTGTGAGTTGATAATTTCTGAGTTGTACTTTGATGGCTGTTGCAGCAGCTAGCTGCTTCAACAACACTTGCTTCATTACTTTGAAACCCAATAGTTCAATCTCAACCACCAACTTTCCCTTATCTTTTTCTTATCCAATCTTCAACGGCTGCAATGGGATTTCAGTGACCAGAATTGGGTCTAGCTCAAAAACATACGCCAAGTTTGAGA…	Location(nucleotides)	696	738	995
					Major allele	T	G	T
					Number of sequences with major allele	3	3	2
					Minor allele	C	A	A
					Number of sequences with minor allele	2	2	2
HAU-SNP656	GGAGAGGAGCTCCAAGGGTT	TTCGCAACATCACCGCCTTT	Ghi.14572	GGCAAGTGACTTTCTCAAAGAGGAGAAGAGGGCTTTTCAAGAAAGCTCATGAACTCTCCGTTCTTTGCGATGCTGAGATTGCTCTTATAGTCTTTTCAGCAACTGGAAAACTCTTCGACTATTTCAGCACAAGTATGGAGGTGATTGAAAGGCGCAATCAACAGTCAGGAAAAGGCATCGACAGATCGGTCACCAGTCCATGTCATGGACTGCAGGTTGAGAGTCGCACGTGTGCCATGTTGAGCAAGGAAATGGCTGAAAAGACCCACCAACTGAGACAGCTGAAGGGAGAGGAGCTCCAAGGGTTAGGTTATGGAGGATTAAAGCACCTGGAAAAACTAGTTGAAGGAGGCTTGAGACGAGTTACTGAAACAAAGGATGAGAGATTTTTCAAAGAAA…	Location(nucleotides)	316	494	504	581	593
					Major allele	A	A	T	G	T
					Number of sequences with major allele	2	2	2	2	2
					Minor allele	G	G	C	A	A
					Number of sequences with minor allele	2	2	2	2	2
HAU-SNP657	GTACGAGAAGACCGCACTCG	TGGCTCCCTCCTGAGATCCT	Ghi.14622	AATCTTCTACATCAACAACCAACCTGCGACTTGCTTCTTCGCAACGATTCACGGTCTTCTCTCTCTGCTCCACCAATTCAGCTGGGCTTTTTCGAGTTTGGAGATAGCTCCTGAAACATGGAACCAAAGATGGAAGATACTTGCCCAATAATCCAACGACCTTCCCTCAAAACTCATCCCCGTTTCAACAATTACTCCTTATGGAAACACAAGTTGAGAGAAAATTGTTACAAAAGGGTACGAGAAGACCGCACTCGTTTGCTTTGGAAAATGAGGTTGCCTGCTGCCCAATCTTTCAATCACAAGGAGTTTATAAACACTGCCTTTCAGGACATAGTTTCTGATGAACTTAAAAAAAATTAAAGGCTCACCAGTAAGTGACTGTTTGGAAAGCTCAAA…	Location(nucleotides)	359
					Major allele	-
					Number of sequences with major allele	3
					Minor allele	A
					Number of sequences with minor allele	2
HAU-SNP658	CTGAGCCATTGGGTGTCGTG	TGTCCCACTTTTGCTCGAGC	Ghi.14640	AACGTGGCGCCTGCGTTTTCTTTAAGAAAATCTAAGGCAAATCAGTATTGTCAGTTTTATTTTGCTCGCCTCTTCTATAAGCATCAAGTTCAAAGTTTGAATCCAATATCGGTTTTGTTATTGTTTTCTCTGAGCTTTATTTTTGGATAATAATGGCGAGCGAAGTGGAGAAGAAGGCGGTTTTCGATATAGATTCCGCGAAGGAAGTGGTTCAGGAGTTGAGAGCTAGCTTCGTAGCGGGAAAGACGAAAGACTACGAATGGAGAAGAACTCAGTTGAAAGCCATGTTGAAAATGATGGACGAGAACGAGCCGCAAATTGTCGCCGCTCTTCGCGACGATCTTTCCAAGCCGGAACTCGAATCCTCCATCTACGAGATAGCAATGCTAAAGAACTCCT…	Location(nucleotides)	566
					Major allele	T
					Number of sequences with major allele	2
					Minor allele	C
					Number of sequences with minor allele	2
HAU-SNP659	AGCGAGTCAGGTTCAGACGT	TGCTGCGTTTACGTCAAGGT	Ghi.14641	CATCTGGCATTGTGCTTGCAAATGGAATTAGCAACCCTAATATGAGTGTCGTGCCGAATTTCCCCATTAATGGTGCATCTACTGGTGATCATGCTCCAAATGAATCTTTGGAAGCATCAAAATCAGATTCGACCTGTGCTGGAGCTGTGGACTGCAAGAAAGATGAGAATTCACCTGCATCAGATAAGACACCATCATCAACTACCATAAAATATCAAGTGCCAGTGCAATGGCTAAATCAGATGCCACAGCATATGTATAATTTTCAAGGCCAGCTACCTCAATATCAAGGATATCCCTTCCATCCTATGCAGCCTGTACCACTTCCGTATCTGATGAATATGCAGTGGCCTCCTAATACAAACCAGAAATCATCATCCAAGCCAAAGAAGAAATCGG…	Location(nucleotides)	561	764
					Major allele	A	A
					Number of sequences with major allele	4	3
					Minor allele	G	G
					Number of sequences with minor allele	2	2
HAU-SNP660	GGTTCAGAGCGTACGACATCA	GCTCCACACTGACATACAGGC	Ghi.14643	ATCAATTGAAGATCAAATTGCAAATTTCGGTCAGACACCAATCCAGATTTTCCCAAAACGGCACCCAAGAAGAGGGCCTCCAATTCCAATTGCTCATCCTTTGTATTTTGCACCTGCTTCTATCAATTTGACATCTGTTCTTTCCTGTATAAGTTATCCACCATCAGCTGTTTTGTATGTTGGATTATTGGACTCGGTCATTGTCATTGTGAACCAGGGTCTTACTTTATCTGTTAAGATGTGGTTGACAACCCAACTTCAGTCTGGTGGAAATTTCACCTTCTCAGGTTCTCAGGATCCCTTCTTTGGAGTGGGTTCTGATATTATCTCCCCTCGTAAAATTGGGAGCCCTCTGGCAGAAAATGTTGAACTGGGAGCACAATGCTTTGCGATAATGCA…	Location(nucleotides)	527	528	529	530	531	532	640	642	650
					Major allele	G	T	T	A	C	A	C	A	A
					Number of sequences with major allele	3	3	3	3	3	3	3	3	3
					Minor allele	-	-	-	-	-	-	T	G	G
					Number of sequences with minor allele	2	2	2	2	2	2	2	2	2
HAU-SNP661	GGAGCCGTATCTCAAGTTTACAGT	CAAAAATGGGTCCCTAAACAGCAA	Ghi.14659	GTTTTTGGTTGCTTTGAAAAGCCATGGAAGACAAGATTGGCAGGCTAATCATTCTTATCATGTGTTGTTCAATACTGAAAGGAGCCGTATCTCAAGTTTACAGTGTTGGTGATGAAAACGGATGGAGCTCCGAGGTTGACTATGGTTCCTGGTCGGAGAAATACAATTTCACCGTCGGCGATGTTCTAGAGTTTACATATAACAAGGGGCAACACAATGTGTTTGAAGTGACAGAGTCTACACATAGAACATGTGATGCGAGCAGTGGAGTATTAGCCAAGTATGAGAGCGGAGATGATAAAGTTGAGCTCACTGAATCAAAGAAGTATTGGTTCATCTGCAATGTAAATGGGCATTGCCTTGGGGGAATGAGGTTTGGTGTTGATGTTAAAGCAGGGA…	Location(nucleotides)	62	118	191	243	349	360	383	477
					Major allele	G	A	G	C	A	C	T	T
					Number of sequences with major allele	3	4	4	4	4	4	4	4
					Minor allele	A	G	A	T	G	A	C	C
					Number of sequences with minor allele	2	2	2	2	2	2	2	2
HAU-SNP662	GCTGGTGCAAGAGGATGCAT	TGGGATCATGGCTTCCCCAA	Ghi.14667	CAATCATTCTATACACATATGTATTTAATATGTTAGCTCCTCCCAGTGGAATGTACCTTTGACCTTGAAGATGCAAGTCTTCCCCTTAAGATCCCTCAGAAGGATGTCTCTCCTGAGCAAGCTCCATTGCTGGTGCAAGAGGATGCATCAGTGGATTCAGATAATTCAGATACGAAAGGAAAGATTAAAAGTTTTCTTGTTTTTATTTATGAGAAGTTAAAGCTCAAGCAGATTCTTCAACCTCC*TATTATTGCTTCAATCC*TAGCCATGATTCTTGGTGCAGTGCCGTTTCTAAAGAAATTAATATTTACAAGTGATGCTCCACTTTATTTCTTGACAGATAGCTGCATTATTCTTGGGGAAGCCATGATCCCATGCATTTTGCTGGCACTAGGAG…	Location(nucleotides)	201	246	264	318	386	387
					Major allele	T	-	-	G	G	C
					Number of sequences with major allele	3	4	4	4	4	4
					Minor allele	C	A	A	A	T	G
					Number of sequences with minor allele	2	2	2	2	2	2
HAU-SNP663	AACCGCCTGTACTTGACCGG	ACCAGACTTGAGAGCAAAGCTCTT	Ghi.14714	GACATAGTCACAAATTACTACTTTATTCTGGTTTTTCAAGAAAGTAAAAGCACATCGTTAAAATGGGTTCTTTAATGGCGGGATGGGATTCTCCTGTATCAGAATCGGATCCTACATCAGTAATACGCGAACGAAATCGATCGTTGACCAAGGAAGAGATCGAAGCTTATTGGAAATCAAAGAAGCAAACGGAGGAAGAACATCTTAAAGCTACTTTTAGTCCATCATATACCTGCACTCACTCTTACCTGGAAACACCATTGGAGGAGCATGGAAGTAAGAATCTGAGATCAAACTCCAGCCAGGAGGATGCAGAA*ACAAGCCTGGAGAATATCATAAAGAAAAATGGCTGGTGGACAAGGAGCAATTGGGCATTCTTGAATGAACCGCCTGTACTT…	Location(nucleotides)	129	266	358	452	490	513	522	545
					Major allele	G	G	A	C	T	G	C	A
					Number of sequences with major allele	3	4	5	5	4	4	4	4
					Minor allele	C	A	G	A	C	A	T	G
					Number of sequences with minor allele	2	3	2	2	4	3	3	3
HAU-SNP664	TCATTCATCGGTGATTGCAGTG	TCATTGATGATCGCTTCACTGTG	Ghi.14738	AGAATCTTAGTACGTTAGAATTTTCAAGAGGAGACTTGAGTTGACTGAGTTCGTGGGTACAAATTCAAGATCTAAACCAAATACAAAACCAATTGAAGAGTTCATCTTCATTCATCGGTGATTGCAGTGGTAGCTAGATGGAACACGAACAAGCATATCCTCCCCCGGCTGCACCAAGTGCCTACCCACCTTTGGCTACTCCTCTTTCCGTGATTGGGCCTCAATACTGCTATCCTCAACCAGTAGATCTGGCTACCGTCAGAAAGGTTTTGACCATCACTGAGGGCAACATTGCTGTCACTGACATCAATGGCAACATCATGTTCAAAATCAAAGGCAAATTTTTCAGCATCCATGACCGTCGCCTCTTAACCGATGCTGCCGGAAATCCCGTTTGCA…	Location(nucleotides)	148	152	154	164	169	182	187	202	203	204	222	255	256	265	280	290	291	301	328	331	342	359	409	449	450	452	555	575	586	593	608	613	623	624	643	644	646	651	652	653	654	655	657	659
					Major allele	A	A	C	C	C	T	C	C	T	C	C	A	C	A	C	C	T	C	A	T	T	C	C	G	G	A	G	G	G	A	T	-	C	T	G	C	G	T	T	A	T	T	A	G
					Number of sequences with major allele	4	4	4	4	4	4	4	4	4	4	4	4	4	4	4	4	4	4	4	4	4	4	4	4	4	4	4	4	4	4	4	4	4	4	4	4	4	4	4	4	4	4	4	4
					Minor allele	T	G	A	G	T	C	A	G	C	G	G	G	T	G	G	A	A	G	T	C	A	T	A	A	A	G	A	A	T	G	A	T	T	C	-	-	T	A	A	G	A	A	C	C
					Number of sequences with minor allele	2	2	2	2	2	2	2	2	2	2	2	2	2	2	2	2	2	2	2	2	2	2	2	2	2	2	2	2	2	2	2	2	2	2	2	2	2	2	2	2	2	2	2	2
HAU-SNP665	ATGTGTTCTTGGCAACCAACC	TCATCGTCGTGGTTAATCCCA	Ghi.14738	AGAATCTTAGTACGTTAGAATTTTCAAGAGGAGACTTGAGTTGACTGAGTTCGTGGGTACAAATTCAAGATCTAAACCAAATACAAAACCAATTGAAGAGTTCATCTTCATTCATCGGTGATTGCAGTGGTAGCTAGATGGAACACGAACAAGCATATCCTCCCCCGGCTGCACCAAGTGCCTACCCACCTTTGGCTACTCCTCTTTCCGTGATTGGGCCTCAATACTGCTATCCTCAACCAGTAGATCTGGCTACCGTCAGAAAGGTTTTGACCATCACTGAGGGCAACATTGCTGTCACTGACATCAATGGCAACATCATGTTCAAAATCAAAGGCAAATTTTTCAGCATCCATGACCGTCGCCTCTTAACCGATGCTGCCGGAAATCCCGTTTGCA…	Location(nucleotides)	148	152	154	164	169	182	187	202	203	204	222	255	256	265	280	290	291	301	328	331	342	359	409	449	450	452	555	575	586	593	608	613	623	624	643	644	646	651	652	653	654	655	657	659
					Major allele	A	A	C	C	C	T	C	C	T	C	C	A	C	A	C	C	T	C	A	T	T	C	C	G	G	A	G	G	G	A	T	-	C	T	G	C	G	T	T	A	T	T	A	G
					Number of sequences with major allele	4	4	4	4	4	4	4	4	4	4	4	4	4	4	4	4	4	4	4	4	4	4	4	4	4	4	4	4	4	4	4	4	4	4	4	4	4	4	4	4	4	4	4	4
					Minor allele	T	G	A	G	T	C	A	G	C	G	G	G	T	G	G	A	A	G	T	C	A	T	A	A	A	G	A	A	T	G	A	T	T	C	-	-	T	A	A	G	A	A	C	C
					Number of sequences with minor allele	2	2	2	2	2	2	2	2	2	2	2	2	2	2	2	2	2	2	2	2	2	2	2	2	2	2	2	2	2	2	2	2	2	2	2	2	2	2	2	2	2	2	2	2
HAU-SNP666	GATTTCTGCTGCAATGCTGCC	CCAATGACCCCATTCCGCAC	Ghi.14791	AACTACCACTTCTCTGATCTCTCTGTGTTTTTCTTCCTCTAAGTTAATCCATTTCCATGGCCTCCTGGAAGTCCTCCAATGCACCAAACCCAACAAAATCCCGCCGAATCTTCCCATCCTCCACGTGTTTCCGGCGAGATCCACGTCATCATCGGCCCCATGTTTGCCGGCAAGACTACTTCTCTCCTCCGTCGGATCAGATCTGAACGCAACAATGGCCGAAATGTCGCAATGAT*AAAGTCGAGCAAGGATACAAGGTACGCTATTGACTCAGTGGTAACTCACGACGGAG*TGAAATTCCCATGTTGGGCATTGCCGGATCTCACTTCTTTTCGAC*ACAATGTCGGAGAAGATGCTTAT*GAAAAGCTGGATGTGATTGGCATAGACGAAGCACA…	Location(nucleotides)	509	664	677
					Major allele	C	C	T
					Number of sequences with major allele	5	5	5
					Minor allele	G	A	A
					Number of sequences with minor allele	2	2	2
HAU-SNP667	AGAGGGTCTAAGCTGAGCTGA	TGGAACCCTTTTCCTGGCTG	Ghi.14822	GGCTATCTGAGAGAGAATTAAAAAAAGAGATTTATAATTTTTTTGGACAAGAAAAATTTTTTAAAAATGAAATTTAGAATTGTGTTTGTGCGAGAAAATCTCAAATGGGTTTTGTTTGGAAAGCACATTAGGATTTTCCTTTTTGTTTTGTCGGGAAGATAATGGGATAAAAGAAAGTATTGTTTTATTTTTTTCTGCTATGAAGACAACTTTTTCGAATCTGTTATTTTCTTTATGTGATCTTATGTTTGGCTGAGAATTTCGTATATTGATCCAACATTTCATTGTTTAAGAGGGTCTAAGCTGAGCTGAGATGAAATACTTGTGTCTCTTGGAACTGATTCAAGGGTGTTGGTGAATTGCATGTGATGTGTTCTTAATTTTATGATCTTTGAAGCA…	Location(nucleotides)	466	533	536
					Major allele	C	G	G
					Number of sequences with major allele	2	2	2
					Minor allele	T	C	A
					Number of sequences with minor allele	2	2	2
HAU-SNP668	GTGTAGAACAATTGGAGAAACTGCA	TGCTGAAATGCGTGGACGTT	Ghi.14829	CGGCACGAGGATCCCCGTCGCTGTTAAATGGACCACCATCCACCCACAATCCACACCCCCTTTAAAACCGCAAAAGAAATCCTCACCGTTCAATGTACCCTCCCCTCTCTCACCATCACCATCATCATCAAAAGCTAACAAAAACCAGAAAACAAACGCTCGAAACCAACAAAAACAAATTCTCTCTCTCTCTCTCTCTCTCAAAGAAAGGGAAAAAAAAAAGAGAGATCAAGAGTTTTTATTTTCCTATTTTAATTATGAGGAGAAAGTGTAGAACAATTGGAGAAACTGCAGTTATGGAACTAGCTGACGTCGGAGTTCAAACGCGAGCCGTGGCAACAACCGGAAGAGTTCAGAAGAAACGCAGAAGATTAAACGACGGCAACAAAGAAGAGGAAT…	Location(nucleotides)	315	319	350	387	467	488
					Major allele	A	A	T	G	G	C
					Number of sequences with major allele	2	2	2	2	2	2
					Minor allele	G	T	A	A	A	G
					Number of sequences with minor allele	2	2	2	2	2	2
HAU-SNP669	ATGCAGCTTGACCTTCCTGC	GGAAAATCAATGGGCCCCCG	Ghi.14849	TGNNGNTCGNGCGCCTGCNGGTCGACACTAGTGGATCCAAAGAATTCGGCACGAGCTCGTGCCGAATTCGGCACGAGCACACAGGGAATACTGTTGACACTGGAAAATTGCAATGGCGATTTCATCAATCTCTTCTACTCTAATTCCTTCTTTACCAATCCAAAATGCTTCTTCACCCAAAGTAAAGTTCACTTTTCTTTCTCATTCTCCACCACTATCTTTCAACCACTTGAAGCTCTGCAATAACTCCCAACTTTCACAATCACCCACCAAGCTTTTTGCTTCCCCTGAAGCTTTGGAAGACACGCCTGAGGTAGGAGTTTCTGAGGTACCCAGTTCTTCCTACGTTGCAGAAGCAGACAAGGCAGCACCTAAGCAGAAGATTAGGATTAAACTTAG…	Location(nucleotides)	346	378	379	406	505	610	634	637	674	702	705	730	744	764	780	775	780	798
					Major allele	C	A	G	C	G	A	G	T	C	-	C	T	G	C	T
					Number of sequences with major allele	4	5	4	4	4	4	4	4	4	5	4	4	4	3	3
					Minor allele	T	G	A	T	A	T	A	A	T	T	T	G	A	T	G
					Number of sequences with minor allele	3	2	3	3	3	3	3	3	3	2	3	3	3	3	2
HAU-SNP670	CCCAAACATGGTGCTCTCCA	TCGGGTTCTTCTTGTCCCGT	Ghi.14859	GGCACGAGCTCAATTGTGGGCTGAGAGTTTCTCTTTTACCCTACTGGCTGA*GAAACTCCCCCATTGCCTTTCTTCCCACCTCTTTTCTTTCTCCTTTTTTCCTTTCATTTCCCATACTTTCCTTCACT*******CGCCCAAACATGGTGCTCTCCACAAAACTCCACCGTTTAGACCTTCGTTCAACGTTCTTCACCTCTCTTCGCCCCTCGTTTACTCCCAATCCCTCCTCTTCAGTCTCCCCCAAAACCTTTAAATTTAGACCAACTAAAATAACTGCCCAAGTTTCCACTCTCAGCGTTGAAACCTCCGTTAAGGACCCTGAAAGCGACATTGAATCACTGTTTTCCTCCAATACAGAAGAAATTGATCGGAAACGTTCCAACAAGCAATCCAA…	Location(nucleotides)	175	190	204	206	227	237	246	264	280	291	347	371	387	399	403	409	427	448	469	474	518
					Major allele	A	G	T	C	C	C	C	G	T	C	T	G	A	A	C	T	T	C	C	T	T
					Number of sequences with major allele	5	4	5	5	5	5	5	5	5	5	5	5	5	5	5	5	5	5	4	5	4
					Minor allele	T	A	C	T	T	T	G	A	C	T	A	A	G	T	T	G	C	T	T	C	C
					Number of sequences with minor allele	2	3	2	2	2	2	2	2	2	2	2	2	2	2	2	2	2	2	2	2	3
HAU-SNP671	GGAAGACTGTGAAGCTGAAGCA	TTGAAGAACTCTGTGGACTGGC	Ghi.14891	AGCTCAGTTCAAACCACTTCGGGCGAGGGACCAAGCCTGGTATCAGGTTTGATGTTTGAGAGCAAGAATAAGGTTTTTGACAATGTTCAGGCATCCTTTGGTTCGTGGGGTAATTCGTGCATTAATCAGAAGGTGATGACATTGACACAGACCCAACTTGATGATGCTATGAAGCCTGTTCAGTTCGATACTTGTGCTCCCGTTGGAGATCGCAATAGCTCGGTTACCGACCCCAGCATGCCGCCACCATCATCCATACTATTGAAGGACGAGTCATTTTCTAATGCTACAAGTCCAATAAATTCTTTGCTAGCCGGGGAGAAAATACAATTT*GGAGCAGTTACATCTCCTACAGTTATTCTTCCTAGCAGCCGTGCTGTTTCACATGGGATCGGCCT…	Location(nucleotides)	593
					Major allele	A
					Number of sequences with major allele	2
					Minor allele	G
					Number of sequences with minor allele	2
HAU-SNP672	TTGGAACTGGGTGCCGTTTT	GCAACAATCATAAAGAGACTGGTGA	Ghi.14926	ACGGAAAAAGAAATACATTCCATGGAATTGGACCCCTCTGAAAACTCCAACTGGCTCCTTGATTATGGCATACCTGATTTCCCGCCTCCAGCTGCCGCCTTCGCATGGCCTTGTCAATCTACTCTCAATGCTCCATCTAATGTCAGTGCTACAGTTGATTGCTCCTTTGCTGATTCAGATTGCTTGAAGGATGTTGTCTCTAGGAAAAGGTTGAAATCGGAATCATGCGGTGGATCCGGATCGAAAGCATGCCGGGAGAAATTGCGGAGGGATAGATTGAATGATAGGTTCTTGGAACTGGGTGCCGTTTTGGAGCCTG*AAAGGCCAATGAAAGCAGATAAGGTTGCTATTTTGAGTGATGCTGTAAGAATGGTGCGTCAGTTACGCAGTGAAGCTCA…	Location(nucleotides)	201	320
					Major allele	T	-
					Number of sequences with major allele	4	5
					Minor allele	C	G
					Number of sequences with minor allele	2	2
HAU-SNP673	CTGCAATGTTCGTTCCTTGGG	AATTGCAGGAGGGCTTGCTC	Ghi.14945	GCTCCGACTTTCTTCCAGATCTGCACTGCATTTTCGAGTTTAAGCCCTACGCTATCCTCAAATAACACCTGCGCACTGCCTCTTAATTCCCTCTTTTTTTCGTGGAAGGAATGCAAATTCCAAAACCCAGATTGTCCAATTTAGCTTCTTAGCCTCTTGGCACTTTGTAACCCCATTTTTGCTAAAGGTTTGTTGCTCATATAATTTCTTCTTTCCTTTATATATTTTAGTTCAAGTGGAAGGAAGAAAGCTCCTCTGCATTTGGAACTTGGTTGTTTTAACTGCAATGTTCGTTCCTTGGGAGCTATAATTTTCAGGAATGTATGTCTCCAATGAATTGTACAATTGCTTCCGGGAAGGAAAAAAAAACCATTACATATTGGGAATGAAGACTGTTGA…	Location(nucleotides)	448
					Major allele	T
					Number of sequences with major allele	2
					Minor allele	C
					Number of sequences with minor allele	2
HAU-SNP674	CCTAAACAAGCTGGCCTGCA	TTGTTGGAGCTGGAACAGCC	Ghi.14984	ATTTTTCGAGCCCTTCTTTTATATCAAAATCCTCTCTGTCTGTTACATTTTCTTTTTTCTTACCAAAGCATTCCAAAAACAACTGTTCATAGCTACCATTTTCACCTAGGATTCACCAAAGTTTTCTGTTTTGGGAAAGGTCTTTTGCTCTCCCTCCTTTACAATTAGTGTCTGGTCTCAAAATGGGGAGGCACTCCTGCTGTTACAAGCAGAAGCTAAGGAAAGGTCTTTGGTCCCCTGAAGAAGACGAGAAGCTGTTGAGGCATATTACAAAGTACGGCCATGGTTGCTGGAGCTCTGTCCCTAAACAAGCTGGCCTGCAGAGATGTGGAAAGAGCTGCAGATTAAGGTGGATTAATTACTTAAGGCCTGATTTAAAGAGAGGCACATTCTCACAAG…	Location(nucleotides)	455	461	500
					Major allele	G	T	C
					Number of sequences with major allele	2	2	2
					Minor allele	A	A	T
					Number of sequences with minor allele	2	2	2
HAU-SNP675	GAGCTCTCTCTCGTCTCCGT	AACGGCTGGACGATTCACTG	Ghi.15106	AGATTTTGCCACAAAAATCAGTGNACAGTGAGAAAAAACACAGAAAACAGAGGGAAACCTTTAAAAAAAAATGGTGGCGATTTCTTTGTACAGAGGGAACCTCCACAGAACACCGGAGGTATCTCGGCGCTGGCTAATGCCGACTCCCAAAATCTCTCTCAGAGACTTCAAATCTCTCTTGCACCGCCGTGACAGAGCTCTCTCTCGTCTCCGTTCCTCTTCTTCTTCTAACCCTAACCCTAACTCTGCTTTAAAGCATCAAATTCAATCTCCCGTGTCCTGTGAGCCTCCTATTGAGCCGAAATTGAAAGCCAAACTGGAACCTGAACCGTCCGAGGGTTTGAAAACTGGACCACCTCTCCAGGAGATCAAGGTGGACATAGTTGGAGGATCCGACGG…	Location(nucleotides)	110	125	162	190	239	249	257	285	290	368	401	446	469	494	537	631	650
					Major allele	G	T	A	C	C	T	C	A	C	G	G	A	G	G	A	G	G
					Number of sequences with major allele	2	2	2	2	3	3	3	3	3	3	3	3	3	3	3	2	2
					Minor allele	A	C	G	T	T	C	T	G	T	A	A	G	A	T	C	A	A
					Number of sequences with minor allele	2	2	2	2	2	2	2	2	2	2	2	2	2	2	2	2	2
HAU-SNP676	ATACGTGGGTTGGGTTGGGA	TCACGGTGACTCTCCCGTC	Ghi.15028	ATCATCTTCAAGCCTCAAGTTGAAAGACGGTCTCTCTTTTCTCTGTGAATTTTGTAGGGTTAGGGTTTTAAGGGTAAAGCATCCTCCAACATGCAATACATGGATCCAACTAAGAAACGCAAGTTAGATGAAAACGGTACTGTTTCAGCGCTGTCGGAACCTGACCCTATCACCAAACTGACCCCACAAGATGGCCGCAAACTTATTGAGCGATTCACCGTCGACCAACTCCTCGACATCCTCCAAGACGCCGTTTGTCGTCACGTCGACGTTCTGTCAGCCGTTCGATCTATTGCCGATCAAGATCCGTCTCAACGGAAGCTCTTCATACGTGGGTTGGGTTGGGATACCACAACTGATGGCCTTCGTTCACTCTTTTCGGCCTATGGAGAACTCGAA…	Location(nucleotides)	180	383
					Major allele	A	T
					Number of sequences with major allele	2	3
					Minor allele	G	C
					Number of sequences with minor allele	2	2
HAU-SNP677	CTGGTCGAACCCGAAATCAAGA	TGAAAGAACTCTCTGGCGCTT	Ghi.15085	GGCACGAGGACAACTGAAACAAAAAGAAAAAGAAACTAAATTAATATTCTAGAAACCAAATTGGAAAATAAAAAAAATAAACCTGGTCGAACCCGAAATCAAGATAGCCGAAGCTGGAAAGTTTCAGGAGGAGAGAAAGAAGCGGCGGAACAAGAAGAAGATGTTGTTTCAAGTGGGAGGACAAGGGGCTCGTCCCACCTTCTTTGAAATGGCTGCTGCTCAGCAACTCCCGGCTAGTCTCCGTGGAGCTCTCACTTACTCAATTGGGGTATTAGCATTGAGAAGGCCGTTCCTTCATAAGGTCTTAGACTATGAAGATGAATTCTTTGCTTTGCAGATGTTGGTTCTTGAGACTCATAGTCTTCGAAATACAGATGCTTCTTTTTCTGAGTCTCTATA…	Location(nucleotides)	131	336	447
					Major allele	G	A	C
					Number of sequences with major allele	3	3	3
					Minor allele	A	T	T
					Number of sequences with minor allele	2	2	2
HAU-SNP678	CTGCGCTTGTGGATATATGGAGC	TAGCTTGTCTGGCCCTGCTTT	Ghi.15135	AACATCCCAAATTATCAGAAAAGAAAATCTTCCAATTGCTTGCCCCTTTTGTTGTCTGATTTTGAGTTAGCTATGTCTGCGCTTGTGGATATATGGAGCGATGAGCTTGCTAAGCTGCGAGAGAAGGGTCAAACCCTTTTCTCTAC*TGGTTCAACCCCTACTACTGCTGAGTCTGGTCAAGCGGTTCGATCACTAAAGAAGAGCTCAACTGAGTCAGCTGGAGCTTTTGTTAGCAGAGTGACGCGAGTCAAGTCTCCTGTTGTGCTGTGCTCCGAGGGTTCCATTTCCATGCTTGTTGAATGCTTTAGCCCTTGAAATAAGAGTGTAACATGATCGGATTTTTGTTCTTTATGTCCGATTTTCTGTTTATGGATTTCAAGTATACATTCCTTGTTGTA…	Location(nucleotides)	82	106	110	151	183	205	233	246	311	323	323	416
					Major allele	T	C	C	T	C	C	A	G	T	A	A	G
					Number of sequences with major allele	4	6	6	6	6	6	6	6	4	6	6	6
					Minor allele	C	T	T	A	T	T	G	A	C	T	T	A
					Number of sequences with minor allele	4	2	2	2	2	2	2	2	4	2	2	2
HAU-SNP679	TCCTGTCTTCTTTTAGGACTTCAGA	CCTTCAGTCCTTGGTGTTGGA	Ghi.15165	ACTCTCTGCTTTCCTTTGTCTCTGTTTTCTTTCATTTTCTTCTTGTTTTTATTTTCCCATTTAGAGCTTCACATTATCTAAACTTTGCAGTTTGACTGACCCACCAAACAACCCAGAGCTAAGGAGAGCTGTTTTTTTCGGCTTCCTGTCTTCTTTTAGGACTTCAGAAATTACTATGACTTGTTGAATTGTTAGTCCTATAAAACAAAAAGGAATATTTTTGCTTACTTGAGTGAAGAAGCATTAGTTTATCTCTAATGGGCAACTGTTTATTTTCTTCTACTAGAGGGGATTCCAGCCAAAGCCCCCATGCAACTTCAGCTTCAGGAGGCGCAAGAGTTTCCAGCAAAACCAGTCGGTCTTCAGCTCCTTCGATCTTAACCATCCCATCTTTCAGTG…	Location(nucleotides)	289	333	262	279	312	343	375
					Major allele	T	T	C	T	G	G	G
					Number of sequences with major allele	2	2	2	2	2	2	2
					Minor allele	G	G	A	C	T	A	T
					Number of sequences with minor allele	2	2	2	2	2	2	2
HAU-SNP680	CGGTGAGGGTGTGGATGTGT	ATCCGTTGATGCCTCGCTGA	Ghi.15262	GCTTTCGAGCGGCCGCCCGGGCAGGTACGCGCGTGAGGGAAGATCATCTACAGGAGATCCAACGGCCGTGATTCCTTTACGGACGAACTCCGGGCTCTCCCATCTCATTTCTCCCATAATCTTTTCTTTTTCAGGCCAGCCATTCCCTTGTTTTCAGATTTTGTTTAACCAATAAATTTGAGCATAATTTTTGTGGAGTTAAGTTTGGTTTGTTGTTATGGGTGCTGCAACTAATGTCGTAGACAATAAAGAGGCAAGGTTGCCACGAGAAGTAAAGGACGCTCTGCAGTCGATGGCGTCTGAGTGGGATGATGTAGTGGATTCAAAAGCTTTGCAGGTGATCCCTCTTAAAGGTGCTATGACCAATGAGGTGTTCCAGATAAAATGGCCAACCAGGGG…	Location(nucleotides)	537
					Major allele	G
					Number of sequences with major allele	4
					Minor allele	A
					Number of sequences with minor allele	4
HAU-SNP681	TCTTCGAACTTGTTCTCTCCCA	GACGGTCCATGGGAGGTTTG	Ghi.15315	AACAATTGTCTCATCATCTCATTTCAAATCTCTTCGAACTTGTTCTCTCCCAAATATTCTTCAGTCCAATTTTGAACATATATATACAGTCCAATTAAAATTAAATTCCAAGTCTGAAATTTTCTTTGTTCTTTTTTTTGAGAAATTATATTATCATTGTTCGATGTGAGAATGCCCGCCACGGATTATCAAGGAAGTTCGACACCGTTGAATATTATTGGGCATTCGTTATTATCCATGAAGAGGGATCAGGTACACGCCATGGAGTCGCCAAACGACGGGTCAGCCTCGCACGATTTCGAGCTCGGGTCTTTCCAAAGGCAAGTAGCTGACCGGTTTCACAATTTAGCTTCTGTACCTCCTGATGAATTGCTTTCTCTTCCGTGGGTTCGGAAGCTG…	Location(nucleotides)	118	139	149	212	213	224
					Major allele	T	-	C	C	A	G
					Number of sequences with major allele	2	2	2	2	2	2
					Minor allele	A	T	T	A	T	A
					Number of sequences with minor allele	2	2	2	2	2	2
HAU-SNP682	GGGCACGGTTATTCAGGCTTG	TAGCCTAGCTCTCTCTGCCGA	Ghi.15332	GCCACCAGAATCGACGGCGATTCCTCCCGAAAAATCATCCCCGACCCGACCCGAATAACCAATCCCTCGATAACTACTCGGATCCTCAATCCTTGCTCCATTCCAGGTTTTTAAAAGTCTAAGCACAATGGATGATGTAACTGATTTGACTGGTGATGGAGGTGTTATTAAGAAGATCGTAACAAGAGCCAAAGCGGGTGCACTCGCCCCTTCCGAGGATCTTCCGATGGTTGATGTTCATTATGAAGGTACCCTAGCTGAAACTGGTGAAGTTTTTGATACAACACATGAAGATAACTCTGTTTTCTCCTTT*GAGCTTGGAAAGGGCACGGTTATTCAGGCTTGGGACATTGCTTTAAAAACTATGAAGGTTGGTGAAGTTGCGAAAATAACTTGCA…	Location(nucleotides)	40	76	77	103	125	178	182	185	195	202	205	425	451	454	456	457	459	461	462	466	468	469	471	512	593	626	629	630	680	716	742	745	754	755	756	772	789	795	803
					Major allele	T	A	C	T	A	T	A	C	C	A	T	C	A	C	A	C	C	T	A	T	G	A	G	C	G	A	T	G	A	A	G	A	A	A	G	T	T	T	A
					Number of sequences with major allele	2	2	2	2	2	2	2	2	2	2	2	5	6	6	6	6	6	6	6	6	6	6	6	3	3	3	3	3	3	3	3	3	3	3	3	3	3	3	3
					Minor allele	C	C	T	C	G	C	G	A	T	G	C	T	T	-	C	T	G	C	C	G	C	T	A	T	A	C	C	T	G	T	T	T	-	-	-	A	A	G	G
					Number of sequences with minor allele	2	2	2	2	2	2	2	2	2	2	2	5	4	4	4	4	4	4	4	4	4	4	4	3	3	3	3	3	3	3	3	3	3	3	3	3	3	3	3
HAU-SNP683	ACAATGGGGTTGGGACCAAC	GTAGATGCTGGTCTGCGCTT	Ghi.15391	GCGGCACGAAGCATGAAACTTTTACTGCTCTGTCTGTTTCACTTAAAATCCCTGAAAAGTTCTACAGATTCAAAGGAATCCCTATCCCTCCCTCCTTTCTCATTTTCCTCTGATCCAAACAAGAAACAACGAACTCGCCTTCAACCTTCTTCTTCAAACCAGAAAAATAGAGAATAAAAAATTCTAAGATAAATTATGAGTAAATCTTGGTTTGACAAAGGCTACAATGGGGTTGGGACCAACGATGATTTCTTTGATGACGTTATAAAGTATTTGGATTTGCCATTGGAAGACGTTGAAGGACCTGATGGCAATGGTAGTACAGAGGACGTAAATAATTTTCTTCTGCCCGTGGAAGAGAACAATGATGGTGGTGAAGACTGGGATTGTGATTTTGAA…	Location(nucleotides)	329	506	692
					Major allele	A	G	G
					Number of sequences with major allele	3	3	3
					Minor allele	G	T	C
					Number of sequences with minor allele	2	2	2
HAU-SNP684	TGGGTAGTGGAAGCTCAAAAGC	AGCTCGGTAGCCGAGGTTAA	Ghi.15421	GTCATTTCATTCATCTCTCATTTCCCTTCTTCACAAATCTCTGCAACAACAAAAAAAAGTTTTCAATTTCATCACTGGGTTAGCAGCAATCTCTGCAAACTTTCTCATTGGCTATATCTTCCACTTGCTCCAAGAAATGGGTTTTCTTTACTAAAATGGTTTCATAAAGCTTAACCCGAAGTTGGGTTCTTTTTTGTTCTTGCTCCAAATGGATATTAATTTCATGAACTAGATCGTTTTGTTGTTGGTGAAAAGGGGAAAAAAATGGGTAGTGGAAGCTCAAAAGCTGATAAAAATGAAGCCTTGCGTTTATGTAAAGAGAGGAGGAGATTCATAAAGCAAGCTATTGATTCAAGGCATGCACTTGCGGCTGCTCATGTTTCTTATGTTCAATCTCTT…	Location(nucleotides)	358
					Major allele	T
					Number of sequences with major allele	2
					Minor allele	C
					Number of sequences with minor allele	2
HAU-SNP685	TTACTGGAGCCGTTCAAGCAG	TTGCCAGAACACATCTGGATCAG	Ghi.15492	TCCACGCGTCCGAGTTGGTCTGGTGCTAGTAGGGGAGCCTCAGTTGGTCGTCCAGGAGCTAGTGAATATTTAAGGATATTTGGAGGGATATTGCATACAAAAAACTTACAAACACTTAAAATGAGGAGGGCGATTTGTTATCCCTTTTCACTGATAGTTTGCAATACCAAGCCTGTTGGTCATCAGGTTCATTTTTCTTCATTGCAGACAAATAATTATCTTTCCTTTCTCTCACACACATTTGGTCGAAATTTTTGGAGAAAATCCTGACTCGTCTTCCTTATTATTGGCAGGATCTTGTCGGTTTGCTTGTCTCTATATTACTTCTGGGAGATTTTAGTTTAGTTTTGCTTACTTTGCTACAGATGTATTCTATATCACTGTTAGACTTCGTTTTAG…	Location(nucleotides)	612
					Major allele	A
					Number of sequences with major allele	2
					Minor allele	G
					Number of sequences with minor allele	2
HAU-SNP686	TCCTGCATGCTCAGCTCTTAC	AGTTGCGGAAAGCAATGCAAG	Ghi.15520	GACTACACAAAATCCTTGTTTATGGAGGGTTTCCTGCATGCTCAGCTCTTACAGCTTCAACAGCTTCAAGATGATAGTAACCCAGACTTTGTCTTCGAAGTTGTGTCCCTTTTCTTCGAGGATTCCGAGAAACTCCTCAATGAACTCACCATTGCTTTAGATCAGCCAAATGTGGATTTTAAAAAAATTGACAGCCATGTTCATCAATTGAAAGGTAGCAGTTCCAGCATTGGTGCACAAAGGGTTAAAAATGCTTGCATTGCTTTCCGCAACTACTGTGATGTGCAGAACATCGAAGGGTGCCTAACATGTCTGCAACAAGTGAAACAAGAGTGTTACCTTGTGAAGAACAAGTTTGAAACTTTGTTCAGGTTAGAGCAACAGATCATGGCATCTGGT…	Location(nucleotides)	65	432
					Major allele	T	A
					Number of sequences with major allele	3	3
					Minor allele	C	G
					Number of sequences with minor allele	2	2
HAU-SNP687	CTCCAATCCCTGCAAAGCGA	TGTCGATATACAATTCCTAGCAACA	Ghi.15525	ACACCAACTTCCAAGCTCAAACCCCTTCTTCTCATCAAAGCCAGAGCCACGCAAACACCGCCATCACTGCCACCGCACCAGCGACCCTTAAGGCGTCAATTCTTGTGTCTTGCTGCTGCTGCTGCTGCCGCCACCACCACAGCAGGTCTTGCTCTTGGAGGGGTTCAGTCAGCATTTGCTGCCTCGGATGAGGAGTACGTGAAGGAGACTGCAGAAGTGATCAACAAAGTGAG*AAGCACCATCAATATGGACAAGAATGATCCCAACATTGCTTCTGCTGTAGCTGAGCTTAGAGAGGCATCCAATTCTTGGGTGGCTAAGTACAGAAGAGAGAAAGCTTTGCTGGGTAGAGCTTCTTTCCGTGATATGTACTCAGCATTGAATGCTATTTCTGGCCA…	Location(nucleotides)	234	595
					Major allele	-	-
					Number of sequences with major allele	2	3
					Minor allele	T	A
					Number of sequences with minor allele	2	2
HAU-SNP688	TCACGGATGGGAGCTTTTGAG	GGTCACGGTTTCATCCCTGT	Ghi.15534	GATGAAATTGGATCGAACACATTACCAGTTCTACAAGGATGAACGTAGCATTGTCTTGCTACAGAAGGTGACATCTAGTAAAGGGTCTTTACTTCAACATTGCTTTCAGTATAAGGACTCGGTTTCATCAGCTATATGTGGTCCTATCTGTCTCCGGCTGAATAACTTATCACTATCACGGATGGGAGCTTTTGAGAAATTATTGTGGGTCCAAATGTTAGATCTCAGCCACAATGAACTACAATCAATTGAAGGATTGGAAGCTATGCAGCTTCTCTCTTGTTTGAGTTTGAGAAACAATAAACTGAGAAGTTTAACTACTCTGGAGCCTTTGAGAAAGCTCAAGTCATTAAGAATACTGGATATTTCATACAACCAGATTGGTGATCAATCTATTGA…	Location(nucleotides)	274	320	378	427	428	429	593	599	603	686	718	719
					Major allele	C	G	A	G	-	-	T	T	T	A	C	T
					Number of sequences with major allele	2	2	2	2	2	2	2	2	2	2	2	2
					Minor allele	T	A	T	C	G	A	C	C	C	G	-	-
					Number of sequences with minor allele	2	2	2	2	2	2	2	2	2	2	2	2
HAU-SNP689	AACTTGGACGAGATTCGTCAGTG	ATTTGTGCCCAACACCAGTGT	Ghi.15553	AAGAATTCGGCACGAGTTTTCNCCAATCCCATATCTGAACCTGGACGAACCCTTCAGAAATAACCTCCTCTCTTATCCTCTACCAATCAGTTCTCCAGTGTTAGCAGCAAACCTAAGACCATTGGTCAACATTTTAATTTCTAATTTACTGTTTAAAAACACTATCAAGTATCAATATTCGATCTGATTCTGAATCCTGTAATTTTCAGACTCTCTCCAGCATCAACAGGTTCAATTTGTGATAAATCAAGTGCTGCGTCCCATTGTTAACATGAAAACTAAGGAGGATAATCTTCCTGCAGTGCAATCAGTTGTCAAAGATGAATCATTCGTTCAGATAAAGGTGCTGTTCTTCGCCAAAGCTCGAGATATAACAGGGTTGACCGAGTTATCAATGGA…	Location(nucleotides)	94	119	131	168	210	278	324	481	520	571
					Major allele	T	C	A	A	A	A	A	T	A	T
					Number of sequences with major allele	2	2	2	2	2	2	2	3	3	3
					Minor allele	C	T	C	G	T	C	G	C	T	C
					Number of sequences with minor allele	2	2	2	2	2	2	2	2	2	2
HAU-SNP690	CTAGCCGCCCTTACAAAGCTC	TTCCGACCACATTCCCTCTGG	Ghi.15583	GATCTTCACTCGTCTTTCAAAACAACAACAACAATTGAGTTGAGAATATCAAGATGCACACGAAATCCGATTCCGATGTAACAAGCTCAGTCGACCCATCATCTCCGAGATCCCCTAAACGCCAACTTTACTACGTCCAAAGCCCTTCCAGGGATTCTCACGATGGTGATAAGTCGACTTCCATGCAGGCAACGCCTGCTTACAGTAGCCCCATGGAATCTCCTTCTCACCCTTCTTACAGCCGTCACTCAAGGGCATCTTCCGCTAGTCGTTTCTCGAGAACTCTCAAGAAAGGAAGGAAGAGAAACGAAAAGGGTTGGACTGAGTGTAATGTTATTGAAGAAGAAGGGGATTATGGGGAGTATTTTTATGGGAATGATAAAGGGTTTACCAGGAGAT…	Location(nucleotides)	531	591	622	623	624	694	695	696	697	698	699	707	769	837
					Major allele	-	-	C	-	-	T	T	G	A	A	G	-	-	-
					Number of sequences with major allele	3	3	3	3	3	3	3	3	3	3	3	3	3	3
					Minor allele	T	T	T	C	T	-	-	-	-	-	-	T	T	T
					Number of sequences with minor allele	2	2	2	2	2	2	2	2	2	2	2	2	2	2
HAU-SNP691	AGCACAGTCAAACAGACAGCA	ACACAAGCTTTGTCATCCGAGT	Ghi.15585	TTTAGAGACCACTAAAGATGTATCAAAGGTTAATAGACATAAGCACAGTCAAACAGACAGCAAAATAATCAACTGTTTTAAATTCTTAATGCTCAAGAACCCAAAACTTGTTCATCACAAATCCAACGAATCCACACTCTATAAACTTAGGGGCCTCTTT*CCTATACCATATGTCCTCTTAGTTCGTCTCGGCCCCGTGCAAAATTTGATCCTGAAAATGAAAACCATATAACCCTGCGACAAGGGACCTCTTTATACCCTTCATCTATCAAACAATCGACAATTAGAGTTCACCAATCAATGGTAACACGATTAAGATAAACTCATCTTCCTTTCTAGTAAAAAGAATGGGTTGTATAACTGACTCGAAATTATAAAATATCACAAACCCCCTCACA…	Location(nucleotides)	219	233	250	279	327	377
					Major allele	C	G	T	T	A	T
					Number of sequences with major allele	2	2	2	2	2	2
					Minor allele	A	A	C	C	G	A
					Number of sequences with minor allele	2	2	2	2	2	2
HAU-SNP692	GATGGATGACGTTCCGGACC	ACACCACCATTGATAATTTCAGCTT	Ghi.15586	GGCACGAGAATTTGAGGGGTTTCAAAGAGCTGCATTGCATGGGAAGAGCTGCTTTTACCAAAACCAAGATTTTGATGCTAAGGGAAGCAAAACGCGTTGAGCGACCATTGAGCAAAATTGCAGGCGCAGATCGGGAGATCAATAAGAAGTGCAAGAGTAACGACGATATAAAAAGTTCATCGAGTTGGGTTCCACATCCAAAGAGTGGGATATATTTCCCGAAAGGCCATGAATGGGTGATGGATGACGTTCCGGACCGGGCGGCT*CTTTCGGTTCAAGTTTCTGGGTTCGAAGCGTCGACGGTGTTGATAAACCGGAGTCTTCGGTTCATGATGACCACTATTCCCATGCAAATATGTGATGATCAAACAAAATTTGTCATGGAGATAAGGAA**GG…	Location(nucleotides)	134	162	174	221	267	273	283	338	378	389	391	394	396	397
					Major allele	G	G	A	G	-	G	T	C	T	T	A	A	-	-
					Number of sequences with major allele	3	3	3	3	3	3	3	3	3	3	3	3	3	3
					Minor allele	A	A	G	C	T	A	A	A	A	C	G	G	A	G
					Number of sequences with minor allele	2	2	2	2	3	3	3	3	3	3	3	3	3	3
HAU-SNP693	AACACACTGCGGGTCACTAAC	CGCTTCCGCAACATCTACAAC	Ghi.15600	CCAAAGAAATACTGAAACAGATTTCTGAGACTATGAGGCATAGAATCCACTTGGATGGCAGCA*TTGACTTGATTGGAACAGTGTTGTATGGACCAGCAAAAGGCTCTGTCATCCTCAATACCATCAGGGAACCTGGTTTGCCCCTTGTTGATGACTGGCAGTGCTTGAAATCCATGGTTCGCTTGTTCGAAACACACTGCGGGTCACTAACTCAGTACGGAATGAAACACATGCGTGCATTTGCAAACATTTGCAACAGTGATGTTTCCCAATCCGCAATGGAGGAAGCTTGTGTTGCAGCATGCAGCATGCAGCAGCAGCCATGATCCAACACAATGGCATCCTTCAAATCATGGGTATAGCGCTTGATTGAGGAATCCATGTGCCCAAGGCCATTC…	Location(nucleotides)	245	478	483
					Major allele	C	T	A
					Number of sequences with major allele	4	4	4
					Minor allele	T	C	G
					Number of sequences with minor allele	2	2	2
HAU-SNP694	ACATCGCCATGTTCCCGAAA	TCCAGTTCCAGTTCTCTACCACT	Ghi.15664	TGTTAACTAGTTAGCTCTCTCCATAATCCAGAAAGAAGCTGTATATGGCTTGACAGAGATTTCAAGAGAGGATGTAAAAAATGCACGCCTAGTTGCTAATCCTGGTTGTTATCCAACATCAATTCAGCTTCCGCTTGTTCCCTTGATAAAGGCTAAACTCATTGAACACAGAAATATCATTATTGACTCAAAATCTGGTGTCAGTGGAGCTGGACGTGGAGCCAAAGAAGCAAATTTATACTCTGAAATAGCTGAAGGCATATATTCTTATGGTGTTACAAAACATCGCCATGTTCCCGAAATTGAACAAGGACTATCTGATGCTGCTCAGTCAAAAATAAATGTTAGTTTCACACCGCACCTAATGCCAATGATCCGTGGAATGCAATCAACAATATA…	Location(nucleotides)	289	316	407	427	461	502	523	595	703	715
					Major allele	C	A	A	G	A	A	C	T	A	C
					Number of sequences with major allele	2	2	3	3	3	3	3	3	3	3
					Minor allele	A	C	C	T	G	T	T	C	G	T
					Number of sequences with minor allele	2	2	2	2	2	2	2	2	2	2
HAU-SNP695	AATGCTTCAGTAAGGCGAGCAA	CCATTTGTGGCCGTGGTCTAT	Ghi.15718	AGTTCAAGTGATACGCATGCTGAATA*TGCCACCGTATGGCAGTTGGCATGTCAGATCGTGCATACCAGTTTGATTCAAGGACAGACACGAAGGCTTTGAACCGGTGGGGTTACTATCCACTGATCCTGATTGGATCATGGGCATTCGGCACAATCAATCGCATCCACGATTTTATTGAGCCTGGCCACAAGATCTTTTGGCTCACATTTCTTGATGTTGGGACAGCTGGACTTTTGGGCCTTTTCAACTCAATAGCCTATGGTTTGAATGCTTCAGTAAGGCGAGCAATTTCTGAAAGACTGGAACTGTTTTGGCCAGAAAGACTTAAGAGATGG*TTCCCCAACAGTTCAAG*ACATAGAAACCAACAGCAACAGAGTGAATTGGTCTCCCTTAAAG…	Location(nucleotides)	324	436	445	457	467	498	517	550
					Major allele	C	T	A	G	G	A	G	T
					Number of sequences with major allele	3	3	4	3	3	4	3	4
					Minor allele	A	C	C	A	T	C	A	A
					Number of sequences with minor allele	3	3	2	3	3	2	3	2
HAU-SNP696	AGCCAATCAATCACCCCCTTC	TGTCGGTGGCGTTAGACAAC	Ghi.15729	AAAAAAAAGAAAAACTCCAAACAAAGCCAATCAATCACCCCCTTCCATCAATATAGCCATTTTTCTCATCATCTCCACACATAAACGCACACAAAATGAACACCCATTCTCTCAAACTTCTCCTTATTCTCCTCACAATCACTTTCCCGTCAACCCAATGTGATGATGATCTTGTAGACCAAATATGCAAAAAAACACCCTTCTATGACCTATGTATCTCCACTTTAAAATCCAATTCCAATGGGAGAGACGTGAAAGGTTTAGCCAGTGTAATGGCTGACACCATGTTGTCTAACGCCACCGACACATTGAGCTACATCCGAGCCGAAATAAACCGAACCCCAGATCCTAAAATTGAGAGGGCATTAGCTTATTGTGCCGAGCTTTATATACCGGTGG…	Location(nucleotides)	72	125	131	149	224	245
					Major allele	C	A	A	A	C	C
					Number of sequences with major allele	2	2	2	2	2	2
					Minor allele	T	T	C	G	T	G
					Number of sequences with minor allele	2	2	2	2	2	2
HAU-SNP697	GAGCTACATCCGAGCCGAAAT	CTCGTCACCAAAATCCCCCA	Ghi.15729	AAAAAAAAGAAAAACTCCAAACAAAGCCAATCAATCACCCCCTTCCATCAATATAGCCATTTTTCTCATCATCTCCACACATAAACGCACACAAAATGAACACCCATTCTCTCAAACTTCTCCTTATTCTCCTCACAATCACTTTCCCGTCAACCCAATGTGATGATGATCTTGTAGACCAAATATGCAAAAAAACACCCTTCTATGACCTATGTATCTCCACTTTAAAATCCAATTCCAATGGGAGAGACGTGAAAGGTTTAGCCAGTGTAATGGCTGACACCATGTTGTCTAACGCCACCGACACATTGAGCTACATCCGAGCCGAAATAAACCGAACCCCAGATCCTAAAATTGAGAGGGCATTAGCTTATTGTGCCGAGCTTTATATACCGGTGG…	Location(nucleotides)	72	125	131	149	224	245
					Major allele	C	A	A	A	C	C
					Number of sequences with major allele	2	2	2	2	2	2
					Minor allele	T	T	C	G	T	G
					Number of sequences with minor allele	2	2	2	2	2	2
HAU-SNP698	TCAGCACGCAGCAATCAAGA	TCTGTGTCCTTGCCGTTCAG	Ghi.15730	GGATTCTCAGGGCCTAGCATCTAAGCTATATAATTTTAAGCAGGATCCTAAGTCCATGATTATGGAAACAAATAAGACAAAAGCAAATGGGGATCTCTCTCATTCTGAGTCTGGTTCCACAAACTCTGACGAAGTTCTTATTAGTCTGACTGGAGATGCTGACACAGGTGCTGTTCCAGATCTTCAAGAGCAGGTTGTGTGGTTAAAAGTTGAGTTGTGCAGGTTGCTAGAAGAGAAAAGATCAGCTGTCCTCAGATCTGAGGAGCTGGAAACGGCCTTGATGGAGATGGTAAAGCAGGATAATCGGCGCCAATTAAGTGCTAGGGTGGAGCAATTAGAGCAAGAGGTTGCTGAGCTTCGTATGGCCCTTTCTCAGAAGCAGGAACAAGAAAATGCAAT…	Location(nucleotides)	758	786	888	924	960	985	1033	1117	1127	1147	1150	1172	1178	1203
					Major allele	C	G	A	G	G	G	A	T	T	A	G	G	C	-
					Number of sequences with major allele	4	4	3	3	3	3	3	3	3	3	3	3	3	3
					Minor allele	G	C	G	A	T	T	T	C	C	T	T	A	T	T
					Number of sequences with minor allele	2	2	2	2	2	2	2	2	2	2	2	2	2	2
HAU-SNP699	TCACCAAGCCGATCAGCTACC	TACGACGACGACATCCACCAC	Ghi.15792	GAGGGGATCCCCGCGGGTGGCGGCCGCTCTAGAATAGTGGACCCCCGGGCTGCAGGAATTCGGCACGAGCGCTTCTTTCCAACCCAACTTGGTTTGGTTCCTCATAATCGGCGTTAGTTTTAAGGGTTTCAGCGTAGCCTAGCCTAGCCTAGCCTAGCCTAGTCCAAGGTTACGTGACCTTTAAGGTTAATTATACGTAAAGGGTAGAAAGATGAGTCGCAGGAATGCTCCGAAGCTTGAGTTGAAGCTGAACCTATCGCCACCAAGGGCAAGGGTTAATCCAGGAGTGGAATCACCAAGCCGATCAGCTACCATATCACCGACATCTCCTCCAAGCTCATGCGTGTCGTCAGAGATGAACCAGGACGTTGATGCTGCTAACGTCAGATACTCAAGCAG…	Location(nucleotides)	92	153	154	155	156	157	158	159	160	161	162	210	322	325	424	442	505	645	646	647	648	649	651	652	653	654	655	656	662	703	710
					Major allele	G	C	C	T	A	G	C	C	T	A	G	A	G	A	T	C	G	T	T	T	T	T	T	A	T	T	T	T	G	G	G
					Number of sequences with major allele	5	5	5	5	5	5	5	5	5	5	5	5	6	6	6	6	6	6	6	5	5	5	5	5	5	5	5	5	5	5	5
					Minor allele	A	-	-	-	-	-	-	-	-	-	-	-	A	G	G	T	A	G	G	G	G	G	-	-	-	-	-	-	T	A	A
					Number of sequences with minor allele	2	2	2	2	2	2	2	2	2	2	2	2	3	3	3	3	3	2	2	2	2	2	2	2	2	2	2	2	2	2	2
HAU-SNP700	ACCTGAATCAGAGGATTCCGCT	TCACTTTCGATCCAACACCTGAC	Ghi.15814	GCGGCCGCCCCGACCAGCAAAGAAGATGAACATACTGGAGACAAAACAAAAGAAACCTTCGAAGTCCCAACATATGAAATTCAAAATGAAAAGCCCACCTTGGAAACTCCAAAGGATGCTGCAAGAGACAATATCAAGAAAGAGACCGTTGCTAAAGATGAAACTGTGAAGGATGACATGAAAGAAGCCACTATAGTAGAGGAGATTCCAGGAGAGAAAGATTCTATTGAGTGCAAAAAGACAACAAATTCAATTGGCAAGCAACAGTTTCCAACAGAACAGCAGGATGAAGCTTCTGAAACCTCAGACAAAATTGTAGTTGGAGATTTGGAACCTAGAAATGCTCAAGAGATATATTCAGAAGCAGGACCCGATAATGGAAAAGAGAAAAGACCAGAG…	Location(nucleotides)	444	475	488	489	490	491	492	493	494	495	496	536	585	609	612	763	767	774	804	834	866	873	887
					Major allele	A	A	-	-	-	-	-	-	-	-	-	G	T	C	T	A	T	T	G	G	C	C	A
					Number of sequences with major allele	3	3	3	3	3	3	3	3	3	3	3	4	5	4	4	3	3	3	3	3	3	3	3
					Minor allele	C	C	A	A	T	T	A	C	A	A	G	A	C	T	C	G	G	A	A	C	T	T	G
					Number of sequences with minor allele	3	3	3	3	3	3	2	3	3	3	3	3	2	3	3	3	3	3	3	2	2	2	2
HAU-SNP701	CTGTCCTCTAGGAGCCATCCAT	GTGCTTGGGGAGTTACCACC	Ghi.15833	AGGGCCNGCCCCNGGGAAATGAGGCCCGGCNCTAAAANACNTCGGGTTTTTTTTTTTTTTTTAAAATCTCGTNTTCCAAGTATAGNGGANNGGATGGGAAACTATACCCTTTAAGGACCCTCCAGCTACATAAAAAATAAGCTTTAAAACATTTCAACATACCATCTTGGATGCATATTCATATCTTATACACCCAAATCCG*AGTAACATAGAGTAATGTTGAGTCACTGACAACAGAAAAGGGAGGGACAAACTAGCCAAAGATTGCAAGACTTTATACAGAACCTATATAGTTCCCCTCTATGTTATCTGTCCTCTAGGAGCCATCCATTGAACAACATTGAGATAGGTGTAAAGAGTTAGATGCTGACAAAGAGGCCAACCTGGTTATACACAGT…	Location(nucleotides)	389	422
					Major allele	T	T
					Number of sequences with major allele	3	3
					Minor allele	C	C
					Number of sequences with minor allele	2	2
HAU-SNP702	GCGGAGAGAACAGCGGAGA	CGTCACCACTTATTTCGTCTTCGT	Ghi.15923	AGTCTGAAAACGCAGAAATGCTGAATCAGCTTCA*GTGAAGCTGCCTATCAACAAGCGGAGAGAACAGCGGAGAGAAACGGACGGTGGTAATGGAGCTACTAGCTCTGCACATTTCTCCGACGTTAGCCAGAGAGTGTTTCTTAACGGCCAGCAATAATAACTCTTGTGTTTTCCCTCGCTACGTTCGAAATCGTCACGGAAAATCGCGGTTCCGATTCCAAGCTCGAAAAGGCGGTTCCAGGAGCTGGAATCCAAACAAGATTTCTAGGCTAGATTTAATCCAACAAGTACTTGAAAGAAACAATCTCATTGAAGATTCACAAGAAGAAGACGAAGACGAAATAAGTGGTGACGACTCGTCTTTTTTGTCTTTGAGTGAAAAACCAGATAGGAACATG…	Location(nucleotides)	86	158	159	162	267	271
					Major allele	C	G	C	G	C	A
					Number of sequences with major allele	2	2	2	2	2	2
					Minor allele	T	A	T	C	T	C
					Number of sequences with minor allele	2	2	2	2	2	2
HAU-SNP703	TACTGTGGGTTGGCAGGTTC	GGGTTTTCATCTAAGCTAGCTACC	Ghi.15954	ACGAAGATACGAATCGAACCCCCGACCCATAATTTCGAAAAATCAGAGCAAAAGAAGGGGGCATTACAATCCTACAGAGGATCGGTATTGGGATGTTTGTCTCCATATTCACCATGCTTGTGTCTGGGATGGTAGAACAGCACCGAAGAAGCATAGCTCTGACGAAACCGACCCTAGGAGTTGTGCCAAGGTAAAGGTGCCATTTCGTCAATGTCAGCCTCGATTTTAATCCCCTCAATTCATACTTGGTGGACTGACGGAAGCGTTTGCATCCATTGGCCTCATTGAATTCTACTACAAGCAGTTCCCTGAAAACATGAAAAGCATCGGAGGGTCTCTATTCTACTGTGGGTTGGCAGGTTCAAATTATTTCAGTAGCTTGCTGATCTTTATAATTCA…	Location(nucleotides)	383	401	437	602
					Major allele	C	C	A	A
					Number of sequences with major allele	2	2	2	2
					Minor allele	T	G	G	G
					Number of sequences with minor allele	2	2	2	2
HAU-SNP704	TCGGTATCGCAATCGCCATC	GCTCTAAGAGACTCAGGCGC	Ghi.15981	ACGAGGAATAAACAGGAAAATGTCAAGAACGTCAATGGTAGGAGATCAAGCTCCTGGTCCACCGCTCTCGTCAAGATTTCACCTTACACTTTCTCCGCCATCGGTATCGCAATCGCCATCGGTGTCTCCGTCCTCGGCGCTGCATGGGGAATATACATAACTGGGAGTAGTTTAATCGGTGCTGCTATTAAAGCTCCTCGAATCACTTCCAAGAATCTAATTAGTGTAATCTTTTGTGAAGCTGTTGCTATATATGGTGTAATTGTTGCAATTATTTTACAAACAAAGTTAGAGAGTGTTCCATCATCACAGATATATGCGCCTGAGTCTCTTAGAGCAGGATATGCAATCTTTGCTTCGGGAATTATTGTTGGCTTTGCAAATCTTGTTTGCGGATTA…	Location(nucleotides)	144	462
					Major allele	T	A
					Number of sequences with major allele	2	2
					Minor allele	A	G
					Number of sequences with minor allele	2	2
HAU-SNP705	GAAGCAGCTGTGCACTGTCT	AGGCGCCATTTTCAGTCACT	Ghi.15981	ACGAGGAATAAACAGGAAAATGTCAAGAACGTCAATGGTAGGAGATCAAGCTCCTGGTCCACCGCTCTCGTCAAGATTTCACCTTACACTTTCTCCGCCATCGGTATCGCAATCGCCATCGGTGTCTCCGTCCTCGGCGCTGCATGGGGAATATACATAACTGGGAGTAGTTTAATCGGTGCTGCTATTAAAGCTCCTCGAATCACTTCCAAGAATCTAATTAGTGTAATCTTTTGTGAAGCTGTTGCTATATATGGTGTAATTGTTGCAATTATTTTACAAACAAAGTTAGAGAGTGTTCCATCATCACAGATATATGCGCCTGAGTCTCTTAGAGCAGGATATGCAATCTTTGCTTCGGGAATTATTGTTGGCTTTGCAAATCTTGTTTGCGGATTA…	Location(nucleotides)	144	462
					Major allele	T	A
					Number of sequences with major allele	2	2
					Minor allele	A	G
					Number of sequences with minor allele	2	2
HAU-SNP706	ACGATCCTAGGTTTCGCCGA	CGGTTGACCACCAGCAGAAG	Ghi.16012	TATGTAATAATTAAGTTGGTTTGGGCTCCTTTTTTTTTCTGGTCCAAGTGGCTAACAAATTGGTTAACCTTTTAACCATAGAACCTGGTTTGGTTCCATACTGCATCCCTGACCCGTCTCATATCCCGGCCTTTGAGGGTCCGACCCACACCTTCAAAAACCGAAGCCCCACCCGATTTCTTACGCGCCAAGTACTCGTGTGGCGGCATCATATCCGACTCACCATCATCATCGTCATCCGAGTCATGCATCGACTCCTCCACCGAGTCGGACCTATAAATCTTACTCCAGTCAGGCACATTCAACGGCGCTGACGTGGCCATATTCCGTCCACGTGGCAAATCCTCCGTCGCCGCCGACACGTTATCATGGCCACGGTACTGGTGTACGATCCTAGGT…	Location(nucleotides)	482	524	530
					Major allele	C	C	G
					Number of sequences with major allele	2	2	2
					Minor allele	T	A	A
					Number of sequences with minor allele	2	2	2
HAU-SNP707	AGGACCTTCTTTCCGACCAGA	AAATCCCCTGGTGGTAGGTGA	Ghi.16048	AGAATTCGGCGCGAGGCGAAATGGGATCTCATTCTTCTTCTGGTTGATCCTCACAAGTTAGATGGAAGTGATGAATTCAAGCGCGTGATATATTCTCTGCGTGGTCACGATGATAAGATTCGTGTGGTTTTGAACAAGGCAGATCAAGTTGATACGCAACAATTGATGAGGGTTTATGGAGCCTTAATGTGGTCACTTGGGAAAGTCCTTAACACCCCAGAGGTTGTGCGTGTGTATATTGGTTCATTCAATGACAAGCCTGTAAATGAAGCTGCAACAGGACCAATTGGGAAAGAATTGTTCGAAAAAGAACAAGAGGACCTTCTTTCCGACCAGAAAGACATTCCAAAGAAGGCTTGTGATCGTCGAATAAATGAGTTTGTGAAGCGGGCTAGAGCT…	Location(nucleotides)	217	297	330	335	351	390	594	730
					Major allele	C	A	T	T	G	G	T	C
					Number of sequences with major allele	3	3	3	3	4	4	3	2
					Minor allele	T	G	C	A	A	T	C	G
					Number of sequences with minor allele	2	2	2	2	2	2	2	2
HAU-SNP708	AGGACAAGAAGCGCCCGGTT	GCTGCAGATGTCTCGGGGTGA	Ghi.16072	CNNTNGTGAGNCTCTTNCNAATGCAGGTCGACACTAGTGGATCCAAAGAATTCGGCACGAGCTCATTCTCTGTATCATCTATCATTTCCTTATTTCTACTGTTTCCTCGCTTTCCGGCTTCACATCCTTCTCAGGTGAACGGAGATGGCAGGAAAAGGTGGAAAGGGGCTTTTGGC*GGCAAAAACAACCGCCGCTAACAAGGACAAGGACAAAGATAAGGACAAGAAGCGCCCGGTTTCTCGTTCATCTCGTGCCGGAATTCAGTTCCCAGTGGGCCGAATCCACCGTCACCTAAAGACTAGGACTTCCGCAAATGGGAGAGTTGGTGCCACAGCTGCTGTTTACTTGGCCTCCATCCTTGAGTACCTAACTGCAGAGGTTCTTGAATTGGCTGGGAA…	Location(nucleotides)	264	322
					Major allele	A	A
					Number of sequences with major allele	10	10
					Minor allele	G	G
					Number of sequences with minor allele	2	2
HAU-SNP709	CGATCTCTCTCACCGGACCG	GAAGCGCGCCACGTATTCTT	Ghi.16177	CCACGCGTCCGCGACAAACGTTTCAATCTCCACACACAAAAAAAATTCTCTGAAGAGAAAATGTGTTACGGTCATCACCGACGATCTCTCTCACCGGACCGTCCGCCGCGGAACAACAACAACAACGCATTGGTGGTGGATACGCTCCGAGTCCGGTTAGCCGAGACGGAGGCTCGACTCGAACGAGCCAGGGCTCGAGAAGCCGAACTCACTCGCCGACTCGAGGAAATGAAGCGTTTCGTTTCCGTCATGGAGATCCTCGAATCTTACCTCAAACAACGGTTCCGCGAGCAGCAAGAATACGTGGCGCGCTTCTTCTCTTCGCTTCCTGCTAAATGAAAAACAAAAGAAACAGCTTTTCCTTCGGCGATTTTAACAAAAATACCTTTTTGTTAATAT…	Location(nucleotides)	129	130	131	132	133	134	135	136	137	138	139	140	141	142	143	144	145	434	513	521	543
					Major allele	A	T	T	G	G	T	G	G	T	G	G	A	T	A	C	G	C	A	C	A	C
					Number of sequences with major allele	6	6	6	6	6	6	6	6	6	6	6	6	6	6	6	6	6	4	3	3	3
					Minor allele	-	-	-	-	-	-	-	-	-	-	-	-	-	-	-	-	-	G	T	T	A
					Number of sequences with minor allele	2	2	2	2	2	2	2	2	2	2	2	2	2	2	2	2	2	3	3	3	3
HAU-SNP710	CCATACGAAGCGCTTACGAAGA	GGGTGAAAATGAACCCTCGATCA	Ghi.16245	ATGCATTTGGTGTTTATGCTAATGGGGATGATGTAAAGAAGTTTTTGAGTGAGAAATATGGGAATTTATCTACTTTTGAACTTAAAAACAGTAAAGATTTTAATAATGATCTTATGGAAGCTGATATATCCATGACTGTTAGACTTCAAATCGTCTACAGCAAATTGAGTATCAAATCCATACGAAGCGCTTACGAAGAAACAGTCGGAAGCAGACTCCAAAAGTTTAGTGGATCAGATAATAAAGAACTACTTCAAAGGTTCACTTCTCAATTCAAAGATGAAAATAAACTACCAAGAGGATCTTTGGTAGAGCTCTCAAAGGAGCCAGGCTATGTACTTAAGACAATAATTGATGGAAAAGAAATAGGAAGTATAGAGAGCAAACTCCTATGTAGAT…	Location(nucleotides)	201	206	285	299	368
					Major allele	A	C	T	A	A
					Number of sequences with major allele	2	2	2	2	2
					Minor allele	T	T	A	G	G
					Number of sequences with minor allele	2	2	2	2	2
HAU-SNP711	ATTCGGCACGAGGTTCTTGAC	CTGAGGAGGGATAGCCCCAAC	Ghi.16331	TGGATCCAAAGAATTCGGCACGAGGTTCTTGACTTGACTTGACTTGGAAACAGGAGTTTGGGGTTTTGGGATTGGTTGGGAGATGCAGTATGATTTTTATGGCGATCCATTCATTTCTATTTTCTCTCTCTCCTAACTCTGCCTTGAAGAAGAAGTAGAGCATACAGTTTGTGGGTTGGTGAAAATTTGGGAATGGAAGCTGTGGCAGAAGGGCTGTGGGGTCTGGCGGATGAGTTTGAGAAGAAGGGAGAGATAGGGAAGGCGGTGAAGTGCTTGGAGGCAATCTGCCAGTCTCACGCTTCCTTCCTTCCCATCGTTGAGGTGAAGACTCGACTCCGCATAGCCACTATTCTGCTGCGCCACTCGCACAACGTGAACCATGCTAAGTCCCACCTTGAA…	Location(nucleotides)	451	483
					Major allele	C	T
					Number of sequences with major allele	3	3
					Minor allele	T	C
					Number of sequences with minor allele	2	2
HAU-SNP712	CACTCCAAGGCACCTGCAAT	ACAAAGATCCCAAAGTCCAAAACAA	Ghi.16503	GGCACGAGTAAACCCAGAAATCTTCGCTTTCGAGCTTCCTATTTCTCTCAGGTGAACGAAGATGGCAGGAAAAGGCGGAAAGGGGCTTTTGGCGACGAAAACAACCGCAGCTAACAAGGACAAGGATAAGGACAAGAAGCGCCCGGTTTCTCGTTCATCTCGTGCCGGTATTCAGTTCCCGGTGGGTCGTACCCACCGTCAGCTCAAGTCTAGGGCTTCAGCACATGGGAGAGTTGGGGCAACAGCTGCTGTTTACTTGGCCTCTATCCTCGAGTACTTGACTGCCGAGGTTCTTGAGTTGGCTGGAAATGCAAG*CAAGGATCTGAAAGTGAAGAGGATCACTCCAAGGCACCTGCAATTGGCTATTAGAGGGGATGAAGAACTTGACACCCTT*AT*…	Location(nucleotides)	192	435	477
					Major allele	T	A	T
					Number of sequences with major allele	3	4	4
					Minor allele	C	G	C
					Number of sequences with minor allele	2	2	2
HAU-SNP713	GGTTCCACTTTCCCCTAGCCA	CATCTTCGACAGCTGCCCTTT	Ghi.16788	AAACCCGATTGAAACACAGCGCCGCCCTACACGAAGAAACCAAAGATTTTTGTGTTCTTGCTTCTCTGATTCCGTTTTAACTTGTTGCAGAGCTTGCAAAGGGAAATTATGTTGCAAAACAAGGCAAACCCGACTATAAACAAGTCAACTGGCTTGCCTCGGAAGAGATTCTATCGAGCAAGAGCACACA*GCAATCCT**CTAAGTGACTCGCACT**TCCCGGTTCCACTTTCCCCTAGCCATGTTGACTACTCACTTCATTACCCTCAATTATTCCCCTCATCAGATTGTTCTGATGGTTCCAAAAAGATTGAGTTTGCGGATATTGGTTGTGGTTTTGGTGGGCTTCTAATTAGTCTTTCAACTCTTTTCCCTGAAACACTAATGATTGGGATGG…	Location(nucleotides)	104	127	140	181	197	230	253	287	291	416	420	454	473	480	514
					Major allele	G	A	G	A	C	A	A	A	T	G	G	T	T	C	A
					Number of sequences with major allele	3	3	3	3	4	4	3	4	4	4	3	4	4	4	3
					Minor allele	A	C	A	C	A	G	G	C	C	T	A	G	A	T	T
					Number of sequences with minor allele	2	2	2	2	2	2	3	2	2	2	3	2	2	2	3
HAU-SNP714	TCCGTGACAAGCGATGTTCG	TCTCTTGCGTATGGCAACTTTCT	Ghi.16993	CACCTTCGCCCCACGCGTCCGGTTCCATTTCACCAGGAGATCGAAGATGAACTAGAGAATATCTACCATAACAACAATGATGCCGAGAACGACCTCTACACCACATCCCTTCGATTCCGACTACTCCGAGAGCATGGATTCAATGTTTCATGCGACGTATTCAACAAGTTTAAAGACGAGCAAGGGAATTTCAAGTCATCCGTGACAAGCGATGTTCGAGGATTGTTGGAACTTTACCAAGCTTCCTATTTGAGGGTTCATGGGGAAGATATATTGGATGAAGCAATTTCTTTCACCACCAACCATTTAAGCCTTGCAGTAGCATCTTTGGACCATCCTTTATCCGAAGAGGTTTCTCATGCTTTGAAACAATCAATTCGAAGAGGCTTGCCAAGGGTT…	Location(nucleotides)	299	334	339	357	504	544
					Major allele	C	C	T	T	G	G
					Number of sequences with major allele	3	4	4	4	3	4
					Minor allele	G	T	G	A	A	A
					Number of sequences with minor allele	3	2	2	2	3	2
HAU-SNP715	GGTACGCGGGGTTCACCACAA	CCACCCAAAGAATGGCAAACTTGGA	Ghi.17039	GCTTAGCGTGGTCGCGGCCGAGGTACGCGGGGTTCACCACAAAACGCAAAGCAGGCAATCCATTTTCCCC*GAGTAAAACGCCAAAGAAAACAAAAAATATGAGAGAAATCTTGCACATCCAAGGTGGTCAATGTGGGAACCAGATCGGGGCTAAGTTCTGGGAAGTCATATGCGACGAGCATGGAGTTGACAACACTGGAAAATATAACGGTGACTCCGACCTTCAGTTGGAGCGCATCAATGTCTACTACAATGAAGCCAGTGGTGGAAGGTATGTCCCACGCGCTGTTCTCATGGATCTGGAGCCGGGCACTATGGATTCCGTCAGATCTGGTCCTTTTGGACAAATCTTTCGCCCCGATAACTTCGTCTTCGGACAGTCTGGTGCTGGCAACAAC…	Location(nucleotides)	148	156	234	310	350	412
					Major allele	G	G	G	G	T	C
					Number of sequences with major allele	9	9	7	10	10	10
					Minor allele	A	T	T	A	C	T
					Number of sequences with minor allele	2	2	5	2	2	2
HAU-SNP716	GGAATCAGGGTTCCTCTGCTG	TTTGGCTCCGATGGAGGGAA	Ghi.17132	GTAGAAACAAAAACAAACCCCACCCAAGAAAAAAAAAAGAAAAAATTAAAGCTTAAAACCAAACCAAAACCTTTGGTTTGGTTTTTAGTTTTGTTAATTATTTTTCGAGTTTCGGTTTCGTTTTTGTTTTCCCATTTGTTGTATTCTATTTTCTTCTCCTGTTGCTCTCCACCAAGAAAGGAATCAGGGTTCCTCTGCTGTTTCTATAAATCATTTCTCAATTCCCTTTCTTTTTTTTAGTCAGATTCTGGATTTGGAAAAAAAA*ATATCTTCTCTGTCTTCGGATTTCCTCACGTTTTCTTAAATCATCGATCAACGCCGACCTAGAACAAGAATAAAACGAGGAACAAACAACCTCTGATTGTCGAATTAACGAGAAACCAAAAGCAAACGCATAA…	Location(nucleotides)	256	266	268	270	271	273	274	316	376	380	396	450	526
					Major allele	G	-	T	T	C	T	C	A	G	A	A	A	G
					Number of sequences with major allele	3	3	3	3	3	3	3	3	3	5	4	4	4
					Minor allele	T	T	A	A	A	C	T	G	T	G	G	C	T
					Number of sequences with minor allele	2	2	2	2	2	2	2	3	3	2	3	3	3
HAU-SNP717	CCTTCCCCCTAGGGTTTCGT	AAAGACCCAACGAGGCCAAC	Ghi.17150	GCTTAGCGTGGTCGCGGCCGAGGTACGCGGGGACCCTCTCCAATAACAATCTGTAAAGCTTCCTTCACGTAGAAAAATCAACTCTCCCTTTCCCTCACGAAACTTCGATTTCTTTCTCCTCAGCTTCACTTCCTCGTAAAAGTTTCCTTTTTGCCGCTCCTTCCCCCTAGGGTTTCGTATAGTAAGGAACGAGGGGATCGAACATAATCAAATCGAATGGATTGGGGAAACGTAACCGCAGAGGATCTGATCGACGCGCTTCGTGAAGTTGACTGGTCATC*ACCGCCACGACCTCTCCCCGAATTCTTCTCTCGTTTCACCTTCCCTCGATCATATGCCAAATGGAATAGCCGCCTTAAATGCAATCTCTACTACTACCGAACCAATTATTTC*ATCA…	Location(nucleotides)	402	454
					Major allele	G	T
					Number of sequences with major allele	3	3
					Minor allele	A	G
					Number of sequences with minor allele	2	2
HAU-SNP718	TGGTGGTGATGAGGTCCTGTT	CTGCTTGGGAGGGGTGTACT	Ghi.17197	AACGCCACTAGAGTTTAGTTTGATCAGCAACTCTCTGCTCTTCTTCTTCCTTAAACAAGCAAAAAAAAAAAATTATGGGTGGAGAAGGAAAGGTCTATACTTTGGCTGAGGTTTCTCAACACAACAATGCCAAAGACTGTTGGCTTATCATTGACGGGAAAGGTATATGATGTGACTAAATTCTTGGAGGATCATCCTGGTGGTGATGAGGTCCTGTTGTCTGCAACAGGGAAAGATGCAAGTGATGATTTTGAGGATGTTGGTCATAGTAGCAGTGCTCGGGCAATGATGGATGAATTTTACGTGGGCGACGTCGATACATCAACTATCCCAACTAAGACCAAGTACACCCCTCCCAAGCAGCCTCACTATGAGCAGGACAAGACCTCGGACTTCATT…	Location(nucleotides)	297	309	312	396	397	450	459	485	515
					Major allele	A	C	C	C	A	T	A	T	A
					Number of sequences with major allele	4	4	4	4	4	3	3	3	3
					Minor allele	G	T	T	T	G	C	C	C	-
					Number of sequences with minor allele	3	3	3	3	3	3	3	3	2
HAU-SNP719	ATGTCCAAAACAAGAACTCTAGGT	CACATTACTAAAAATCCCAGCACAA	Ghi.17295	ACTCNCTTNNTGGNGTANGTCCCCCCCACNCTTCGGTCGNACACTANTGNCCTCCAAANNTCGGCACGAGNAACAATACCGAGCTTTAACGATCCCCGAGCTAACTCAACAAATGTGGGATTCCAAAAACATGATGTGCGCGGCTGATCCTCGTCATGGAAGGTACTTAACAGCCTCGGCAATGTTTCGAGGCAAAATGAGCACCAAGGAAGTTGATGAACAAATGATCAATGTCCAAAACAAGAACTCTAGGTACTTTGTGGAGTGGATTCCGAACAATGTTAAATCAAGTGTTTGCGACATCCCACCAACTGGGTTGACGATGTCATCGACGTTTATGGGGAACTCGACATCGATACAAGAGATGTTTCGACGTGTTTCGGAACAGTTCACAGTGAT…	Location(nucleotides)	575	578	591	608	609	624	645	677
					Major allele	A	T	C	G	-	A	C	C
					Number of sequences with major allele	8	8	8	6	3	6	6	6
					Minor allele	G	C	T	A	A	G	T	T
					Number of sequences with minor allele	2	2	2	2	3	2	2	2
HAU-SNP720	GCAGCAGCCATTAAAGCCCT	GGGATTGAAAAGACACCCTTATCCA	Ghi.17298	AGATGGGTTCAACAAGGGCACCGGCTTGGGTGCTGAGATCATTGGCACCTTCGTTCTTGTCTACACTGTCTTCTCAGCCACTGATCCCAAGAGGAGTGCAAGGGATTCCCATGTTCCTGTGTTGGCACCACTTCCCATTGGATTTGCCGTGTTCATGGTTCACCTTGCCACTATCCCTATCACTGGCACTGGCATCAATCCAGCAAGGAGCTTTGGAGCTGCTGTGATTTACAACCAAGAAAAAGCTTGGGATGATCAATGGATATTCTGGGTTGGACCCTTCATTGGTGCTTTCGTTGCAGCCTTTTACCACCAATACATCCTAAGAGCAGCAGCCATTAAAGCCCTTGGATCTTTCAGGAGCAATGCTTAAAAACATTTCACCTTCATTACAATAAG…	Location(nucleotides)	388	433	466	492	618	629	685
					Major allele	T	T	G	C	T	T	A
					Number of sequences with major allele	2	2	2	2	2	2	2
					Minor allele	C	A	T	G	C	C	G
					Number of sequences with minor allele	2	2	2	2	2	2	2
HAU-SNP721	GACGATGGACTTCCGCCATG	AGTCCAGTCCCTTGAAGACGT	Ghi.17379	AGTAATTTCATAACCAAGCTTTCCAAGTCTGTGCAATATGAAGGCAAGTCATTGGTTTAACAGCCTCATCGTACTGTTAGTCCTCATCCTGACGATGGACTTCCGCCATGGAATTTATTATGCTCGGGC*TGATGCTGGCGGCACCGGCTTCGTTCAAACAACAGCAACTAAGTTTGTCATAAATGGAAAGCCTTTCTACTTGAATGGCTTCAATGCATATTGGATGATGATGTTTGCGTCTGACAATTCTACGAGGAGCAAGGTTACTGACGCATTTCGAGAAGCCTCCAAGTATGGCATGAACATAGCAAGAACTTGGGCGTTTAACGATGGTGATTACAAGCCTCTTCAGAATTCCCCTGGTTCTTACAATGAAGACGTCTTCAAGGGACTGGACT…	Location(nucleotides)	149	362	458	469	482	494	510	512
					Major allele	C	T	C	T	T	A	G	T
					Number of sequences with major allele	4	4	3	3	3	3	3	3
					Minor allele	T	A	T	A	C	G	A	C
					Number of sequences with minor allele	3	3	2	2	2	2	2	2
HAU-SNP722	TGGATCTTTGGCCCTGTGCT	AGTACCGCATGCATGGCATTT	Ghi.17383	AGAACATCCTGGCAGTCCAAACGCTTCGAAACACCATAATGGGATCGATCCTAATGGCCACAACATTCATCCTGCTGTGTGCTGGGTTGGCAGCCGTCATCAGCAGCACTTACACCGTCAAAAAGCCACTCAATGACTCTATATTCGGAGCTCACGGGGAGTTCATGGTGGTTCTCAGGTACGTCACAATCCTATGTATCTTCCTCTTCTCGTTTTCGTGCCACACCTTATCTATCAGGTTCATAAACCAAGTCAACATCCTCATCAACACTCCCCAAGACCCCACCTCCATTGTTACCCCTCACTACCTGTCCGACTTGCTCGAAAAAGGGTTCCTCTTGAACACTGTGGGCAACAGGCTCTTCTACGCTGCGCTTCCTCTCCTGCTATGGATCTTTG…	Location(nucleotides)	531	538	539	540	543	544	545	546	548	551	553
					Major allele	C	G	C	C	G	A	C	C	C	T	-
					Number of sequences with major allele	7	4	4	4	4	4	4	4	4	4	4
					Minor allele	A	T	A	G	T	T	T	A	T	C	T
					Number of sequences with minor allele	2	2	2	2	2	2	2	2	2	2	2
HAU-SNP723	TCTTGGTCTTGGTCTTACTGTT	CCTCTTTCAATATATTTGACGGCA	Ghi.17475	GCTTTCGAGCGGCCGCCCGGGCAGGTACGCGGGGAAGCTTATAAAAAGTTAGCTGGTTAGGTGGTCTTCTACCTTTCAAGGACTGTTTCTTCACAGTTTTCCTTTTTGTTTTGCCTGTTTTGGAATATATAGAGCATATTTCTTGGTCTTGGTCTTACTGTTTAAGAACTCTTAGAAAGAAAATTTTCTCTTTTCATAGGTTTTTGATCTCTAAAACTCTTGTTTTTAGTGAAAGTTTTCACATTTTCTTTTTAATCCCTTTCCTCTCCTTTTTTTTTTTGGTGTGATCGATGGAGGAGAGATATGACCCAGTGAAGGAGCTTGGATCAGGGAATTTTGGAGTCGCAAGGCTGGTGAAAGATAAGAAGACAAAAGAGCTTGTTGCCGTCAAATATATTG…	Location(nucleotides)	308	375
					Major allele	C	G
					Number of sequences with major allele	3	3
					Minor allele	G	A
					Number of sequences with minor allele	2	2
HAU-SNP724	ATCGGTGGGTACGCAACTGA	GCCATGAGCTCCTCAGACAGT	Ghi.17766	CAACACCTCCAAATTTCCCTTAAACCCTTCCTTTTTACCTCAATCAACGCTGCTTTTCAAGCCCGCAAAAATAGTTCCCTTCCTTAAGAAATGTGTGGCGGTGCTATCATATCTGAGTTCATCCCACGGAAAGGTGGCCGCCACGTGACCGCCGCCGATATCTGGCCTAACTCCCCTTTCGTGAAAATCAATGGCTTTTGCTCTTACCGCGACCACTCAGTCTACCATTTCAAAAGATCCCAACCCGAACCGCCATCGTCGTTAG***GTGATGAACAAGTGGAGAAGAAACCGAAAAGGCAGAGGAAAAATCTTTACAGAGGCATAAGGCAACGGCCGTGGGGCAAATGGGCGGCCGAGATTCGCGACCCTCGAAAAGGGGTTCGTGTTTGGCTGGGC…	Location(nucleotides)	675
					Major allele	-
					Number of sequences with major allele	8
					Minor allele	A
					Number of sequences with minor allele	2
HAU-SNP725	TCTCTCACGGTTCCTCGACC	AAGCTTCACCTTGGGCAACG	Ghi.17843	GCGGCCGCGTCGACGTTCCATGTGAACGGCACTTGCACATGGGTTAGTCGATCCTAAGAGACGGGGGAAGCCCGTCCGACAGCGCGTCCAGCGCGAGCTTCGAAAGGGAATCGGGTTAAAATTCCTGAACCGGGACGCGGCGGCTGACGGCAACGTTAGGGAGTCCGGAGACGTCGGCGGGACGCCTTTGTCTCGTCTCTCTCACGGTTCCTCGACCAAATCAAGCTACCAAAGGCCAGGCTATAAACAGTACACCCCAACGTTGAGTGTTTTATTTTTTGATTCACCGATCAAAGCTCTTAACAATGTCTTCCACCATCTTCATTCAAACTCCGTTTCAATTCAAATCTTTGAACAAATCCTTGAATACCCATTTTGTTCCTTCCTTTAAACTCCCTG…	Location(nucleotides)	231	259	309	343	488	507
					Major allele	G	G	G	C	T	A
					Number of sequences with major allele	2	2	2	2	2	2
					Minor allele	A	A	T	T	C	G
					Number of sequences with minor allele	2	2	2	2	2	2
HAU-SNP726	ACGTGCAATGGGTTCACGTT	ATGTCGGTGAGGATGGCGAT	Ghi.17843	GCGGCCGCGTCGACGTTCCATGTGAACGGCACTTGCACATGGGTTAGTCGATCCTAAGAGACGGGGGAAGCCCGTCCGACAGCGCGTCCAGCGCGAGCTTCGAAAGGGAATCGGGTTAAAATTCCTGAACCGGGACGCGGCGGCTGACGGCAACGTTAGGGAGTCCGGAGACGTCGGCGGGACGCCTTTGTCTCGTCTCTCTCACGGTTCCTCGACCAAATCAAGCTACCAAAGGCCAGGCTATAAACAGTACACCCCAACGTTGAGTGTTTTATTTTTTGATTCACCGATCAAAGCTCTTAACAATGTCTTCCACCATCTTCATTCAAACTCCGTTTCAATTCAAATCTTTGAACAAATCCTTGAATACCCATTTTGTTCCTTCCTTTAAACTCCCTG…	Location(nucleotides)	231	259	309	343	488	507
					Major allele	G	G	G	C	T	A
					Number of sequences with major allele	2	2	2	2	2	2
					Minor allele	A	A	T	T	C	G
					Number of sequences with minor allele	2	2	2	2	2	2
HAU-SNP727	TTCAGGGACCTGGAGGTGTT	GGAGGTGGTGGATGCACTTTC	Ghi.17849	CATGCATTCATTTACATTATGATCAACCCAAATAGATTTGTCATTCACACATTCAGAGTGATTTTAATGGTGATTAGCCGCTCAAAATTAGGTGCATTGATGCTGTGCTCACATATCTATGCACTATGCATCTGGCTTTTGCTGTTACCTATTTCTATGCTGCCCTTGTTTGTGCCTCCAGTCATTCGAGATTCCTTAGGGAGTGTATTTGTCCAGAGAGAACTTGACAAAAGGAGGGGCATCGAGGCTGTTACTGCATAACTTTCTAGTTGCTGTCTGGAATATTTGATTGTTTCATGGTTGTATTATGAGCATTTGTCATTTAAATTTCAGGGACCTGGAGGTGTTACTGTTAAAAAGACCAATCAGGCCTTGATCATCGGCATCTATGATGAGCCA…	Location(nucleotides)	482
					Major allele	T
					Number of sequences with major allele	2
					Minor allele	G
					Number of sequences with minor allele	2
HAU-SNP728	GCCAAACGGCAGCAATAAGAT	TGCGGAGAATTTGATGCCGA	Ghi.17853	TTTAAAAGTATTACTTTTAAAAAGGTTTTATATTTTGCAAGTATTTTTAATTTAAATTTTATACTAAATTTTTATTTTATGTCTAATTATCTAA*GCCAAACGGCAGCAATAAGATCCAATGAATTACAATGATCAATTCATATATTAACGAGTGACCCCAGTCTCTTTCACTTCTTCATCCACCTTTGCCACACCATTCTCTTTGATTTCTTTCACATCTTTACCGCTTTGTTCCTTTTCTT*CTTTCTCAGGTTTTTGCCTCTGTTTTTCTTCTTCTTCTTTCTCCGCCATTGAACGAGCATCATCCTCAACCTTCTTCTTTGCTTCCTCCTTGGTATCTTTAAGAGCTTCCACCAATCTCTTCAAACAAGTTTCCACATCGTCATAATCTGATTTC…	Location(nucleotides)	102	152	164	303	358	458	522	548	663	667
					Major allele	C	A	T	T	A	C	T	T	A	G
					Number of sequences with major allele	3	3	3	3	3	3	3	3	3	3
					Minor allele	T	G	C	A	G	T	A	C	G	A
					Number of sequences with minor allele	2	2	2	2	2	2	2	2	2	2
HAU-SNP729	TCATATTTGTTTCCCCCAACAATGA	CGGTCACCAAAAGGGTGAAAA	Ghi.17853	TTTAAAAGTATTACTTTTAAAAAGGTTTTATATTTTGCAAGTATTTTTAATTTAAATTTTATACTAAATTTTTATTTTATGTCTAATTATCTAA*GCCAAACGGCAGCAATAAGATCCAATGAATTACAATGATCAATTCATATATTAACGAGTGACCCCAGTCTCTTTCACTTCTTCATCCACCTTTGCCACACCATTCTCTTTGATTTCTTTCACATCTTTACCGCTTTGTTCCTTTTCTT*CTTTCTCAGGTTTTTGCCTCTGTTTTTCTTCTTCTTCTTTCTCCGCCATTGAACGAGCATCATCCTCAACCTTCTTCTTTGCTTCCTCCTTGGTATCTTTAAGAGCTTCCACCAATCTCTTCAAACAAGTTTCCACATCGTCATAATCTGATTTC…	Location(nucleotides)	102	152	164	303	358	458	522	548	663	667
					Major allele	C	A	T	T	A	C	T	T	A	G
					Number of sequences with major allele	3	3	3	3	3	3	3	3	3	3
					Minor allele	T	G	C	A	G	T	A	C	G	A
					Number of sequences with minor allele	2	2	2	2	2	2	2	2	2	2
HAU-SNP730	ATCCATTTGGTGCTTTGTGGGC	AGGTCGTGGAACAGGAGCATC	Ghi.17872	GGCACGAGATATCGTGTTAGATTCACCCACTGACTCAGCCGCGTTTTTTTTTAATTTTTATCGTTGTGAAAATTTTCTGGGTTTTTTTTCGAGTGAAGACCTCTCAAACAAGAAGACGATGATGATGAAGAAGAACTGGAAGTTTGTAAGACTAAGACAAGAGTTTCAAGTTGGTGTTTTGCTGCTTTTATTATGTCAAAGTTTGGCTTGTTGGTCGTTGAATGAAGAAGGATTTGCTTTGTTGAGACTAAGAGAGAGAGTGGTGAATGATCCATTTGGTGCTTTGTGGGCTTGGAAGGAAGAAGATGG*AGAGATTAACCATTGTTCTTGGTTTGGTGTCGAGTGCTGTGATGGCAAAGTTATTGCTTTGAATTTGAAAGATCTTTGTCTTGAAGGAA…	Location(nucleotides)	95	117	130	168	305	346	512
					Major allele	T	T	C	A	G	G	G
					Number of sequences with major allele	2	2	2	5	6	6	6
					Minor allele	G	C	G	G	A	A	A
					Number of sequences with minor allele	2	2	2	2	2	2	2
HAU-SNP731	GAGCAGGCGTTTAGTGAGCA	TGTGGAACCTGGCCTCTCAT	Ghi.17915	CCCCCTCTATTTGGATCTTCATTATTTCAACGACAAATTTCAGGGTTCTATCATTCTCCGGTTTTCATCGTTTTCTGGGTTTGACGAATTTTCATAGTGGATTTTGACTAAAAAAGGGTTTTGTTTAAAAAATTTGGGATTTTGGTGCTTGTGAATTGTGATGACTACACGAACATCATGGGCAGATATGGCTGCAAATTCTGCAGCTGAGAATGTCGGTTCTGGGTCTTCTTCTGCTAGCAATAGCAAACCCGTTTATGTTCCTCCACATCTCCGTAATCGTCCACCTTCTGCTGACCCACCTGCTCCCACTTCCACTGGTCCTGCTTCAAGTAATGACCGACCTGGACAAGGTGGATCTCGTTGGGCTGCTCCCAGGAGTGATTATGGCAACCGGTC…	Location(nucleotides)	217	241	253	286	310	331	346	381	610	616	679	763
					Major allele	A	T	T	G	T	G	C	A	C	T	A	C
					Number of sequences with major allele	2	2	2	2	2	2	2	2	3	3	3	3
					Minor allele	C	C	C	A	C	A	T	G	G	A	G	T
					Number of sequences with minor allele	2	2	2	2	2	2	2	2	3	3	3	3
HAU-SNP732	TGGATTTGAACTGTTGGGGTCC	AGGAAAGTGTTTACAACCCAGCT	Ghi.17932	AAGCAAAACCCCATCAAAGACCCATTTTTGAAGAATGAGCAGTGGAGCAGTTTCAGCAAGCAAAGCCTGGATTGTGGCAGCCACAATCGGAGCAGTTGAGGTATTGAAAGACCAAGGCATTTGCAGGTGGAATTACACCATTAGGTCACTGCATCAACATGCCAAGAAAAATATCAGGCTGCTGCTGTTTCAAATAAGTTGAGGGAGGAAAAGATGAGGAAAGCTGAGCAGACTATGAAGAAAGTTATGGATTTGAACTGTTGGGGTCCTAATACTGTTAGATTTTAATGTTCATACAAAGTGCTACAATATTTTTCCTTTTTGTTAGAGAAAAAAAATTATAGAGAGAGATGATCTGAATTGGTGTAAATCAGCCTTTTCAAAAAAAAAATTCATATT…	Location(nucleotides)	391
					Major allele	A
					Number of sequences with major allele	2
					Minor allele	-
					Number of sequences with minor allele	2
HAU-SNP733	AGGGCTATTGGAGATGCGGA	CATGTTGTCGCATCCCTCCC	Ghi.17969	TTCTCACTCCGATTTTCATGGACCTACTTCTGGATGCACAGCCTGTGTTGCAATAATTCGAAACAAGCAACTAGTTGTTGCTAATGCTGGTGATTCCCGTTGTGTAATATCTAGAAAGGGGCAGGCATATAATTTGTCTAAAGATCACAAGCCAGACCTTGAACTGGAGAAAGATAGGATTCTGAAAGCCGGTGGTTTTATTCAAGTCGGACGTGTCAATGGAAGTTTAAACTTGGCCAGGGCTATTGGAGATGCGGAGTTCAAACAGAACAAAACTTTACCTGCTGAAAGGCAAATTGTAACAGCTAATCCAGACATCAACACTGTTGAGATCTGCGATGACGATGAGTTTCTTGTTTTAGCTTGTGATGGGATTTGGGACTGTATGTCAAGTCAACA…	Location(nucleotides)	276	430	460
					Major allele	C	T	A
					Number of sequences with major allele	2	5	5
					Minor allele	G	C	G
					Number of sequences with minor allele	2	2	2
HAU-SNP734	TCCGGTCATTTTATCGCCGC	TTCACCGTCTCACTCACCGA	Ghi.18015	GAAAAAAACTCCACCGAAGCAGGAGAAAAAGGAAAAAAACCTCTAAGAAACCTCTTTAACATTTCCCCTCCGGTCATTTTATCGCCGCCGCCGCTGCTGTCGCTGCTGCCACCACAATCACCGTCACCTCTATTTTTATAAGGAAATAGCCTTAACCTCTTATTTTCCACATTTTACCCTCACTTATTTCTCCAAATTTACCCAAGAAATGCAATTTCTAGGGTTAGGGTTTTGGGGAACTCAATGAAAAAAAGAAAGAAAAGCAACATGGAAGATTTCAAGGATTCGGAATCGAAATCGGTGAGTGAGACGGTGAACGGGTCACACCAATTCACGATCAAGGGTTACTCGTTGGCGAAAGGGATGGGTGCCGGGAAATGTATACAAAGCGATATTTTT…	Location(nucleotides)	92	97	182	206	243	429	432
					Major allele	T	T	T	G	A	T	T
					Number of sequences with major allele	3	3	3	3	3	3	3
					Minor allele	C	C	A	T	G	C	C
					Number of sequences with minor allele	2	2	2	2	2	2	2
HAU-SNP735	CAAGGGTTACTCGTTGGCGAA	GGTCAACAAGGGTGAGCTCG	Ghi.18015	GAAAAAAACTCCACCGAAGCAGGAGAAAAAGGAAAAAAACCTCTAAGAAACCTCTTTAACATTTCCCCTCCGGTCATTTTATCGCCGCCGCCGCTGCTGTCGCTGCTGCCACCACAATCACCGTCACCTCTATTTTTATAAGGAAATAGCCTTAACCTCTTATTTTCCACATTTTACCCTCACTTATTTCTCCAAATTTACCCAAGAAATGCAATTTCTAGGGTTAGGGTTTTGGGGAACTCAATGAAAAAAAGAAAGAAAAGCAACATGGAAGATTTCAAGGATTCGGAATCGAAATCGGTGAGTGAGACGGTGAACGGGTCACACCAATTCACGATCAAGGGTTACTCGTTGGCGAAAGGGATGGGTGCCGGGAAATGTATACAAAGCGATATTTTT…	Location(nucleotides)	92	97	182	206	243	429	432
					Major allele	T	T	T	G	A	T	T
					Number of sequences with major allele	3	3	3	3	3	3	3
					Minor allele	C	C	A	T	G	C	C
					Number of sequences with minor allele	2	2	2	2	2	2	2
HAU-SNP736	CGAAACAAGTTCCAGCCGCTTTG	AGCTTGAGGGGTACGGAAACATG	Ghi.18030	GCACGAGCTTNAGTCCAGTATTCTAAGGTGCATTTTT****CCATCTACTTTCCGTCACTTTCCCGAGAAAATGAGAGAAATCGTTCACGTTCAAGGTGGTCAATGCGGCAACCAAATTGGAGCCAAGTTTTGGGAAGTTATCTGCACCGAACATGGAATCGACTCAACGGGTCGATACAACGGCGACTCGGAGCTTCAGCTGGAGCGTATCAACGTTTACTATAACGAAACAAGTTCCAGCCGCTTTGTTCCCCGCGCCATCTTAATGGATCTGGAACCCGGTACTATGGACGGCGTAAGATCCGGCCCGTTTGGACAAATTTTCCGACCCGATAACTTCGTTTTCGGGCAATCCGGTGCTGGAAATAATTGGGCCAAGGGTCATTACACCGAAGGAG…	Location(nucleotides)	240	254	308	359	377	416	428	445	525	581
					Major allele	A	C	C	T	C	T	C	C	T	G
					Number of sequences with major allele	4	5	5	5	5	5	4	4	4	3
					Minor allele	G	A	T	A	T	C	A	T	C	A
					Number of sequences with minor allele	3	3	3	3	3	2	3	3	2	2
HAU-SNP737	GTGGGATCCCTCCAAGGAGTT	TTCCTTCTCCACGTGCCTCT	Ghi.18071	TACCATCTTTGGCAACAACAGGCGCAGCAGCCTCTTCGACCCGTTTTCGTTGGACTTGTGGGATCCCTCCAAGGAGTTCGATTTCCCAACAGTCACATCGTTTCCTTCACTTTCCCGAGAAAACTCCGCTTTCGTCAACACGCGCGTGGACTGGAAGGAGACACCGGAGGCACACGTGTTCAAGGCGGACCTCCCGGGGGTGAAGAAAGAGGAGGTGAAGGTGGAGATCGAAGGCGATAGGGTTCTCCAAATCAGCGGAGAGAGGCACGTGGAGAAGGAAGAGAGGAACGACACGTGGCATCGAGTGGAGCGGAGCAGCGGGAAGTTCTCGCGGAGGTTCAGGTTGCCGGAGAATGTGAGAATGGGCGACGTGAAGGCTTCCATGGAAAATGGGGTTCT…	Location(nucleotides)	91
					Major allele	A
					Number of sequences with major allele	4
					Minor allele	G
					Number of sequences with minor allele	2
HAU-SNP738	ATCCATTAGAGCATTTGCTGACA	TGTAACCATCTTTAGCATTGATGTG	Ghi.18082	TTTCCTTACAGACAAATTGCATCGTGTCCTCACCCTTGTTTTACAACATCGCTTTTACCAATTAAGTCAATATGATATCGTCTCATGTTCCAACATCATGTCCTACATTTTTGTCTTAATGTACAATTTGACTATATATATGCAGGAGGTGCAAGTGGGATCGGGTTGGAGACTTCACGAGTATTGGCTCTTCGAGGTGTTCATGTCATTATCGGTGCAAGGAACGTGAAAGCTGCGAATGAAGCCAAAAAGACTATTCTTACAGAAATCGAAACCGCACGTGTTGATGTTTTGGAGCTGGATCTTTGCTCCATTAGATCCATTAGAGCATTTGCTGACAACTTCATTGCTCTTAATCTTCATCTCAATATCTTAATAAACAATGCTGGGATCATGTTC…	Location(nucleotides)	342	362	484
					Major allele	C	C	T
					Number of sequences with major allele	2	2	2
					Minor allele	T	A	C
					Number of sequences with minor allele	2	2	2
HAU-SNP739	TGCCCTGCAGAGGAGAATGT	CTTGCAGTAGCACCTGGACG	Ghi.18093	AGATATTGAACAAGCTGACTCCTGAGAAGTATGATCTTCTGGAGGGCCAACTTATTGATTCTGGTATCACATCAGCTGATATCTTGAAGGATGTTATTTCTCTAATATTTGAGAAGGCTGTTCTGGAACCGACGTTTTGCCCTATGTATTCTCTCTTATGTTCTGATCTTAATGATAAGCTGCCCTCATTCCCATCTGATGAACCTGGTGGAAAAGATATTACTTTTAAGCGAGTCCTCTTGAATAACTGCCAGGAGGCATTTGAAGGAGCCGACAAGCTTAGGGAAGAAGCGAGGCTTATGACTGCCCCTGAGCAAGAGATGGATCGTAGAGATAAAGAAAGGATGGCCAAGCTCCGCACTTTGGGTAATATTCGTTTAATTGGCGAGCTTCTGAAGC…	Location(nucleotides)	224	272	292	410	513	604
					Major allele	A	T	T	A	A	T
					Number of sequences with major allele	2	2	2	2	3	3
					Minor allele	T	C	C	G	G	A
					Number of sequences with minor allele	2	2	2	2	2	2
HAU-SNP740	ACTGCAAGTGGCAACGGATAA	GTTTGCAGCCTTCACATCACG	Ghi.18192	ATTCACTCCTATCAGTTTTGCCAATAATAAACTCAATAATCCTCCACCTGCTCCACCACCTCCTATCCCACCTACACCTCCAGCTCAATCAGGTATTAGTTCCACTGGTGCCATTGCTGGAGGGGTTGCTGCTGGTGCTGCCCTGCTGTTTGCTGCTCCTGCAATTGTGCTTGCTTTGTGGCGAAAAAGGAAGGCACCGGATCATTTCTTTGATGTACCTGCTGAGGAGGACCCAGAAGTTCATTTGGGGCAACTTAAAAGGTTTTCCTTGCGTGAACTGCAAGTGGCAACGGATAATTTTAGCAACAAAAACATCCTGGGTAGAGGAGGTTTTGGTAAAGTTTATAAAGGTCGCTTAGCTGATGGTTCTCTAGTGGCAGTAAAAAGACTGAAAGAGGA…	Location(nucleotides)	355	576	637	668
					Major allele	T	T	T	A
					Number of sequences with major allele	3	3	3	3
					Minor allele	C	C	C	G
					Number of sequences with minor allele	2	2	2	2
HAU-SNP741	GTGCATTTGCCGAAGCTTTGA	AAGTGGTAGGGGCAGCAGTT	Ghi.18270	TGGATCGTAGAAGTGCATTTGCCGAAGCTTTGATTTGCTTTGTGGTGACCGCCGTCGGTGGTCAATCTCCGGCAGCCTCACCTACTAAAGCTCCGCCGGCAGCGACTACTCCTGCCACTGCT******CCCGCTACTGCCCCTGTTAGCAAACCTAAATCACCGGCTCCAACTGCTGCCCCTACCACTTCCCCACCAACTTCTTCACCACCGGCTGCGGCTCCGGAGAAGTCTGCGGCGGTTCCAGCCCCATCTAAATCTGCTCCGGCTTCTTCTCCTCCGGCTGCTGCTCCGGTGAGTTCTCCACCGGCTCCAGTACCTGTGAGCTCTCCTCCAGCCAAATCGCCTCCCGTTGCTGCACCGACGACTCCACCAGAGAGCTCGGCCTCTCCTCCGGCTC…	Location(nucleotides)	101	116	400	425	457	462	494	520	610	666
					Major allele	A	C	T	T	A	C	G	A	T	A
					Number of sequences with major allele	2	2	2	2	2	2	2	2	2	2
					Minor allele	C	T	C	G	T	G	A	C	C	G
					Number of sequences with minor allele	2	2	2	2	2	2	2	2	2	2
HAU-SNP742	GACGACTCCACCAGAGAGCT	CCAACGCCAACCCTCCAATTA	Ghi.18270	TGGATCGTAGAAGTGCATTTGCCGAAGCTTTGATTTGCTTTGTGGTGACCGCCGTCGGTGGTCAATCTCCGGCAGCCTCACCTACTAAAGCTCCGCCGGCAGCGACTACTCCTGCCACTGCT******CCCGCTACTGCCCCTGTTAGCAAACCTAAATCACCGGCTCCAACTGCTGCCCCTACCACTTCCCCACCAACTTCTTCACCACCGGCTGCGGCTCCGGAGAAGTCTGCGGCGGTTCCAGCCCCATCTAAATCTGCTCCGGCTTCTTCTCCTCCGGCTGCTGCTCCGGTGAGTTCTCCACCGGCTCCAGTACCTGTGAGCTCTCCTCCAGCCAAATCGCCTCCCGTTGCTGCACCGACGACTCCACCAGAGAGCTCGGCCTCTCCTCCGGCTC…	Location(nucleotides)	101	116	400	425	457	462	494	520	610	666
					Major allele	A	C	T	T	A	C	G	A	T	A
					Number of sequences with major allele	2	2	2	2	2	2	2	2	2	2
					Minor allele	C	T	C	G	T	G	A	C	C	G
					Number of sequences with minor allele	2	2	2	2	2	2	2	2	2	2
HAU-SNP743	CTCGGCTAACCATTCCCGAC	AGATACAGAATAGGCATTCATTCCA	Ghi.18299	GGAAAGCAAAAAGCTCAATGATGGCTACTACCCATTTGCTAATATTGCTACTTGGAGTGGTGGCTCTCGCCACTCCCTCTTTTGGTACCTACGAGTCTCCCAACTATGGGAAGCCCCCTGCTCCTGTTCATAATCCTCCTAAGCTGAAACCGCCACCATATGAACATAAACCTCCGGTCTATGAACCACCAAAGAAGGAGAAGCCTGAACCTAAGCCACCAGTTTATACACCTCCAAAGAAAGAGAAACCTGAACCGAAACCACCAGTAAATGAACCTCCAAAGAAGGAAAAGCCTGAGCCTAAACCACCGGTTTATACACCACCAAAGAAAGAAAAGCATGAACACAAGCCACCGATGTATGAACCACCAAAGAAAGAAAAACCTGAGCCTAAACCAC…	Location(nucleotides)	552	566	569	629	683	759	777
					Major allele	T	G	G	T	T	A	A
					Number of sequences with major allele	3	3	3	3	3	4	4
					Minor allele	C	A	A	C	C	T	G
					Number of sequences with minor allele	3	3	3	3	3	3	3
HAU-SNP744	CCCGTGATCAAGTGCAGGG	TAAACCGCAGGAGGGAAGCT	Ghi.18393	GTAAACAAAAATATAGAGTTGGCTTGTGGACTGAGATTTGAGGGTATTTTTTTCAACTTTTCACCGCTT**AGTCTTTCTTGGCCTCCATACTTTTCTTTTTGTTTGATTTTTA*TTTGTAGTTTTGAATTTTTTTC*TCAAAGGATTCATCTTGATCCTGATTCACCAAATACCAGAAACATGAGTTTTAGTCTAAAGCAATCCGCTTTAGCTGCATGCAATGATGTTTCAAATTCAGTTCTTCAGCGAAGATCACTTTCTTGCAGATCTTCAATTTTACCTCCTTTGGTTTTCCAAAACAATTCGAAAAGAACAAATCTTTCACTGTCAAAGCCTTTGCATGTTTCCGCTGTTGAGATTATTGGGAAGGATAAAGAACCCGTGATCAAGTGCAGGGC…	Location(nucleotides)	222	244	428	440	595	691	703	930
					Major allele	A	T	G	G	T	G	A	G
					Number of sequences with major allele	5	5	5	5	5	5	5	4
					Minor allele	G	C	C	C	A	A	G	A
					Number of sequences with minor allele	2	2	2	3	3	3	3	2
HAU-SNP745	GGTGAGGAAGTCAAGGCTGTGAT	AGGTTCAACCAGGTGAAGCATG	Ghi.18410	AATCAGATTTGTTGAAACCCTAAAAATCTCCCCCCCCTTTCAGTAAACCGCACCATCCTATATTCCACAGTTCATAGGTACAGAGAGAGATGGGTGAGGAAGTCAAGGCTGTGATTCCTGAGTCGCTCCTGAAGAAGAATAAGAGGAATGAAGAATGGGAGCTTGCCAAAAAGCAGGAGCTTGAAGCTGCAAAGAAGAAGAAAGTCGAGAACCGCAAGTTGATTTTCAATAGGGCTAAGCAATATGCAAAGGAGTATGAGGCTCAGGAGAAAGAGTTGATTCGATTGAAGCGCGAGGCAAAGTTGAAAGGAGGATTCTATGTGGATCCGGAAGCTAAGCTTTTGTTTATCGTTCGAATCCGTGGTATCAATGCCATGCACCCGAGGACGAGAAAGATTT…	Location(nucleotides)	47	58	62	79	129	245	299	374	563	575	584
					Major allele	A	C	C	T	C	T	A	C	T	C	T
					Number of sequences with major allele	3	3	3	5	7	7	7	7	6	6	6
					Minor allele	G	G	A	C	T	C	G	T	C	T	C
					Number of sequences with minor allele	2	2	2	2	2	2	2	2	2	2	2
HAU-SNP746	GCTGGCTGGATTTCTGAGCA	TGAGTCGGTATCACGATGGCT	Ghi.18595	AAAAGACTTGACCTTTGTGCAACTTAATCAGTTGATTGGAAGAAAAACTGGCGGAATATCAGTTTATCCATTTACCTCATCTATACGAGGCAAGGAAGATCCCTGTAGCCATATCATTGTCCGAGGCAAATCAATGGCTGGGCGTGCTGATGACCTATTTAATCTGATTAATTGTGTTCTTCAAGAAGTACAGTTTACAGACCAACAACGGTTCAAGCAGTTTGTATCCCAAAGCAAAGCCAGAATGGAGAACCGGTTGAGAGGTGGAGGTCATGGAATTGCCGCAGCTAGGATGGATGCGAAGTTAAATGTTGCTGGCTGGATTTCTGAGCAAATGGGTGGAGTCAGTTACCTGGAGTTTCTTCAAGCACTGGAAGAAAAAGTGGATAATGACTGGGC…	Location(nucleotides)	226	496	501	584	665	695	706	721	816	818
					Major allele	A	C	G	G	A	G	A	A	C	A
					Number of sequences with major allele	3	4	4	4	2	2	2	2	2	2
					Minor allele	G	G	A	A	T	A	G	T	T	C
					Number of sequences with minor allele	2	2	2	2	2	2	2	2	2	2
HAU-SNP747	CCTTGTAGCAGCAGCCAGAG	CAGACTCGGCATTCTGGAGC	Ghi.18608	CCACGCGTCCGCAAAAAAGAAAGGTTCCTCTACCACTACTACTTCAAAGGCTACTGCTGCCAAAGGTGCAGTAACCAAGAAGAAAAGCAAACATTCTGATGAGGATCACTCCCCAACTCACAGCCAGGCTGATGAGAACGAAGAGGTGGATGATGATGATGATGATAATGTGCAGTGGCAAACGGATACTTCACTGG*AGGCTGCTCAACAGCGTATACAAGAGCAGTTGAGTGCTGTTACAGCTGATATGGTAATGCTTTCTACTGAAGAAGAAAAGAAGTCACTGAAGAAGTCGCCAGAGCGTGAGGTTAAGGCACAAGAGAATGGTGGCACTGCCCATGAGAAACTTGTTGATGAGATAAAGAAATACCTCAAGAAGGGGTCATCTGCAGCTCAGC…	Location(nucleotides)	563	638
					Major allele	C	G
					Number of sequences with major allele	4	3
					Minor allele	T	A
					Number of sequences with minor allele	2	3
HAU-SNP748	TGGTGGTTATTGAGGTGGCG	GAATCTGCTCCAACTCGGCA	Ghi.18625	GCTCAACGTAGGGGTTAGATCCCAAACCCAGTCTTCACGTTTAATAATTTTCTAGCCTTTTTTCGTGTCGAATTCTTTGCTACACTGGTGTAAGTTGGCGCGTGGTGGTTATTGAGGTGGCGCGTGTCGGAAACGGTGTCCTCTTTCATGGTTTTATCCTGTCAATTTGAATCGGGAATCCCTCGCCGGAACCCTACCGGCTCCCGATAATTTAATGGCATCTGCCGTGTTAGCGAATCGGAGCGATTCAAATTGGCCACCGCAGCCGAAAGGCAGTGTCGCTAAATTCATGGGCAAGGTTCCCTTCACAGCAACGAAACCAAACCCTAACCCTAAATTCAACAAGAAACGTCAATTCCACCATCATTTGGCGCCACCTGATGATGTAGCCGGCCATGT…	Location(nucleotides)	136	140	205	280	390	445
					Major allele	C	T	T	T	T	T
					Number of sequences with major allele	2	2	2	2	2	2
					Minor allele	G	C	C	C	C	C
					Number of sequences with minor allele	2	2	2	2	2	2
HAU-SNP749	TGAGGAATCGGATCGAGTCGAA	AGGCAGAGGACGAGACAAGG	Ghi.18625	GCTCAACGTAGGGGTTAGATCCCAAACCCAGTCTTCACGTTTAATAATTTTCTAGCCTTTTTTCGTGTCGAATTCTTTGCTACACTGGTGTAAGTTGGCGCGTGGTGGTTATTGAGGTGGCGCGTGTCGGAAACGGTGTCCTCTTTCATGGTTTTATCCTGTCAATTTGAATCGGGAATCCCTCGCCGGAACCCTACCGGCTCCCGATAATTTAATGGCATCTGCCGTGTTAGCGAATCGGAGCGATTCAAATTGGCCACCGCAGCCGAAAGGCAGTGTCGCTAAATTCATGGGCAAGGTTCCCTTCACAGCAACGAAACCAAACCCTAACCCTAAATTCAACAAGAAACGTCAATTCCACCATCATTTGGCGCCACCTGATGATGTAGCCGGCCATGT…	Location(nucleotides)	136	140	205	280	390	445
					Major allele	C	T	T	T	T	T
					Number of sequences with major allele	2	2	2	2	2	2
					Minor allele	G	C	C	C	C	C
					Number of sequences with minor allele	2	2	2	2	2	2
HAU-SNP750	TCTTTCTCATTTCTTAGTCCCGAAG	CGTTGTCGTGTCATTCCCTGA	Ghi.18629	AATCCTCCAAATATGGACATTTCTTCTTTCTCATTTCTTAGTCCCGAAGATTTTTGTAGTATTAGTACTAACCTCTGGTTCCAAGACCTTGATAACGGGTTCAACAAAAGGCGTAAGAAGGAAGATGATTCCAAGGGTGGCTTTGGCAATGGGTGTTTCAATGAAGAAGGACCGAAGAAGAGTGGATATGGTGATATACTAGCTTCGTTGTTGTTATTAGAAGAAGAAGCCAAGCAAGAAGAAGCAGAGTGGATGAGTGAATCCCAACAAGAGAAAGCTTTGTTTGAATCCAATCACAAAAGAAAAGTTCAAGCAATGAATGAGTTTTACGATCAGCTTCAACAACATTACTCTGAAACTGTGAAACCATCTTGGAAATCTGTTTCTGCTTTGGCTGCC…	Location(nucleotides)	74	107	118	135	142	167	173	396
					Major allele	T	A	A	G	T	A	C	T
					Number of sequences with major allele	4	4	4	4	4	4	4	4
					Minor allele	C	G	G	C	C	G	T	C
					Number of sequences with minor allele	2	2	2	2	2	2	2	2
HAU-SNP751	GATCCTGCTTCCGGTGACCA	GAGTACAAGTGGCCAGGGGG	Ghi.18633	AAACAAAGTGTTTGCCTTCCCCCTTTTACACTCCCCCTTCAG*ATATCTTCATTTTCATCTTCTTCCTCTTTC*TTTCTGTTCTTTGTTTTCTTCAAATACTGCCCTTTCATTTTCCTTAGTTCTTGTTAAAAAGAAAATGTGTGGGATTTTAGCTGTTTTGGGCTGTTCTGATGATTCTCAGGCAAAAAGGGTTCGGGTGCTGGAACTTTCCCGTAGGCTCAAGCACCGTGGTCCTGACTGGAGTGGCCTCTACCAACATGGAGACTGTTATTTGGCCCATCAACGCCTTGCCATCATTGATCCTGCTTCCGGTGACCAACCTCTCTTTAATGAAGACAAGTCTATTGTTGTCACTGTCAATGGAGAGATTTACAACCATGAAGAACTAAGGAAGAAG…	Location(nucleotides)	360	390	406	435	445	460	484	490	539	559	583	614	617	641	650
					Major allele	C	A	C	C	T	G	C	A	G	T	C	G	C	T	T
					Number of sequences with major allele	6	6	6	6	6	6	6	6	6	6	6	4	5	5	4
					Minor allele	G	G	A	T	G	C	T	G	A	C	T	A	G	C	C
					Number of sequences with minor allele	2	2	2	2	2	2	2	2	2	2	2	2	2	2	2
HAU-SNP752	TCCAGACTGCTGAAGGTTGGA	TGAAGTTCCCTGTGCTGCAC	Ghi.18640	TTCGGCACGAGCTGTCTCCTTTTCTGACATGTTATGATCAAGGGAAAGACCGTTTTGCTTTGATAGTTTTTCTGGGCTTTAACTCCTTTGGATCTCCTCTTTTTGTCGTCTTTGTTTGATGTTTGTTGACCTGGATATTTTTCTGCAACTTCCAGACTGCTGAAGGTTGGATTCTGAAGTTGAGCTTTACATTTTTCGCTTAAGAAACCAGTTGTAAAGAAGAATTCCAAGAAATGTCTAGCTCTTCAAAAGTTTTGGATTCTGCATTTCAGGGAGTGGGTCAAAAACCCGGGACTGAAATCTGGCGTATTGAGAATTTTCAGCCAGTACCATTGCCAAAGTCAGACTATGGAAAGTTCTACTTGGGGGATTCGTATATTGTCTTACAGACAACACCTA…	Location(nucleotides)	210	214	290	309	329	367	368	422	443	503	608	641
					Major allele	G	A	T	G	T	T	A	C	C	T	T	A
					Number of sequences with major allele	3	3	3	3	3	3	3	3	3	3	2	2
					Minor allele	A	G	C	A	A	C	T	T	A	C	G	G
					Number of sequences with minor allele	2	2	2	2	2	2	2	2	2	2	2	2
HAU-SNP753	ACGATAACCCAATTTGTCACCGT	CTGTGACTGCACAGCACTGT	Ghi.18840	AGGAAGCTTAGAAGCGATAGTATTTTTCTCCCTTACCAAAATAATAATAGTCTGTAGAATACTATTTTCTCACTTTTTCTTTCTTTTCCCAAATTACTAGTTGAGAAGAAGAATAATATAAAAGAAAAAGGAAAACAAATGCAAAAGGCTAAATACCACATCTGAAACGCATAATCAAAACAACGATAACCCAATTTGTCACCGTTTTACAGGAAATCAGATTCCCATTGATTTACAGATCTGTTTTTTGCTTCTTCTAGTCCTTGTTTTGTATATATGGGAGCAGTGGTTGTCTAGGATGCTATGAGAAGCCGAGTTTCAATCCCTTGGTGAATGAGTCGTCAAAAGGACTAAACGTTCAAGGTCAGACAGCCAGGAAAGGCGGCATATCAGAAGATT…	Location(nucleotides)	281	282	283	284	285
					Major allele	-	-	-	-	-
					Number of sequences with major allele	2	2	2	2	2
					Minor allele	G	A	G	C	A
					Number of sequences with minor allele	2	2	2	2	2
HAU-SNP754	AGATGCTGATGTGCGACTGG	ATGGCACCCCCTAGTGTGAC	Ghi.18878	ATACAAACTCACTGGAAGAGGAACTTGCAAGAGTTCATGAATACAACTTTGACCATCCCGATGCATTTGACACAGAGAAATTATTAGATTCTATAGATAACTTAAGGCATGGCCGAGCAGTAGATATTCCAAAATATGATTTCAAAAGTTATAAGCTTGATGTTTTTCCCGTAAGAAGGGTTAATCCTTCAGATGTTATAATTTTGGAAGGGATACTTATTTTCCATGATCCTCGCGTCCGAGAGTTGATGAACATGAAAATATTTGTTGATACAGATGCTGATGTGCGACTGGCAAGAAGAATAAGGCGTGATACTGTTGGGAAGAGCAGAGATATTGGTGCTGTCCTTGATCAGTATTCAAAATTTGTGAAGCCAGCCTTTGATGATTTTATACTTC…	Location(nucleotides)	307	380	389	461	817
					Major allele	C	T	C	T	T
					Number of sequences with major allele	2	2	2	2	2
					Minor allele	G	C	T	C	C
					Number of sequences with minor allele	2	2	2	2	2
HAU-SNP755	AGCATAAGAGGCAACAGTTGAGG	ACCTTTGCCATCACAATATCACCAT	Ghi.19042	GAGATTTGAAGCCTGATCCTGCAGAGAACGAGGACTTGCATGTTTTGGTTGAGGCCGAAACACAAGAATCACTTGATGCTGCTGCAGCAATGGTGGAAAAGCTCTTGCAGCCTGTAGATGAAGTATTAAATGAGCATAAGAGGCAACAGTTGAGGGAACTTGCTGCGTTGAATGGAACAATAAGAGATGAAGAGTATTGTAGGTTGTGTGGTGAGCCTGGGCACCGTCAATATGCATGTCCTTCTCGCACCTCAACCTTTAAGAGTGATGTTTTATGTAAGATTTGTGGTGATGGTGGGCATCCAACAATCGATTGTCCAATGAAGGGAACTACAGGGAAGAAAATGGATGATGAATATCAGAATTTCTTGGCTGAGCTAGGTGGTACTGTCCCTGATT…	Location(nucleotides)	167	462	469	563	599
					Major allele	G	T	C	T	T
					Number of sequences with major allele	3	3	3	3	3
					Minor allele	A	A	G	C	A
					Number of sequences with minor allele	2	2	2	2	2
HAU-SNP756	CTTTGTTTCTGCTGCCGTGC	CCAAAGAACCTTGCAATTCGGT	Ghi.19149	CATCAACAAGTCTCCATCGCACATCCCGGAAGTTCAAATCCCTAAGGAACCGGTTTTAGAGTTTGCCATGGCACTTAGGTTTGAGATTAACCGGGCTTTCGCTGTCCTGCAGGATATTGCATTAGGAAGAGATCTTAAGATGTTCCTCTCTGTTATTGCTGGATTATGGGTCTTGTCTATTGTGGGAAGTTGGTGCAACTTCTTGACTCTGTTCTACATAGTCTTCGTACTACTTCACACTGTACCTGTGCTGTACGAGAAGTATGAGGACAAGGTGGATCCCTTTGCCGAGAAAGCAATGCATGAGATTAAGAAGCAGTATGCAGTGTTTGATGCAAAAGTTCTAAGTAAGATTCCTAGGGGACCGTTAAAGCAAAAGAAGGATTAGCTTACCGGTCA…	Location(nucleotides)	640	660
					Major allele	C	G
					Number of sequences with major allele	2	2
					Minor allele	T	A
[truncated: 276 more rows]
[truncated: 42 more columns]
