# Supplementary material for: Development of EST-based SNP and InDel markers and their utilization in tetraploid cotton genetic mapping
Source: BMC Genomics. 2014 Dec 1;15(1):1046. doi: 10.1186/1471-2164-15-1046 (PMC4265408; doi:10.1186/1471-2164-15-1046)
Supplement: Supplementary file 7 — Additional file 7: Details of the 415 EST-InDel markers developed by mining the 3′UTRs of public G. hirsutum sequences. InDel primer names, forward and reverse primer sequences, reference sequences used to design primers and their Genebank numbers are all listed. (XLS 713 KB) [file 12864_2014_6749_MOESM7_ESM.xls]

## Sheet: sheet
Primer name	Forward primer sequence (5'->3')	Reverse primer sequence (5'->3')	ID of sequence used to design primer	Reference sequence during primer design
HAU-InDel001	ACGGCATAATTACAGTAAAGGAAAG	CAATGCGGACTGGGCTTACA	HQ621831.1	GAAAAAAATCACTCCATCACTTGACTTACAAAGAGAAAGTTTTGAGAAACGCAAAAAGGAAAGTTCATTTCTTTTTTATTTTGTTTTTTAAAACTTGCTAAAAGAAAGGGTTTAAAAAAAGAGTAATTTTTGGCTTGGTTTTTTTCTGTTCTTTTTCTTTGTATATATGTTTTTGTTGGCTGCCTTTTTTGGGCGTGCTTTTGAATGGAGGGGAGTGGGATCAAAGGGAAGGATTTGATTGAGGAGATTTTTGGGCGGTAATGGTGGGATTTGAGAGCTAGGGTTTTTGGTTTTTTGGTTTTTTGCTGTAATGTTGTGCTGTTGGGGTTTCTGTATTGTTTGGATCTAAGGATATTTAGATTGAGAGCTTAAAAAAATTTAAATTAAAAAGTTGCAGCT…
HAU-InDel002	TGGGCTTTTGTTTTACGTTTGGA	ACAGAATCACACAGCTACTTCACC	EF503623.1	AGTGAAGGCTCCAGCTTCTTTCAATGAAACGAATTTCCCCAGATTCTCCCTCCCCCCAACCCAAATTGAAGAGAGTAAAGGAAGATCCCGTACCCGAAACTGAGGGGTTCATGAATTTGGATGAAAACCTTTTGTACGAGGTTYTGAAACACGTTGATGCCAGGACCTTAGCAATGGCCTCCTGCGTTAGTAAGCTGTGCCTCAAAACTGCCAGAGACGAGCGTCTTTGGGAGTTGATCTGTACCGGGCACTGGGCTAACATCGGTTGTGGAACCCAAAAGCTTAGATACGTGGTTTTACCTCTCGGTGGTTTCCGCCGTCTCCACTCCCGTTACCTTTGGCCGCTTTCCAAACCCCAAGCTGCTTCACCTTTGCCTTGGGCTCCGCCCAAGATTATAA…
HAU-InDel003	ACAGCTCTCCAGTTCCAGCA	ACTGTGAGTCAAGAGGGCTGA	HM236495.1	TTTACTTTCTTCTTCGGTCCCTCTGAAGATCTTTACCAAACAAACAAACAAACAAAAAAAACCCTGAAATTGAACATTTGTTTTAGCTCAAGTTTTGCATGAACTTATCGATTCTTATCTGAAATTTGTTTTACTTGTATTTTTTTCTTTTTCATTCTTTAGGCAAACGAAGTTCCCAAAAATTTTCCTTTCTGCTGTTTTAAAGAGTGTTTATTGTTACTTCATTTTAATTTTTTGGTATTGTTGAGTGTAAATGGCCAATGCATCTGGGTTTTTCACGCCTTCAGTTCCAAGGCTGAGGAGCAAGATTCAGCCTTCAATAGGCGTTTCTCGATCTGGGTTTTGCTTCTCTGCTGGAATCTCGAGGAGGGTAGTGTGCTCAAGTGCCATTGAAGGTGC…
HAU-InDel004	CTGCTCTCCCAGCGTTTTCT	TCTAGAGCTCTGCTACCGGC	HM236494.1	TAACCTCACATAAATACTCTATCTTTATCCGGACCCAAATCTTTACAATCTTTTTTTTTTTTTCACATATAATCTTTAGTTTTATTTGTTTTTTTCTTTCGGGGGGATGATGGCATCTTCATCACTGGCAAGTCCTTTATGCACTTGGCTGGTGGCGGCTTGTATGTCGGTAACGTACGGTAAAGACCAGTCCCGGTCTCCATTGTTCAACTCATCAGCCTCCGCTTCTTCGAACAGGCTCGGCCGTTGGGCTCGTAATAGAAGGAAGGCTCTCCTTTCTCAATGCTGTGGTGGCGGCGCAACCCCTAACAAAGACGTGGGCTTGATTTCTTCCTTCCGTGGATCCACCATTCAAGGCTTGATGGCTTCTTGCTTGGCTTTTGAGCCTTGTGATGATTA…
HAU-InDel005	CCCCACAACAATGGCTGGAA	TGTGCCTAACTTTTTCCCCGT	HM236493.1	AGCATCCTTCTATCTCACCCCTTTTTTATTTTCTGTTATTCTGTGAGGAGGAACATCATTAAAAAGGCGGGATCTTTGACGTTGTCGTGTAACCAAAGATTGTTACTTGTACTTAACATATTTTTTTCCCTATATTTTATTCTTTTCTGAAAGCAAACCGGTGGTTGAGTTTTTCTTTTTACCTGAGTCTTCAATGGCGGGTTTCATTATATCTGGTTTAAAGCCTCTTCCTTGTATCTACGATAGACACGCCGCTGGTGTTATCTCGACGAGTTCTTCAAAATCCAGATTTTTAACCAAAAACAAGAATTTCCCAGGTCTAAAAACGTTAAATCCAATCAAATCCAGGAACTGGGGTCTAAACGTGAGTGCCCCATTTAGAGTTGCATCCGTTGAAGA…
HAU-InDel006	TGGGTTTGTCGCATTTCAGGA	TGCTCCCCAGACATCCACTT	HM236492.1	CACTGCTACAAAGAGAAAACCAAAAAATGGCTCCACCGAAAGCAGGGAAAACCTTTCCATCGATAACGGAATGCGATGGATTGAAGTACGAATCGATCGCCGCCGATCTGGATGGCACGCTTTTAATCTCACGAAGCTCTTTCCCCTACTTCATGCTTATTGCCGTCGAAGCGGGAAGCCTCCTTCGAGGTCTTATCCTTCTTCTTTCTCTGCCTCTGGTCATCATATCTTATCTCTTCATTTCCGAAGCTATTGGTATTCAAATCCTCATTTTCATCTCCTTCGCTGGACTCAAGATCCGCGACATCGAGCTGGTATCTCGCGCTGTTCTTCCCAGATTCTATGCTGCAAATGTAAGGAAGGAAAGTTTCGAGGTATTTGACAGATGCAAGAGGAAAG…
HAU-InDel007	AAATGGCTGCAGGGTTCTGG	GGGAAATCAACCCACCACCT	FJ358540.1	ATCAGGCAGAGGACGAGACAAGGAAGGCGAAGTTGAAAGCTTCTTCATCTTCTGTTGCTGAACAAGAACACCGTAAAAAAGTGCTTCGAGAACTCAACTCCTTGATTTCTGGATCCGCAGCTCCCACCGACGATGCCGTCGACGAAGAAGTCACCGACACCGAGTGGTTCTTTTTGGTATCCATGACGCAGTCTTTTGTCGACGGCAGCGGCCTTCCGGGCCGGGCTTTTTTCAATTCAAGTCCCGTTTGGGTTGCTGGGCCGGATCGGTTAGAGAGTTCCATGTGCGAGAGGGCGAAGCAAGCGCAAGTTTTTGGTTTGCAAACCTTGGTTTGTATACCGTCGGCAAATGGGGTTGTTGAGTTAGGGTCAACGGAACTCATCACGAAAATAATCTGAT…
HAU-InDel008	GCTCTGCTAGGCCTACTCCA	ACAAGCGGCCGCATAAAAGA	AY870657.1	CTTGCGCAGTGTATATTCATCACGATCGTGTGTGTTCGATTATTAATTGCGAGGAGCTTCAACGTGTTTTTAGGCGATGTATTCGCCACCAAAAATTTGTTGTGGCTGTAGGTATTCCCAATGTGATGAAAGTGGATGTATTCTGGTTCTGAGGATGCCACTGTAAAGATTGGATTTAAGAGCTCCTGGTTGCCAAAGGGAATATGAAAGTCGTGGGTGCAGTTAACACCGTTGTCTTACATCCAAATCAGACCGAGTTGATATCTGGTGACCAGAATGGTAACATTCGTGTATGGGATTTGACAGCTAATTCTTGCAGCTGTGAATTGGTGCCCGAGGTTGATACAGCTGCGAGGTCTCTTACAGTCATGTGGGATGGAAGCTTGGTAGTTGCTGCAA…
HAU-InDel009	AGATCGGCCAAAGGAAGCTA	TGCATCTTGCAAGCAAGGGA	GU188960.1	AATTTACTGCCAAAGCTAACGCGAAGCCCTCGTCGAACCTCCGGCTATCTTCATTTTCTTTTTCATTTGAAGGCGAAAAGTTTTCTGGGCGATAAGTTTTTCGCCCGAATATTCGTCTAATTATTGGCAACTTCTCTTCTAGGCGTTTCTTTTTCTTTTTGGTATGAGATGATCGTTGAATAACGATGAGGAAGAAAACAGCAACAGTAGGAAAGTATGAGGTTGGACGAACAATTGGGCAAGGAACATTCGCCAAAGTTAAGTTTGCGCGGAATTCAGTCAGTGGAGAGAGCGTGGCCTTGAAAGTTTTGCCCAAAGCCACCATTCTTAAGCACAGAATGGTTGATCAGATTAAAAGAGAGATATCGATAATGAAGATTGTTAGACATCCTAACATAG…
HAU-InDel010	CCGACCAACTGCCTGATAGC	GGCAACTATTCCACATTTTCCTACC	HQ259410.1	TGGCGTTAAACTGCTTTCTTTAAAGCCAGCAAAATGGGTGCCGGTGGTAGGATGCCAGTTGACGGTATAAAGGAGGAAAATCGAGGCTCGGTCAATCGAGTTCCGATCGAGAAGCCTCCGTTTACGCTCGGTCAGATCAAGCAAGCCATTCCGCCCCACTGTTTTCGCCGCTCCCTCCTTCGATCCTTCTCCTACGTGGTCCATGACCTATGCTTAGCCTCTCTCTTTTACTACATTGCAACATCATATTTTCACTTTCTCCCACAACCCTTTTCCTACATTGCTTGGCCTGTCTATTGGGTTCTCCAAGGTTGCATCCTCACCGGTGTTTGGGTCATCGCACACGAGTGCGGTCACCACGCTTTCAGTGACTACCAATGGGTTGACGACACCGTCGGG…
HAU-InDel011	AAGGTCCGTGGTGGATAGCA	TGGCATGCGCATCTAAAAGA	HM449081.1	ATATCTCTCCTTTGTTTCCCCTTTTCTCTCTCTTTTTTCAACCCTAACCCTACCTCACCAACCAGGATTCAACATGAAGGGAGGAAAATCTAAGTCAGATACTAAGAGTGCCAAGCTATCCGTGAAATCCAAAGCTGGAAAGAAATCGGGGAAGGCTGCCAAGGATCCAAACAAGCCAAAGAGGCCTGCTAGTGCCTTCTTCGTTTTCATGGAGGAGTTCCGTGAGCAATACAAGAAGGATCACCCTAAAAACAAATCCGTTGCCGCTGTCGGCAAAGCTGGTGGAGATAAATGGAAGAGCTTGTCTGAAGCTGAAAAAGCACCTTATGTAGCCAAGGCAGAAAAGCGAAAGGTCGAGTATGAAAAGAACATGAAGGCCTACAATAAGAGACAGGCTGA…
HAU-InDel012	TGCTACTTGGAGATGAACAGTTGAC	AGTTATTGCTGCATCTAACCCG	HM449079.1	TATCTCTCGAGGATTCACCATGAAAGGCGGTCAAACAAAGTCCGATTCGATGCAGGCTGGAAACAAACTGAAAGGCAAAGGCGCAGGCGCCGGAAAACGTGCGAAGAAAGCCGCCAAGGATCCAAACAAACCGAAGAGGCCTGCCAGTGCTTTCTTCGTTTTCATGGAGGAGTTCAGGAAACAGTACAAAGAGGCGAATCCTGATAACAGATCCGTGTCTGCTGTTGGCAAAGCTGGTGGAGAAAAATGGAAAAGCATGACAGATGCTGAGAAAGCTCCTTACGTTCAGAAGGCAGAGAAGCGCAAAAGTGAATACAATAAGAAGATGCAGGCATATAATCTGAAGCTGGCTGGCGGAGGAAACGATGATGAATCTGACAAGTCAAAGTCTGAAGTAAA…
HAU-InDel013	GAAAAATCCAGGGAGGATAGCA	AGAAACCAACAGCATCCAGAGT	HM449078.1	CTCAACCCTCCTCTATTCTCAATACATCTCTATTTCTATCGCACTTTTATTCCCCTATTCCTCTCTCCCTCTCTCATCCGTAACTCTAACCCTAGCCCTCTATCAGGACTCAAACATGAAAGGAGGTAAATCCAAGTCGGATGCCAAGAGCGCCAAGCTCTCCGTGAATAAGAAATCAACCACGAAAGCTGGAAAGAAATCGGGGAAGGCAGCTAAGGATCCAAACAAGCCAAAGAGGCCTGCTAGCGCCTTCTTCGTTTTCATGGAGGAGTTCCGCGAGCAATACAAGAAGGAGCACCCTAAAAACAAGTCCGTTGCTGCTGTTGGCAAAGCCGGTGGAGATAAATGGAAGAGCCTTTCTGAAGCTGAAAAGCGACCTTATGTTGATAAGGCCGAGAA…
HAU-InDel014	TCCAACTGAACTGTCCAGAA	CCCCAATTTTTGCATGGCCC	HM749061.1	GCACGAGGGTTCAAAACATTGATGACAATGGCAACTCTAAGCAGTGCTTTTCTTTTCATCTTCTCTTGTTTCCTTGCATGTTCGATCTCGGTTTCGGGACGACCCACCACTTTCCTCGAAGATTTTAGAATCACTTGGTCCGATTCCCATATCAAGCAAATCGATGGAGGGAGGGCCATTCAACTTATTCTAGACCAAAATTCAGGCTGTGGATTTGCTTCCAAAAGACAGTATTTGTTTGGACGTGTCAGCATGAAGATCAAGCTTATCCCCGGTGACTCGGCCGGAACCGTCACCGCCTTTTACATGAATTCTGATACGGACACTGTAAGAGACGAGCTAGATTTCGAGTTCTTGGGAAACCGAACTGGGCAACCATACACGGTCCAAACCAACATA…
HAU-InDel015	TCGAAGCTCCACATCCATTTCA	AATCCCACTTCTCGCTTCAT	HM749060.1	CACGAGGCTCTCATCTTTCTTTCCTTATTTAAAGAAAAGATGACAATGGCATTAACGAATGCTTTTGTTTTGCTTTTCTCTTGTGTTCTTGCAATTTCCTTCTGTGTTTGGGGTAAACCAGCTACTTTTCTTGATGATTTTCAAATTACTTGGTCTGATTCCCATATTAGGCAAATCGATGGAGGGAAGGCCATCCAACTTGTTCTAGACCAAAATTCAGGCTGTGGATTTGCTTCAAAAAGGAAGTATTTGTTCGGACGTGTCAGCATGAAGATCAAGCTTATACCTGGTGACGCCGCCGGAACAGTCACCGCTTTTTATATGAACTCTGATACAGATACAGTAAGAGATGAGCTAGATTTCGAGTTCTTGGGAAACCGTAGCGGCCAGCCTTATACT…
HAU-InDel016	CCATTTTTGGGTGTTTTGAGGCA	AAAGCCAAAGCACCATTACA	DQ173926.1	ATGAGCAGGCCAGGAGATTGGAACTGCAGGTCATGCCAACACCTCAACTTCCAAAGGAGGGACAACTGCCAACGTTGCGGTGAATCTCGATACGGTGTTAGAGTCGGCTCGACATTCGGGTTTACCGCTGGCTCGGACGTTCGACCTGGTGACTGGTATTGCACGGCTGGAAACTGCGGCACCCACAATTTCGCCAGCCGGTCTACTTGTTTCAATTGCGGCGCGTTCAAGGACGAGTCGGCTGGAGGTTTCGACTTGGACATGTCTCGATCAAGAGGGTTCGGAGGTAACCGATCCGGCTGGAAATCAGGGGATTGGATATGTACCAGGTTAGGGTGCAATGAACATAATTTTGCTAGCAGAATGGAATGTTTCAGATGCAGTGCTCCAAGAGAATTC…
HAU-InDel017	AATATTGCCTGGCTGCTCCC	TGCAATACGACACTGATACAGGA	HM370495.1	ACATGGGGGTGCCGTTGAGTTCCGCTTCTCTAGAGGTCTGGTCTACTCAACACTCTCTCCTCCCTCTTAGCAACCAAAGACTCAGATCCGCTCGGATTTCTTTGTCCCAGAACTAGAATGGAGACCTTTCTATTCACATCAGAGTCCGTAAACGAGGGACACCCTGACAAGCTTTGCGACCAGGTCTCTGATGCTGTTCTCGATGCCTGCCTTGCCCAGGACCCTGACAGCAAGGTTGCCTGTGAAACATGCACGAAGACTAACATGGTCATGGTCTTTGGAGAGATTACCACCAAAGCCAACGTAGACTATGAGAAGATTGTTCGTGATACATGCCGCTCCATTGGATTTGTTTCTGATGATGTTGGTCTTGATGCTGACAATTGCAAGGTCTTGGTT…
HAU-InDel018	TGGAAATGCACGGTGGAAGG	CGAAGTGCCAGGTCCAATCC	HM370494.1	ACATGGGAACATGGGGCCTTGGCCGGCTCAATTCAATTCAATTTAACTCAGCTCAGCTCAGCTCAGCTCAACTCAACTCACTTAAATCTTTTCTGCTGCGGTGGCGATGGGGGCGGCGATGTTGTCGGAGTTGGCGACGGAGATCGTGGTGCCAGTGTGCGCCGTGATTGGAATAGCTTTCTCGTTGGTGCAGTGGGTGATGGTGTCGCGCGTGAAGCTTACCTCCGAGCGCCATGCGTCGTCGGCGAATAGTAGCAAGAATGGTTACGGTGATTACTTGATTGAGGAAGAGGAAGGAATCAATGACCATAGCGTTGTCACCAAGTGCGCTGATATTCAAAACGCTATCTCTGAAGGTGCAACATCCTTTCTTTTTACTGAATATCAGTATGTTGGCAT…
HAU-InDel019	TGGCTTTGTCAAACTCAGATCCT	TCCCCAGCAGGGTGTACATT	DQ122189.1	CGACTGGAGCACGAGGACACTGACATGGTGAAGGAGTAGAAATCTCCCTCACAAAAACAACACCTTTTTTCAATTGCTTCATTTCCACCACTGCAACAATGCCACATTTTTCTAACTCTGTCAAGCTTAAGTATGTCAAGCTTGGCTACCAATATCTCGTCAATCATATTCTTACACTTACTCTTATACCTGTCATGGCTGGTGTTCTTATTGAGGTTCTTCGTTTAGGCCCTGCTGGGATTGTTAGTCTCTGGAATTCCCTTCATTTTGATCTTGTTCACATCTTGTGCTCTTGTTTCTTCATTATCTTTGTAGCCACTGTTTACTTCATGTCTAAGCCTAGAAGCATTTACCTTGTGGATTATGCATGCTACAAACCTCCTGTCACTTGTCGTGTTC…
HAU-InDel020	ACATGCATCGAAGCGTCTCC	ACCTCACTCCACAACCTTCA	GU237487.1	ACGCGGGGGTCTCTTCAGTCAAACATTTTCTCCTTTTTATCTTTAAAACACGCACCCAAAAAATAAAACCCTTTGAAAACCAAAGAAGGAAGAAGAAGATGTCGTGGCAAGCTTACGTAGATGATCACTTGATGTGTGAAATCGAAGGAAACCATCTCTCTGCCGCCGCTATCATCGCCCACGACGGCAGCGTTTGGGCCCAAAGCGCCAATTTCCCTCAGTTCAAGCCCGAAGAAATTAATGCCATCATGAATGACTTTAATGAACCGGGTACGCTCGCTCCCACCGGGTTGCACCTCGGTGGCACGAAATACATGGTGATCCAAGGCGAACCGGGAGCTGTTATCCGAGGGAAGAAGGGACCCGGAGGTGTTACTGTTAAGAAGACCAATATGGCCT…
HAU-InDel021	TGGAGATGCACAAGACAGAA	TTTTGGTCACAAAGTTGAGCTA	GQ176286.1	ATGGAAGCTAGTGCTGGACTGGTCGCCGGCTCTCACAACCGCAATGAACTTGTTGTCATCCATGGCCATGAAGAGCCTAAGCCTTTGAAGAATCTGGATGGTCAAGTTTGTGAGATTTGTGGTGATGAGATCGGGGTGACAGTAGATGGAGATCTATTTGTGGCCTGCAATGAGTGTGGTTTTCCCGTTTGTAGGCCTTGCTACGAGTACGAAAGGAGGGAAGGCACTCAACAGTGTCCTCAGTGTAAAACTAGTTACAAGCGTCTCAGAGGAAGTCCTGGAGTGGAAGGGGATGAAGATGAAGAGGATGTGGATGATATCGAACACGAATTTAACATCGATGATGAACAGGACAAGCATAGGAATGTGGTGGAATCCATTCTTCATGGGAAGATGAGC…
HAU-InDel022	ATGCCTGAAACAAGGGTGGC	TCCGGAGAAAACGACATGTTCA	GU998849.1	GAAAGGGAGCAAGATAGCTTTAAACCAAAGATGGCTGGAACTGGAACTGTTGGTGTTATTGAAGACGAGGAAAATGCCTATACTGGAACTAGAGTCCGGCCCTTTGTTGCCACGCCAAGGGTTGAGGATGAGAAGAAGCAAAGTCCCACTACCTTGAACAAGATTTTATGTCTTGAAGAGCTTTTCTCTTTGGAGGTTTGGAGAGCATCTCTGGCAGAGCTCCTTGGGACAGCAGTGTTGGTCTTCGCAATGGATACCATAGTCATCTCCTCCTACGAGACACAAACAAAAACGCCCCACCTTATAATGTCATTTCTTATTGCTGTCACTATCACAGTTCTCCTCCTAGCCACGTTTCCCATTTCCGGTGGCCACATCAATCCTGTTATCAGCCTTGCT…
HAU-InDel023	TCTCAGGACAGTCTAATTCGC	CCACAATAGCAACGATTGGCG	GU998837.1	AGTGTGGGATTAAGTAGAGCTTCTTTCTATCTATATCCTTATCAGCTTTCAAAGATGGCAGGAATCGCCTTTGGTCGCTTCGATGATTCCTTCAGTTTGGGGTCTGTCAAGGCCTACCTTGCTGAGTTTATCTCAACTTTGGTGTTTGTTTTCGCCGGCGTTGGCTCTGCCATTGCTTACAACAAGTTGACAACTGATGCAGCCCTAGATCCCGATGGGCTAGTCGCCATTGCTGTTTGCCACGGATTTGCTCTCTTTGTTGCAGTGGCTATCGGTGCCAACATCTCAGGTGGCCATGTCAACCCTGCAGTAACTTTTGGGTTAGCTCTTGGTGGCCAAATCACCATACTAACTGGCATCTTTTACTGGATTGCCCAACTTCTTGGATCCATTGTTGCT…
HAU-InDel024	TGGAGGGGGTTTGGTTTGTT	AGCTTACGTCCTCGGACACT	GU998828.1	GAAAACTAATTCTAAAAGAAAGAACCAGAGTTTTGTTTCTCTTTAGTTTACGTTTTTTTTGTCCTTTTGGATTTTTTGATACTAAAAAAGGGAAGCAAAGAAGAAGGGAAATGGAGGGCAAAGAAGAGGATGTTAGATTGGGAGCCAACAAGTTCACAGAGAGGCAACCAATTGGGACCGCGGCTCAGACTCAAGATGACGGGAAAGACTATTCTGAACCACCACCGGCTCCATTTTTCGAGCCTGGCGAGTTAACCTCATGGTCCTTTTATAGGGCTGGGATTGCCGAGTTTGTGGCGACTTTCCTTTTCTTGTATATCACTATTTTGACTGTTATGGGAGTTGTTAAGGAAAAAACTAAGTGCCCAACTGTTGGGATTCAAGGAATTGCTTGGGCTT…
HAU-InDel025	AGGGTAGGAACCAAAGGAGGT	GAACAGTCATTCTATCTTTGTTTGC	BK007061.1	GGCACGAGCTTTCTCTGTCTTTTGTCCCCTTCCCCTGTTTTTCTTTTTGTTGTTGTCATGGCGGAGATTTCTGGGTGTAATGGAAACCATGAAGTAGTTTTGAATGTTAATGGTGAAACCACTCATCCTCCTCCTCCTCCTTCATCAGCTCCAAAAAGAAAAGATTCTGACCTGGGTTTCTCTGTACCCTTCATTCAAAAGCTAATGGCAGAGGTGTTAGGCACGTACTTCTTAATATTTGCGGGTTGTGCAGCGGTGGTGGTGAATGTAAACAATGAGAAAGTGGTATCACTACCAGGGATTTCCATGGTATGGGGATTAGCTGTAATGGTCTTGGTTTACTCCTTAGGTCACATCTCTGGTGCTCATTTCAACCCTGCCGTCACCATTGCTTTTGCT…
HAU-InDel026	TGTCTGTCACTTTGAAACCGGA	AAGTAACCAAGATCGCGGGC	BK007057.1	GGCACGAGCAACATTCCCATTTCCCATCTCCAGCTCCCAAGGTAAATATGCCGATCAGAAACATACCAGTTGGCCGGCCCGAAGAGGCGACTCACCCCGATGCTCTCAAGGCAGCTTTGGCTGAGTTCATCTCAACCTTGATCTTCGTTTTCGCTGGATCGGGCTCAGGAATGGCTTTTAACAAGTTGACCGACAACGGAGCAACAACCCCGGCCGGTCTCGTAGCCGCCGCTCTAGCTCATGGCTTCGGTCTTTTCGTCGCTGTCTCCGTTGGCGCCAACATCTCAGGTGGCCACGTCAACCCCGCCGTCACCTTCGGTGCTTTCGTTGGCGGGAACATCACTCTCTTGCGCGGCATTCTTTACTGGATCGCCCAGCTCCTAGGCTCAACCGTCGCTT…
HAU-InDel027	TTGTTCAGCTTTCTTTTGTGCT	ATACCATCAGCCATGCACGA	BK007055.1	ATCATCACTCTCCCACCCCGACCGCTTGATTTTGATCAGACGGTAATCATGCCGATCAGAAACATAGCCGTTGGCCGGCCTGAAGAAGCTACTCATCCAGATGCTCTTAAAGCAGCTTTAGCTGAGTTCATATCAACGTTAATCTTCGTTTTTGCTGGATCTGGTTCAGGCATGGCTTTTAATAAGCTGACCGACGGCGGTGCAACAACTCCGGCTGGTCTCGTTGCCGCCTCTCTAGCTCACGGATTTGCGCTTTTCGTCGCTGTCTCAGTCGGTGCTAACATCTCCGGTGGCCATGTGAATCCCGCCGTTACATTCGGTGCTTTCGTTGGCGGGAACATTACTCTTTTACGTGGTATCCTTTATTGGATTGCTCAACTCCTTGGCTCAACCGTCGCT…
HAU-InDel028	CCTGGTGTATGTATTTTGTTGAGC	CACAAACAACATCAGCCATTGGA	BK007054.1	CCCGTCCGCTTGATTTCCATCAGACGGTGATAACCATGCCGATCCGAAACATAGCCGTGGGCCGACCCGAAGAGGCGACTCAACCGGACGCACTCAAAGCAGCTTTGGCTGAGTTCATCTCCACACTCATCTTCGTTTTCGCCGGGTCAGGCTCCGGCATGGCCTTTAACAAGTTGACCGACAACGGAGCCACCACTCCGGCCGGTCTTGTTGCCGCTTCTATAGCTCACGGCTTAGGACTTTTCGTCGCTGTATCCGTCGGCGCTAACATCTCCGGCGGTCACGTCAATCCCGCCGTCACTTTCGGCGCTTTCGTCGGCGGGAACATCAGTCTTTTACGCGGCATCCTCTATTGGATCGCTCAACTACTTGGCTCAACCGTCGCTTGCCTCTTGCTCA…
HAU-InDel029	TGTGGCCGTCGATCTTGTTT	ACAGCCTTGACGCTGGTTTT	BK007053.1	ACTCACTCAACATTCCCATTTCCAATCTCCAGCTCCCAAGGTAAATATGCCGATCAGAAACATAGCAGTTGGCCGGCCCGAAGAGGCGACTCACCCCGATGCTCTCAAGGCAGCTTTGGCTGAGTTCATCTCAACCTTGATCTTCGTTTTCGCTGGATCGGGCTCAGGAATGGCTTTTAACAAGTTGACCGACAACGGAGCAACAACCCCGGCCGGTCTCGTAGCCGCCGCTCTAGCTCATGGCTTCGGTCTTTTCGTCGCTGTCTCCGTTGGCGCCAACATCTCAGGTGGCCACGTCAACCCCGCCGTCACCTTCGGTGCTTTCGTTGGCGGGAACATCACTCTCTTGCGCGGCATTCTTTACTGGATCGCCCAACTCCTAGGCTCAACCGTCGCTTG…
HAU-InDel030	AGCTTTGTCTCCACTTCACTCT	AGCAAAAGCTAACAACGAAGGA	EU402412.1	ATGTCTAAGGAAGTTAGTGAAGAAGGACAGGGTCGTAAGGACTATGTGGACCCTCCACCGGCACCTCTGATTGACATGGCTGAACTCAAGTCATGGTCTTTTTACAGAGCCCTCATAGCTGAGTTCATAGCCACTCTCCTCTTCCTCTATGTCACTGTTGCTACTGTAATTGGTCACAAGAAACAACAAGATGCATGTGATGGTGTTGGTCTCTTGGGTATTGCATGGGCTTTCGGTGGCATGATCTTTATCCTTGTTTACTGCACTGCCGGTATCTCAGGTGGACACATTAACCCTGCGGTGACTTTTGGGTTGTTTTTGGCCCGTAAAGTGTCTTTCATTAGGGCTGTGGCTTACATGGTGTCACAGTGCTTGGGTGCTATATGTGGAGTTGGGTTG…
HAU-InDel031	GGCAGCACTTTTACCACCCA	CCCCCTTTTCCGAACCCAAG	BK007050.1	AAAACACAAATCCCCCGTAGTTTGTTTAAAGTTTTGTTCTAAAATGGAAGACAGGGAAGAAGATGTTAGATTGGGAGCCAACAGGTTTTCAGAAAGGCAACCTATTGGAACAGCAGCTCAAAGCCAAGATGAAGGAAAGGACTATACTGAACCACCAGCGGCTCCATTTTTCGAGCCAGGCGAGTTGAGCTCTTGGTCCTTTTATAGAGCTGGGATTGCCGAGTTCATGGCCACTTTCCTTTTCTTATATATCACCATTTTGACTGTTATGGGTGTTGTCAAGGAAAAAACCAAGTGCCCTACTGTTGGGATTCAAGGCATAGCTTGGGCTTTTGGTGGCATGATCTTTGCTCTTGTTTATTGCACTGCTGGAATCTCTGGTGGTCATATAAACCCGGC…
HAU-InDel032	GGTAAAATCTGGGGTGGGGG	CTGGAAACCCAGCACCAACT	BK007046.1	GGCACGAGCTTGAGGGAAAGAAAAAAAAAGAAGAAGAAGCTTGAATCTATTTTTTTGAAGATGGAGGGTAAAGAAGAAGATGTTAAGCTAGGAGCAAACAAGTTCTCAGAGAGACAACCTATTGGGACATCAGCCCAGACAGACAAGGACTACAAGGAGCCACCAGCAGCACCCTTCTTTGAGCCTGGTGAACTCAAATCATGGTCTTTTTACAGAGCTGGTATTGCCGAGTTTGTAGCCACCTTCTTGTTCCTTTACATCACCGTCTTGACTGTCATGGGTGTGTCTCAGTCTAAAACCAAATGTGCAACCGTTGGTATTCAAGGCATTGCTTGGGCTTTTGGTGGCATGATCTTTGCCCTTGTTTACTGTACTGCCGGCATTTCAGGTGGTCATATT…
HAU-InDel033	TGGGCATCTACTTCCCCTGG	AGAAGGGGAAAACAAAGGGGG	BK007045.1	GGCACGAGGAAAAAGAAGCTTCAATCTTTGGTTGTTAAGTGGGTGAAACAAAAAAAAAAATGGAGGGCAAAGAGGAGGATGTTAAGCTAGGAGCCAACAAGTTCTCTGAGAGACAACCTATTGGGACATCAGCTCAAACAGACAAGGACTACAAGGAGCCACCACCGGCACCATTGTTTGAGCCTGGTGAGCTCAAGTCATGGTCTTTCTACAGAGCCGGAATCGCTGAGTTTGTTGCTACCTTCTTGTTCCTTTACATCACTGTCTTGACTGTCATGGGTGTCTCTCAATCTAAGACCAAATGTACTACTGTTGGTATTCAAGGCATTGCTTGGGCCTTTGGTGGCATGATCTTTGCTCTTGTTTATTGTACCGCTGGCATTTCAGGTGGCCATATTA…
HAU-InDel034	GGCAATTGCACTGGTTCTTGT	AAGAAAATGGCCAAAGCGCC	EU723087.1	ACGCGGGGACTCTCTTCTTGTTGTAAAACTTGGAAAACAGACTTCTTCCTTTTTCAACTATTAGGCCAAGACTTGGTTCTTAAACTTGCTTCTACAATCCCGTGGTTGTTGTAATCATTACTTTCATTTTTTTATGGATAGATTTTGAAGTTTGGAGGTAAGTAATTAGTTCTAGTTTGGTTTTTGATATAAAGATTTTCCCTTCTAGTGGAGAATATAGGGAGCTTGATCCTTATTAGGAAGATCAGATCTTTATGTATCAGATTGGCCCATCTGTTGGTTTTAGATATTAATGTTCAAAACTTTTGATTGTATTTTGAAGAAGAAATTTAAGTGTGAGAGTAGATGGGGAATACTTGTGTAGGACCAAGCATTTCCAAGAATGGGTTTTTCCAATCG…
HAU-InDel035	TTCCAGGTTTTGCCGGACTG	TCTGGATGTATGCTCAAGCTCA	HM140490.1	GGGGAGCAATAGAAAACCCTTTGGGCAATTGGGAAATTAGGGTAGAGCAAAAATGGCGAGAACATCATCCAGCAAAGAAAATGCTCAAGCTTTATTCCATTCTCTTCGCTCTGCTTATGCTGCCACTCCAGTCAATCTCAAGATCATTGATCTGTATGTGGGTTTCGCAGTCTTCACTGCTCTGATCCAGGTGGTTTACATGGCTAGTGTGGGATCATTTCCTTTCAACTCTTTTCTTTCTGGAGTGCTTTCTTGTGTTGGGACTGCTGTCCTTGCTGTTTGTCTTCGCATTCAGGTGAACAAGGAAAACAAGGAATTCAAGGATCTACCACCTGAGAGAGCTTTTGCAGATTTTGTTCTTTGCAACTTGGTGCTCCATTTGGTGATCATGAATTTCCT…
HAU-InDel036	GCCCTCCCTAAATGCTGTGG	TTACGTTGACGGTCCTCCCA	EF464666.1	TTCGTCTCTCTTTTTTTTTCCTCGCTCTCTCACACGGAAGCCATGACTAGCTCCTCCGCTCATTCACGCAAGGCTTTAAGCAAGATCGCATGTAATAGACTCCAGAAAGAGTTAGTGGAGTGGCAAGTTAATCCACCTGCCGGATTTAAGCACAAAGTAACTGATAATCTCCAAAGATGGATAATCGAAGTCAACGGAGCCCCTGGAACGATTTATGCGAATGAAACTTATCAGCTTCAAGTTGATTTTCCTGAGCATTACCCTATGGAGGCACCCCAGGTGATTTTCATCCCTCCGGCTCCTCTACATCCTCACATTTATAGCAATGGACATATTTGTTTAGATATTCTGTATGATAGCTGGTCCCCGGCTATGACTGTCAGTTCCATTTGTATCAGC…
HAU-InDel037	TGTGACAATAAAAAGATTGGCCACC	ATTATGGGTACTTCAATGTTTCTCG	AY827548.1	ATGAGACTATGCGGCCGCTGTTACAAGTCGACGAATCAACTTAACAAAGGGAGAAGCGAGACGATTCAGAAGACAAGCCGAGTCACTAAAAATGTTGAAAAGACTCAGCGAACTCGGAAAAACTTTTACCGAGGAATAAGACAAAGGCCATGGGGCAAATGGGCAGCTGAGATTAGAGACCCTCAAAAAGGCGTCCGAGTTTGGCTCGGTACCCATAACACAGCCGAAGAAGCGGCTCGAGCCTACGATGAAGCCGCCAAGCGTATCCGTGGTGATAAAGCCAAGCTCAACTTCCCTCAAACGCCCACCAAAAATCAAGCAGCTTCACCAGCTCTTATTCAGCTTCCTCCTGCTAAGAAAAGGTGCATCGTTCCCGAGTTAACTCAACCGAGTTTCCAG…
HAU-InDel038	AGCAGCCATGGTTCATTAGGTG	ACATGGCAGTAACACAACAAAGC	AY667624.1	GGATTTTTGTATTAAGAGTCGCCCTTTGGTGTTTTTCTAATTCAATCAGTGAGGTGAAGAAAAATGTCTTGCTGTGGTGGAAACTGCGGTTGCGGCTCCGGTTGCAAGTGCGGCGGCGGCGGCGGCTGCGGCTGCGGCGGTTGCAAGATGTACCCTGAGATGAACTTTGCTGAGCAAACCACAACTGAGACACTTGTTCTTGGCGTGGCACCCCGGAAAGTGAACTTTGATGGAGCTGAAATGGAAACTGGGGCTGAAAATGGCTGCAAATGTGGAGATAACTGCACTTGCAACCCTTGCAATTGTAAATGAGGGGAAAAAAAAAACCGAAGCATATTATGGAAGCTGATCTAAATAATATATGATGTATTTGGGTTTTTATTATTAGAATAAAGCAGC…
HAU-InDel039	ACGCTCCCTCTCTTCTGTCA	AGCAAGGCAAGTTCGCATGA	AY779340.1	GGCACGAGCAAAGTAAATATGAATAAGGATTTCATAGCTGAAGAACTTGACAATGACATGCAAGAAGAAGAAGAAGAAGGTGTTGGGGGTGATCATGGTTTCCCAGATGATGAAAAGAAGAAGAAAGGTTATGGAAGGAGAGGAGCCGCTGGTGGCGGTGGTGGGGTGTCGCCGCCTGCTTGTCAAGTGGAAAAATGTGGGCTTGATTTATCTGATGCCAAGCGATACCACAGGCGCCATAAGGTGTGTGAGATTCATGCCAAGGCGCCATTTGTGGTTGTTGCTGGTCTCAGGCAACGCTTCTGTCAACAATGCAGCAGATTCCATGAGCTACCGGAGTTCGATGAAGCAAAACGGAGCTGTCGAAGGCGGTTGGCCGGGCATAACGAAAGGCGTCGG…
HAU-InDel040	TCAGCGTTTTGGGCTTTCCT	AGAAAATGTTCTCAAGTTGCCA	AY779339.1	GGCACGAGGTTCATCTCACTACTGTTCAAGAAAAGTTACTTAAAGAAAGGAAAACCATGGCTCCTAGATCAAAACCCAGCCCGATTAGCCCGAATCCCGACCCGAATTCTAAGGAGATCCGCTACCGCGGCGTTAGGAAGCGCCCATGGGGCCGTTACGCAGCCGAGATCCGAGACCCGAGGAAAAAGACTCGAGTCTGGCTCGGCACCTTCGACACCGCCGAGGAAGCAGCGCGTGCTTACGATGCGAAGGCGCGAGAGTTCCGCGGCGCTAAGGCGAAAACAAATTTCGCCGACAACAACGCCAACGACTTCACGCGCAGCCCTAGCCAGAGCAGCACCGTGGAGTCTTCTTCTCCGCCGCCACTTGACCTTACTCTGGCCAGCCCGTGTTCTTCCC…
HAU-InDel041	TGGCTTACAATGCAACAAAGAACA	TGGAGTTCCTGAATTAGTCGG	AY779337.1	GCACGAGGGTTTGGGGAAACTTCGGGTCTTAGAGATGGGTCCATGGAGGAATCTACTGTGACTGAACAGAGTGTTGGATGTGGAGGTGGGAGAAAAAGGAAGGAATTGAGCTCTGAAGATGAGTCTTCCAAGATTGTTTCTACTACTACTAGTGCCAATGAATTGAATGATTCCAATGGGAAACGGATGAAAACTCCGGTCTCAAAGAATGGAAACACGGGTTCTAAAGAAGCCGAGGTGGAAGCGAGTTCTGCAGATGGTAGCAAGCCAGATAAGAATAGCAAACCTGCCGAACCACCTAAGCAAGACTATATTCATGTTAGAGCTAGAAGGGGTCAAGCTACTGATAGCCATAGTCTCGCCGAGAGAGCCAGGAGAGAGCGGATTAGTGAGAGGATG…
HAU-InDel042	TCAGACATTTTCAAGCATTCATTGG	ACAACACTACCCGTACAATCCA	AY422828.2	ATGGATTTTGTAGTTCAAGATTATGACATGGTTGATTTCGGGTCGGTTTCTGAAAGTGGAACTGATCGTCCGGTGAATTTTTCCGATGACTATATGATGTTAGCTTCGAGTTATCCAAAGAGGCGAGCTGGGAGGAAGAAGTTCCGGGAGACTCGACACCCGGTGTACCGTGGAGTTCGCCGGAGGAATCCCGGGAAGTGGGTTTCTGAAGTGAGGGAGCCTAATAAGAAGTCGAGGATTTGGCTTGGAACTTTCCCGAAGGCGGATATGGCGGCGCGTGCTCACGACGTGGCAGCTATAGCACTGAGAGGGAAGTCAGCTTGTTTGAACTTCGCTGACTCAGCTTGGAAGCTTCCGGTCCCGGCTTCTTCCGACCCAAAGGATATCCAAAAGACGGTG…
HAU-InDel043	GCCTTCAATAGGGGATGGCAG	AGCAAAGCTACGCCCCAAAA	AY631395.1	TATGGGTAGGGGGAAAATAGAGATTAAGAGAATAGAGAATGCTAATAGCAGGCAAGTCACATTCTCCAAGAGACGTGCTGGCTTGCTCAAGAAGGCTAAGGAACTCGCCATTCTCTGTGATGCTGAGGTTGCTGTCATCATTTTCTCCAATACCGGCAAGCTCTTTGAGTTTTCCAGCTCTGGCATGAATAAAACAATTTCTAGATACAAGTCTGCTCAAGGTTCTCCAGAGATTGCTCAAGTGGAACATAAAGCAGAGAAGCAAGACTCTAAGGAGGCAGACCATCTGAAGGATGAAATAGCGAAGCTACAAATGAAACAGTTACAGCTGCTGGGTAAGAACTTGACCAGCATGAGCCTGAAAGAGCTTCAGCTCCTAGAACAGCAACTTAATGAAGG…
HAU-InDel044	GGTGCATGTGTGTGTCTAGGG	CAAGCAAGCGAGGTTGAGGT	AY626159.1	GCTCACCAAAAATTATGCCATTATCTTTCATAGTTCGCCCGTTTTCTTTTTCCCTCTCAAAATTGATTGACTAGAATAATACTACTCTTTCATTGCTCTGGTTTTTTTATCTCCAGTTTATTAGCAATGATGATAATGAGCGGTGTTGAAATCCAAATGGTTGCTCCTACTGAGTAAAAGAGACCCTTTTTTCCGCTTTCATTTAAGGTGTTTTCGTAAAGGAGAGACGTTATGGATTGCGGAAGCGGCGGCGGCGGCTTAGGAGCGAGTGGTTCCGGCGGAGACCATGATTCCTCCGACCTTTCACGACGGAAAAAGCCTTACCATCGTCACACAGCTCACCAGATTCAGAGGCTTGAATCGATGTTCAAGGAATGTCCACACCCAGACGAGAAACAA…
HAU-InDel045	ACTGATGCTACACGTTTGGT	CCTGCTGGCAAGTTCCTACG	AY574038.1	TCCCTATCTCCATTTACTATTTTCTTCTCTCTTCTTCTTCTTTCGAACCATTTTCAGAGTTCATAAATTCAGGGTTTTGTTTTTTTTTTGGGTGTAGTGAAATAAAGGATGAAAATAGCAGTGATAGGAGGAGGGATAAGTGGGGTGGTATCAGCCTATACTTTAGCCAAAGCCGGTGCAAATGTAGTGCTTTACGAGAAAGAAGAGTATTTGGGAGGCCATTCCAAGACCGTTCACTTCGATGGTGTTGATTTAGACCTTGGTTTCATGGTTTTTAATCGCGTTACATATCCAAATATGATGGAGTTGTTTGAGAGCCTTGGGATTGATATGGAACCATTTGATATGTCACTCTCAGTGAGCCTTAATGAAGGCAAAGGCTGTGAATGGGGCAGCCGT…
HAU-InDel046	TCACCACATGCCAGTGTTAAG	TCCATCCAGTCTACAAAAGTGC	AY574037.1	GTCACGGCGGCAGTGATGGAAGTGGCGGTGATCGGAGGTGGGATAAAAGGGTTGGTTTCGGCCTACGTACTGGTCAAAGCCGGCGTGGACGTGGTGGTTTACGAGAAAGAAGAGCAATTAGGCGGCCATGCGAAGACTGTTAACTTCGACGCCGTTGACTTAGACCTTGGCTTCTTGTTTCTTAATCCTGCAAGATATGCAACACTGTTGGATATAATCGACAGCCTTGGTGTTGATGTAGAAACATCCGATGTTTCATTCTCTATAAGCCATGACAAAGGCAACAATGGCTATGAATGGTGCAGTCAATATGGATTTTCCAATTACTTTGCACAAAAGAAGAAACTGTTGAACCCTTTCAATTGGCAAAACCTTAGAGAGATCATCAGATTCAGCAAC…
HAU-InDel047	TGGTTTTCGTTTCGTTGCGA	TCTCCATACATAAAATCCAACCAGT	AY574036.1	GCACAAGGTAAAGCAGTGTACCGGCGGCAGTGATGGAAGTGGCCGTGATCGGAGGTGGGATAAAAGGGTTGCTTTCGGCCTACGTACTGGTCAAAGCCGGCGTGGACGTGGTGGTTTACGAGAAAGAAGAACAATTAGGCGGCCATGCAAAGACTGTTAACTTCGACGCCGTTGATTTAGACCTTGGCTTCTTGTTTCTCAATCCAGCAAGATATGCAACACTATTGCATATGTTCGACAGCCTTGGTGTTGATGTAGAAACATCCGATGTTTCATTCTCTATAAGCCATGACAAAGGCAACAATGGCTATGAATGGTGCAGCCAATATGGATTTTCCAATTACTTTGCTCAAAAGAAGAAACTGTTGAACCCTTTCAATTGGCAAAGCCTCAGAGAGA…
HAU-InDel048	TTTTTGGCAGTTGCAGTGGC	AACGAGCTGACCAGCATGGA	AY619718.1	ACCTCTTTTAATCCGTTCTGGATTTAGGACCTGTTCTTCAAGTTTTGGTAAGAAACAGGTTAATTTTTTATTAAAATTTGGTCCTCATCTTATTTCTAGTTTTAGTGTAATGGCAGCTGCAATGGATTTCATTAGTATTGGAGTAGATCAATCAGATCTATATGGGGGAGAATTGATGGAAGCTCTCGAACCTTTTATGAAAAGTGTTTCCTCCTCTTCCCCTTCCCCTTCCCCTTCCCCTTCCCCTTCTTCTCTTCCTTCTACTTCTTACCTTTCTTTCTCTTCTTCCGAAACACAACCTAATTTTTACCCAGATAGCTGTTGTTACCCTTACCCTACACCAATGGACTCAGTATCATGTCCCCAACAGCCTCAAACTGGTTCAACAATTGGGCTAAA…
HAU-InDel049	CGGTTCAGTAATATGCGATGT	AGTAGCATACAGCGCCAACC	AY604196.1	ATTACCAATACACATCAAACTTTTTCACTATAAAACCCCACTTCAAAACCCTTTTGGAGTAATCAAATTAGGATCTAATCCTTCAACTTTCTAAACCAATGGCTTTGCTGCAAATTTTTCTCTTCGTTGCTCTGGTTCTATCATTCTGTTTTTCCATCCAACTTGCTGGACTGTCTCGTCCACTCTTGGATGAAGACTCCATGAGGCATGAGGAGTGGATGAGTCAACATGGCCGTGTTTACGCGGATGAGCAGGAGGACCATAAGAACAAGCGCTTCAATGTGTTTAAAGAGAACGTCGAACGAATTGAAGAGTTTAATGACGGAAAAACTTTCAAACTTGCGATAAATCAGTTTGCTGACTTAACCAATGAGGAATTTCGTGCCAGTTACAATGGTT…
HAU-InDel050	TGTGGGGGTGGGGAACAAAT	GACCCACCATGAACGAGCAG	AY603789.1	ACCACCTAAAACAAGAAACAGAAAATGGTACATTGTCTGCCAAAGGTTTTTGTCATTCAAGACAAGCCGATGCTTCCATCAACTGCTGCTGTCGCAAAGGATGAGCATCGGCCTTTAGCTTTCGATGCATCGATCCTTGGATCTGAATCCAACATACCCTCTCAGTTCATATGGCCTGACGACGAGAAGCCATGCCTGGATGCCCCGGCACTTGTAATTCCAACCATTGACTTGGGAGCTTTCTTGCTTGGGGACTCTCTTGCTGTATCAAAAGCGGCAGAGGTGGTGAATGAGGCATGCAAGAAGCATGGGTTTTTTCTGGTTGTAAACCATGGGGTGGATTCAGGGCTTATAGACAAAGCCCATCAGTACATGGACCGCTTCTTCAGCCTACAACTC…
HAU-InDel051	ACTCGTGGTGTTTGGCTGTC	CATGCACTCCGTCTGTCTGT	AY574906.1	ACGAGGCAGATCTGTCGGTGCTCCTGCATTTTCCGCCCACTACTCTTCCAAATCCTCATCATGTACGGCAGAGATCCGTGGGGAGGTCCCCTGGAGATAAACGCCACTGATTCTGCCACTGACGACGACAGGAGCAGGAATCTGCAGGACCTGGATAGGGCTGCACTCTCTCGCCCCTTGGACGAGACTCAGCAAAGCTGGCTGCTTGGCCCCGGGGAGCAAAAGAAGAAGAAGAAGTACGTTGATCTCGGATGTATCATTGTGAGCCGCAAGATCTTTGTATGGACCGTGGGGACCCTGCTAGTCTCCGCCCTCCTGGCCGGACTCATCACCCTCATCGTCAAGACTGTCCCACGTCATCACCACCGCCACTCTCCGCCCGATAACTACACTCTGGCT…
HAU-InDel052	GGATTGGCATGTAGTGAGGTGA	AGGTGCAGTAGACTTGATGC	AY461804.2	GGGAAGTGAAACTAAAATAACTGAGTTAATATGGCGGTCCAAGTTCCGAGTCGACAATTATTCATCGATGGCGAGTGGAGAGAGCCCATTCTCAAGGAGCGACTCCCAACCATCAATCCTGCTACTGAAGAGATCATCGGTAACATTCCAGCGGCTACAGCTGAAGACGTGGAGCTTGCGGTGGCGGCTGCTCGGAGAGCTCTTTCTAGAAACAAAGGTAAGGATTGGGCTACCGCTCCTGGCGCTGTCCGTGCCAAGTATTTACGTGCCATCGCTGCTAAGGTAACAGAGAGAAAAACTGAGTTGGCTAAGCTTGAAGCAATTGATTGTGGGAAACCTCTTGATGAAGCAGTTTGGGACATTGAAGATGTTGCTGGATGTTTTGAGTACTATGCAGAC…
HAU-InDel053	GTAAGCACATCTAATATCAAAGCTC	TCTACAAAAAGTTACGGATCACCCC	AY383620.1	AAAGCTTTCTTGCAAAAAGCTCCGAAAAAGGGCCAGCAAAAGCCACTTGAGAGCCAATGGCTTCTTCAAGTTTTCTTCTAGAATCTCCGGCGTCTATCTTCTCTTCTTCCTCCATTAAAGCTCATCTCTATCTCCCGAAACCCTACCCTTTTATTGTTAGCGTGAAACGGCGCCGTTCGGAAAGGAAGCGAAACCCTGTTTTAAAATCGGCTGTTGGAGATGTCTCCGTCGTTGACACCCCACCGCCGCCGCCGCCTCCACCTCAAGATGCTAAATCTGAACTCATTTCTTCTTTGAAGCTTAAATTACTGGGTATTGTTTCTGGGCTGAATAGAGGTCTTGCTGCGAACCAAGATGATCTCGGAAAAGCAGATGATGCCGCCAAGGAACTCGAAACGG…
HAU-InDel054	CATGAGACAATTTCCTGGTGA	GACTTCGAATTCTTGGATAGCA	U89609.1	CAGATTCAGAAAGAAATAAAGGAAGAAGAAGCAATGGCCACTCTTACAGTGCCCACGACAGTTCCTTCGGTGTCTGAAGATTGTGAACAGCTAAGAAAAGCCTTTTCAGGATGGGGAACTAATGAGGGCTTAATCATAGATATATTGGGTCACAGAAATGCCGAGCAACGAAACTTGATTCGAAAAACCTACGCTGAAACCTATGGAGAGGATCTCCTCAAGGCACTAGACAAGGAGCTCTCGAATGACTTTGAGAGGCTGGTTTTGCTTTGGGCTCTTGATCCTGCTGAACGTGATGCCCTTTTGGCTAATGAAGCCACCAAAAGGTGGACTTCAAGCAATCAGGTCCTTATGGAAATAGCTTGCACAAGGTCTGCCAACCAACTGCTTCACGCAAGG…
HAU-InDel055	GGATGTTGCTTTGCGTCAAGT	GAGATACCAGACTGACAACACT	AF008939.1	TTTCACTTTCTGGTGTTCAGTCATAAGTTACCCATTATTTTATCTGTTTTTCTAGCGATTTCTTGGTGTGGGGCATCACGGAATTCACTTCCAAAGAGATAGGATTTGATTCATCTTTTGTTTTCCGGGTTTGGGTTTGGGTTCGGCGGATTCTTCGCCACAAATTATTTTTATCCTTTTACACCGCAAAATAATAAATTTCATCCGTAATTGTTCCTTTCTTTTTCCTGCCTTTCATTGGTTCATAATTTAAAGTTTTGGCTTTGGTAGTCAAGTAAAAAGACAGAGATGGCAGGTAGAAAAGTAGAGAAGATGGCTTCAATAGATGCACAACTAAGGCTATTAGCACCTGGGAAAGTCTCTGAGGATGATAAGTTGGTTGAATATGATGCTGTGCTA…
HAU-InDel056	TGGAACTTAACGCAGAATGGAGT	CGATGAGTGTGACCAATGCCA	U64678.1	ATTTACACCGAAACAGAGCTCGGGTCATCTCTCACCAGCCGCAACCATGGTGAACGTACCTAAGACGAAGAAGACTTATTGCAAGAGCAAGGAGTGCAGGAAGCACACTTTGCACAAGGTTACACAGTATAAGAAGGGTAAGGATAGTTTGGCTGCTCAAGGGAAGCGACGTTACGATCGCAAACAATCAGGTTATGGTGGTCAGACCAAACCAGTCTTCCACAAGAAGGCAAAGACCACCAAGAAGATTGTGCTAAGGCTGCAATGCCAGGGTTGTAAGCATGTCTCACAGCATCCGATCAAGAGGTGCAAGCACTTTGAAATTGGTGGAGACAAGAAGGGGAAGGGAACATCACTTTTCTAGATGTGATGATATTCATGTCAAATTTTATGTTATGG…
HAU-InDel057	GCAAACCCGGGGGAAATCAT	CCCTCAACCGAGATATGCAGC	U48777.1	GCACGACGCGTTTCGCATTTCGTCTTTCTCTCTCCAATGGCTTCTATTGCTGGTTCATCCATCTCCATGCAACCTTGCCCCTTTGCTAAAGGCAGTGTTTCCGGGTTGAAATTGGGTTCATTTATGAACCAGGGAAGAAGCACCCTCTCATTTACGATGCGTCCAATGCCTGCTCGCTTGCAGATCTGCTGTGCTGCCAAACAAGAGACCGTGGATAAGGTATGTGAAGTAGTAAAGAGACAATTACCTTTACACAATGACAAACCAATCACCGGTGAATCAACATTTCTTGATCTTGGAGCTGATTCTCTTGATACGGTTGAGATTGTGTTGGGACTTGAGGAAGAATTCGGAATCACGGTGGAAGAGGACAACGCACAATCCATCACAACTGTTCAA…
HAU-InDel058	TTGGCTGGCCATGGATGAAG	AGCATGCAGAGCAAAGCAAC	U49061.1	ATTGAAGACTTTATTTCTGTTAACATCCATTATGAGTACTGCTGGTCAAGTCATCCGTTGCAAAGCTGCGGTAGCATGGGAGTCGGGGAAGCCACTGTCAATAGAGGAAGTGGAAGTGGCACCACCGCAGAAGGATGAAGTCCGTATTAAGATACTCTTCACTTCTTTATGTCACACCGATGTCTACTTCTGGGATGCTAAGGGACAAAACCCTCTGTTTCCTCGCATACTAGGTCATGAAGCTGGAGGGATTGTGGAGAGTGTAGGTGAGGGGGTGACTGATCTAAAGCCAGGTGATCATGTTCTCCCCATCTTCACGGGGGAATGCAAGGAGTGTCCCCATTGCTTGTCAGAAGAAAGTAACATGTGTGATCTCCTCAGAATCAACACTGATAGGGG…
HAU-InDel059	ATCGCGTCCTATGAACCGTA	TTGAAGTGGCTCGAGAGCAT	U37060.1	CAATTTCTTGACCATTTCTTCACCTTCCAAAGGGCTAACACACATCAAAAATCAGTTGATTGTTGATAATTTGAAACTGAGACGAAGACTTCAATGGCGTTTCCAGTAGTCGATACCGAGTATCTCAAGGAGATCGATAAAGCTCGTCGAGACCTTCGCGCTCTCATCGCCTTGAAGAATTGCGCTCCTATCATGCTTCGCTTAGCGTGGCACGATGCTGGGACGTATGATGTGAGCACTAAAACCGGAGGTCCAAATGGCTCTATAAGGAATGAAGAAGAGTTCACTCATGGCGCCAATAGCGGCTTGAAAATCGCTATTGATTTTTGTGAGGAAGTGAAGGCTAAACATCCTAAAATTACGTATGCAGACCTATACCAGCTTGCTGGTGTTGTTGCT…
HAU-InDel060	TCACCAGCTAGTGGAAGCCA	CGTAGTCGCATAAAGCGGCA	U15153.1	GACGACAATCACCAATAGTTCTACTACTCCAAGCAAGTATTTTCCTTAGACGTTTGTTTTTCTTGTGATTAATCGATATGGCTAGCTCAATGTCCCTTAAACTTGCATGTGTGGTGGTGTTGTGCATGGTAGTGGGTGCACCCCTGGCTCAAGGGGCCGTAACCTCTGGTCAAGTCACAAACTCCCTCGCACCCTGCATTAATTACTTGAGAGGCAGTGGTGCTGGTGCCGTTCCCCCAGGTTGCTGCACGGGCATCAAATCTCTCAACTCCGCCGCCCAAACAACACCAGTCCGGCAAGCAGCTTGCAGATGCATCAAAAGTGCGGCCGCCGGCATTACTGGCATCAACTTTGGCCTTGCAAGCGGACTCCCAGGCAAGTGCGGTGTCAACATCCCTT…
HAU-InDel061	AGCGCTGGTAGAGCTGTTTT	AGTGTTCCACACACTGCAAA	U13670.1	GGAAAAACTTTCTCTGGAAACAAAGCAACTATCAACTACGTTTACCTCAGATCTAAAACACCCTCGTCTCAGATCCACTAAATTCACCATGTCTACTACTTTCAGCGGCGATGAAACGGCTCCCTTCTTCGGCTTCCTCGGCGCCGCCGCCGCTCTCGTCTTCTCCTGTATGGGAGCTGCATACGGGACGGCTAAGAGCGGTGTGGGTGTGGCTTCAATGGGTGTGATGAGGCCTGAGTTGGTGATGAAATCCATTGTTCCAGTTGTTATGGCTGGTGTTTTGGGTATTTATGGGTTGATTATTGCTGTTATTATTAGTACTGGCATCAATCCAAAGGCCAAATCGTATTATCTTTTTGATGGTTATGCCCATCTTTCCTCTGGTCTTGCTTGTGGACT…
HAU-InDel062	TGTAGCACTAGACCGAAAACCA	AGAGGAAAAGAGCATCCACCA	U13669.1	GGATAAAAGATCAAACAAAGCTATCCACTCCTTTTTCTCAGATCCGAAACGCCGTCGTCTTAGTCGGAACCACTTCGATCCACAATGTCTTCTACTTTCAGCGGCGATGAAACGGCACCGTTCTTCGGCTTCCTCGGCGCCGCTGCTGCTCTCGTCTTCTCCTGTATGGGAGCTGCATATGGGACGGCTAAGAGTGGTGTTGGTGTGGCTTCAATGGGTGTGATGAGGCCTGAATTGGTGATGAAATCTATTGTACCAGTTGTTATGGCTGGTGTTTTGGGTATTTATGGCTTGATTATCGCTGTCATTATTAGTACTGGGATCAATCCTAAGGCCAAATCGTATTACCTTTTCGATGGTTACGCCCATCTTTCTTCTGGTCTTGCTTGTGGCCTTGCT…
HAU-InDel063	CCAGTGCATCCCAACTGCAT	CACAAGTCGTCCACCGTCTC	U07052.1	GGGTTTACCAAACAAAAAAAAATCATATTTGATTTTATGGTTCGCAAATCGCAGTAGATCTCACTTTGTAGTTTATCCCCTTCTGTCTCTTTCTTTCCCTGCTTCTTGTGAAACAGAAAAACACAAAAAATAACTACAAAATGGGTATGGCAGAAAACACTAACGGAATGGAGGAGGGAACACTGGAGATTGGCATGGAATATAGAACTGTTTCTGGAGTTGCTGGGCCTTTAGTAATCCTTGATAAAGTGAAGGGACCCAAATATCAAGAAATTGTTAATATTCGATTAGGGGATGGGACAACCAGACGTGGTCAAGTCCTTGAAGTTGATGGAGAAAAAGCTGTTGTTCAGGTTTTTGAAGGAACATCCGGAATTGACAACAAATATACAACTGTGC…
HAU-InDel064	ACAACCGTGTGCCTCACATT	TCCCATATGAGACATCAGCCCA	L17308.1	TCACACGGGTTGTGGCGTAGTTTAAGCAGAGAGGGTGCGCAGGATAAAGCTATTCACCATTGTTTCAACATGAAGGTTTGTAATAAAAATTTGTTTCTATCAGCATTGCTTTGCATTGCTGTTGCAGGAGTTTTGGGTCAAGCTCCTAGTAATCCTCCTACGTCTACGCCGGCGACACCCACACCACCGGCTTCTACTCCTCCTCCGACGACTCAAGCACCGCCTACACCAACCGCCACTCCGCCACCGGTTTCTACTCCTCCTCCCACTTCATCACCGCCCCCAGTGACAGCTTCTCCACCCCCAGTTTCAACTCCTCCACCCAGTTCTCCTCCTCCTGCAACTCCACCACCTGCTTCTCCTCCTCCTGCAACTCCACCTCCAGCTTCTCCACCTCCT…
HAU-InDel065	AGCCGATGCCAATGCAATCA	TGAATGAAAGGGCCGCCTTG	M16905.1	GTTAACCCTTCTTTGCTCTTTCTTTCCCTTCTTTTTCTCTTCAATGGCTGCCTAGCTCGCCAGACCTTTTCGTCACAGCAGTCCCAAAATGAGTGTCAAATCAATAGGCTCCGCGCCTCTGCACCCCAGACCCGAATTCGCTCCGAAGCCGGCACCACCGAGTGGTGGAACCCCAACTGTCAACAGCTCAGGTGTGCTGGTGTATCTGTAATGAGGCAGACTATTGAACCTAATGGCCTTGTCTTGCCTTCCTTCACCAATGCTCCTCAGCTTCTCTACATTGTCCAAGGAAGAGGTATTCAAGGTATTGTGATGCCTGGATGTGCCGAAACATTCCAGGATTCACAGCAATGGCAGCATCAAAGCCGTGGCAGGTTCCAGGACCAGCACCAGAAAGTC…
HAU-InDel066	ACCACATAGTCTCGTGTTTACGG	TGCACTACAAAACAAGGGTCTCC	M16891.1	ATGGTGAGGAATAAGTCAGCTTGCGTAGTTTTGCTCTTTTCTCTTTTCCTTTCCTTTGGCTTGCTTTGTTCTGCCAAAGACTTTCCCGGAAGAAGAGGCGACGATGATCCTCCGAAGAGGTACGAGGACTGCCGGAGGCGATGCGAATGGGATACACGTGGACAAAAGGAGCAACAGCAGTGTGAAGAAAGTTGTAAAAGTCAGTATGGGGAGAAAGATCAACAGCAGCGCCACCGCCCTGAAGATCCCCAGAGGAGATACGAGGAGTGTCAGCAAGAATGCCGACAACAAGAAGAAAGGCAACGACCACAATGCCAACAAAGGTGCTTGAAACGATTCGAGCAAGAACAACAACAATCCCAGAGGCAATTCCAGGAGTGTCAGCAACATTGCCACCAG…
HAU-InDel067	CGTACGTAATTGCATCAACAAT	TTGCATGCCTGTTAAGGCCA	M16936.1	ATGGCTTACACTTCTTTGCTTTCTTTTAGCGTTTGCTTGCTTGTTCTCTTCCATGGCTGCTGTGCTCAGATAGATCTCGTCACTAACCATCACCAGGATCCACCTTGGGGGCAGCCTCAGCAACCTCAGCCACGTCACCAATCCCAATGCCAACTCCAGAACTTGAATGCTCTTCAGCCTAAGCACCGGTTTAGGTCAGAGGCTGGTGAAACTGAGTTCTGGGACCAAAATGAGGATCAATTCCAGTGTGCTGGTGTTGCTTTCCTACGTCATAAGATCCAGCGCAAAGGACTTTTATTGCCTTCATTTACCAGTGCTCCTATGCTTTTCTATGTTGAACAAGGGGAGGGTATTCATGGGGCGGTCTTCCCAGGTTGTCCCGAGACATATCAATCACAG…
HAU-InDel068	AAGACAAAGCCGAGAGTGGC	ATCCACTACGCCCATGACCA	L08199.1	CAGAACTCACTGTGTGAAGGTTGGTGACCTTGGGTTGAGTGTAGAGATGAGGAAAATCATGGGTGCCAAAGTTCTCTTCTTCTTTGCTTTGCTTTCCTTTTCAGCTGTGTCGGCATTTGCACAGGATGAGGAAGACCAAGGTCTTGTTATGAACTTCTACAAGGATTCTTGTCCTCAGGCTGAAGACATTATCAAGGAGCAAGTTAAGCTACTGTACAAGCGACACAAAAACACTGCTTTTTCTTGGCTGAGAAACATTTTCCATGACTGTGCTGTCCAGTCATGTGATGCTTCACTGCTGCTGGACTCCACAAGAAGGAGCTTGTCTGAGAAGGAGACAGACAGGAGCTTTGGCCTAAGGAATTTCAGGTACATTGAGACCATCAAAGAAGCTGTAGA…
HAU-InDel069	AGATGATAACAAGGCTTTTGGGA	TGGAATTGGAGCAAAACCCACA	L00935.1	CTCTTTCTTTTACTGTCAACTGTCAAAGTTTCTCTCTCTCTCGCTCTCTCTATTGTTGAAGTTCATAAGCTTTTGTATCAATGGCTGAAGTCCGTGACCGCAACCTGCCGCACCAAGTTCAAGTTCACCCACAGTACCGTTTGGACAATACAACCGGAGGCGGTTACGGTGCAAAGAACTATCACAGTGGACCATCAACAAGCCAAGTTCTAGCCGTCCTTACACTTCTCCCCATTGGTGGTACACTGCTTGCATTAGCCGGGTTAACACTGGCCGGCACCGTCATTGGGCTGATGCTAGCCACACCGCTGTTCATCATCTTCAGCCCAGTTCTTGTCCCAGCTGCCATTGCCATTGCCATGGCAGTGACGGGGTTCTTGTCGTCCGGGGCGTTTGGGT…
HAU-InDel070	TGAACCATGGAAGGTTACTTTGCT	ATGAACACGCACGAAAATCGC	L00934.1	CTGTTTTCATCAATGGCCGACCGTGACCGCTCTTACCGGACGTTTGACCAGGTTGTTCGTGGTGATAGAACGAACTATCAAAGCGGACCATCAACAACCCAAGTTCTAACTGTCCTCACCCTCCTTCCCATAGGCGGCACTCTCCTTGCATTAGCCGGGCTAACCCTCACCGGCACCGTCATCGGCCTATGCATGGCAACGCCACTCTTCGTCATCTTCAGCCCGGTTCTGGTCCCAGCTGCCATCGCGGTCTTCATGGCTGTGGCCGGTTTCTTGTCGTCCGGGGCATTCGGGTTGACGGGGCTGTCCTCGCTCTCCTACGTATTTAACCGCTTCAGACAGGCGACTGGCACCGAGCAGCTCGACGCGGACCGGGCCAAGAGGGGCATGCAAGATATG…
HAU-InDel071	CGCATGTGATCACCGTAGCA	CAGCACACTACACTCTTTATGCG	M88323.1	AATACAAAGAGCAGGAAAACAAGAAAAGCAGAGCCGCATCACTTTTTGCTAGCTAAGCTACTGTGGGAGTTATTGTTCTTCAGAACAGCTTCTGCAGTAGCTAATAATATCGTTATATATTATATAAATTTTATACATCCTTTTTACCCTACAACTCCATATATAAGCAAGTAAAAATAAATATGGCTCGCTCTGTTTCTTCCTTTAAGCTCCTTGGTGCTTCTATTTTTGATGGTCTTTATGTCTCCATATCAAGGAGAGGTTACTCGGGTGCACCGCCGGCGGCAGTGACGGCTAGCTTTGGTAGGCCTGGGGCGATGGGGAAAGTGGAACGAAGAGATGCGATGAAAGAGTCGTCGTCGTCGGAGACAAGGGCTTATTCTTCAGCTTGGGCGCCTG…
HAU-InDel072	TCCCACGACAGAACCCTAGC	AACAAACCGTCAACAGGGCT	M86753.1	CACTATCACAACTCACAGCAATATTATCACAAGCAGCAGCTAAAAAAAAAGGCAAGAAGAAAAATGGCGTCAGAGCAATATCAAGCTATGAGGAATGCACCACAAGAGGAAAAAGAAGAGCTTGATGCAAGGGCAAAGCAAGGGGAGACTGTGGTTCCTGGTGGGACTCGTGGGAAAAGCTTGGATGCTCAAATTAACCTAGCTGAAGGGAGGCACAAAGGAGGGGAAACAAGGAAGCAACAACTAGGAACAGAAGGGTACCAAGAAATGGGACGCAAAGGTGGTCTGAGCAACTCTGATATGTCTGGCGGTGAACGTGCAGCTGATGAAGGTGTCACCATCGATGAATCCAAGTTCAGAACCAAAAACTAAATATCATCTCCCACGACAGAACCCTAG…
HAU-InDel073	ATGTCGTGCTGGCGTTGTAG	TGCTGTCAAAAAGGGAAAGGC	L03186.1	CTCGATTCAAACACTAGGGTTTGATCGATAATTTTATTTATAATTTCCTTTACTTCAATTGCAATTATTCAGATATTCAAAATCCAAGCTATTTTCTTTCATTTAATCTGAAATTGATTGGATTTTCCTTTTAATTTTGTTTAATTTAATCTAAGAAAGAAGGGGGAAAAATGCCGGCAGTTTACGGATCCAGATTGACGACTTTCGAGGATTCAGAAAAAGAGAGCGAATACGGTTATGTTCGTAAGGTGTCTGGACCAGTCGTCGTTGCTGATGGAATGGCTGGTGCTGCCATGTATGAATTAGTCCGTGTTGGACATGATAATCTAATTGGTGAAATTATTCGGTTGGAAGGAGACTCTGCTACAATCCAAGTTTATGAAGAAACAGCTGGCCTGA…
HAU-InDel074	ATGAAGGATTGCTCGTGGCA	CAAAGCCAAGTGGTTTTCGGT	AY929163.1	GGGGATTCTCACAAACCTTAATAACAAGTTTCTTATCTTCCTCCATGGAAGGAATTCCTAAACATATTATTACAAAATTCAACTTCTTCACAGATAGCCCGAGATCACCTCTTCAACCTCCCACATATGGGAATTTGATTACTCTTCTTAGCATTGATGGAGGGGGTATCAGAGGGCTTATTCCTGGAACTCTACTTGCTTTTTTAGAGTCTCAGCTTCAGAAGCTGGACGGTGAGCAAGCGAGATTGGCTGATTATTTTGATATTATTTCTGGGACGAGCACTGGTGGCCTCGTCACTGCCATGCTAACTACCCCAGATCCCAAAAAAGAGAATCGCCCTCTTTTTGCTGCCAAAGATATCAATGAGTTCTACCTTGAACACTGCCCTAAAATCTTTC…
HAU-InDel075	AAGCAAGAACTGTGCAGCCA	GCCACATGCATAGAGAAGAAGC	EF079902.1	ATGGCTAAGGACATTGAGGTTGGTGGTGAGTTCCAGGCCAAGGACTACCATGATCCTCCACCCGCTCCATTGGTCGACGCTCAGGAGTTAGCCAAGTGGTCTTTTTACAGGGCTGTCATAGCTGAGTTCATTGCCACTCTCCTCTTTCTCTACATCACTGTCTTGACTGTGATCGGTTACAAGACCCAGACCGACCCTGCTAAGGGCGGTGAAGATTGTGGCGGCGTTGGCATTCTCGGCATTGCTTGGGCTTTTGGTGGCATGATCTTTATCCTTGTTTACTGCACTGCCGGTATCTCTGGGGGACACATCAACCCAGCAGTAACCTTTGGACTTTTCTTGGCTAGGAAGGTGTCGTTGGTTCGAGCCATATTTTACATGGGTGCTCAGTGTTTGGGA…
HAU-InDel076	CTTCTTTAGCACTACGCTATTATCA	CGTCAAGAACAGAGACCATAGCC	AY311346.1	CTCGTGGATAGTCAAGGATCAAATTTAGCAATGGCGAAAAGTTCCTTTAAGCTTGAACATCCTTTGGAAAGGAGGCAGGCTGAATCTGGTCGCATCAGGGAGAAGTATCCAGACAGAGTTCCTGTTATCGTGGAGAAGGCTGAAAGGAGTGACATTCCTGACATTGATAAAAAGAAGTATCTTGTTCCATCTGATTTGACTGTGGGGCAATTCGTTTATGTTGTACGCAAAAGGATTAAGCTTAGTGCGGAGAAAACTATATTTGTCTTTGTGAAGAACACTCTCCCTCCTACTGCTGCTTTGATGTCTGCAATTTATGAAGAAAACAAGGATGAAGATGGCTTTCTGTATATGACTTACAGTGGAGAGAACACATTTGGTTCCCCATAACTTCTTTAG…
HAU-InDel077	TGCCCATATCCAATTATCGGT	TCCAACAGAGAAATAGTAGGACT	AF155124.1	AAGCAGTGGTATCAACGCAGAGTGGCCATTATAGCCGGGGACCGCTACCAAAGAAATATCTAATTGATCATATTTTATCTATTTCGCTCTGGCAGCTTCTGCTTTCGTTCTCTCTAATGGCCTCCACAATTCCCATTGTCACACTACTTATTGTGATGCTTTCTTGCCATGCTGCCAATGCTCAGCTTTCTCCCAACTTCTATGCAAGCTCTTGCCCCAATCTTCAGACCATCGTCCGGAATGCCATGAGTCGGGCCGTTAACCGAGAGACCCGAATTGGGGCCTCTATTCTCCGTTTGTTTTTCCATGACTGCTTTGTTAACGGTTGTGATGGATCGATACTGCTAGATGACACGGCGACGTTCACGGGCGAAAAGAATGCAGTGCCGAACCGAAACT…
HAU-InDel078	CATCCTAATGGCAGGGCAGG	GGAAAAATCTTCCCAAAAGTAACCA	HM034763.1	GAATCATGGTGCTGTACGACTCCGCCACGCTAGGGGGGAGTTGCAGCGGCAGCTCATCCTCCTCTTCCTCCTCCAAGCCGCCGCCCTTGCAGCAGCGGCAGCAGACGCAGCAAGATATTGATGGTTTTCTAGCCGGAGCTGGATACAGAGTTAGGTCATCCGAGCTGCGAAAAGTAGCTCAGCGACTTGAACGACTTGAAACCGCCATGGTTAATTCTCCCGCAGATTTGTCTCAACTTGCTTCCGATACCATCCACTATAACCCTTCCGATCTAGCTTCCTGGGTTGACTCGCTGCTGTCCGAGCTTACTCAGCCTCCTACTTGTCCCTCCGAGTTCATCATGGATCCTGTAAGCAATCAGACGGTGGTAAGCGACGCGTGGACCACTGCCGAACCTC…
HAU-InDel079	TTGCAAGGGTCATAGTTGCT	AGGCATGCAAGGAGAAGAACA	GU295068.1	CTTTTGTTTTCTTCTTCTAATCAATGGCATCTTCCATAGCTACAACTCTCACTTCCTCTTCAAAGCTTTGCAGGAACACTTCTCTCTTCGAGTCTTCCTTCCATGGGGTTCCAATTAAACCACTTTCTTTTCATTTCAAAACAAAGTCTTCCCCGTGCAACGCATCCATTTCCATGTCTGCAGCATCACCTCCACCCTATGATCTGAATAATTTCAGGTTTGACCCCATCAAGGAGTCCATCGTCTCACGTGAGATGACACGCAGGTACATGATGGACATGATCACCTATGCTGATACCGATGTGGTGGTCGTCGGTGCCGGCTCCGCCGGGCTCTCTTGTGCCTATGAGCTTAGCAAGAACCCCTCCGTACAGATAGCTATTGTCGAGCAGTCTGTTA…
HAU-InDel080	TGCCAGCGGATTTTCTTGGT	CCCTTCAACGGAGCACAACA	GU295067.1	CCTTAACACGCGTCCGCATGGCTGAAACCGCCTCTAACTCCGCCCCTTCCACCACTACCACCGCCGAGGCGCCAGCGCCTCAAGAAACCAAAAAGACCACCGAGGCACCAGTAAGATGGGCCGATTTGGAAGACGAAGCTTCGGAAGAACCGAGTGCTTTATCGGAAGACAAAGGTGCGCCGGAACTCGGAGTTGAAAACCTAAAAATCGATGAGAGCAAAAAGATCAACAAGTTCCTCGACGAACCCGAGGACTCCAACATCAAAGCCGTCACAGCTGGGGAGACACCATACACTTCAGCATTTACGTTTGAGGAATTGAATCTGTCCCCTGAATTGTTAAAAGGGCTATATGTTGAGATGAAATTTGAAAAGCCTAGCAAAATCCAAGCTATTAGTT…
HAU-InDel081	TGGCAACAAAGGATTTGGGGT	TCCACGCCAGATGCATTCAC	GU295066.1	GAATTTTAAGTAGTAGAGAAAAGGCGCAAAGTGGCCGACTCCGACTCGCCGCTCCCACATTTACGCAACGCAACGCCTCATTGAACAACGAAAGCGGCGGTGGTTTAGGGTTTTAGTAGAGCAAAAACATAGAAAAGAAGGAAGTAGGTAGGCATGGTGAAGCTCACGGCCGACTTGATTTGGAAGTGTCCTCACTTCTTCAATGCCCTCAAAGAGCGAGAATTGGATCTTCGAGGTAACAAAATTGCTGTAATCGAAAACTTGGGTGCTACCGAGGACCAATTCGATACCATAGATTTATCTGACAATGAGATTGTGAAGCTGGACAACTTCCCTTATCTTAAACGCTTGGGTACTTTACTTATAAACAACAACCGAGTTACTCGTATCAATCCCAAT…
HAU-InDel082	GTGGCTCGTCTCCGTTTCAA	TCTCAGCAAATGAAGCAAGGT	GU295065.1	CTCATATATACATTAGATTAAAGGCTCAAGCTTTTAACTTCCAAAAATAACGAAAAAAAAATGTCAGTCACCTTGAAATCTCCGCCTTCTTCATTTCTTTCATCTTCTTTACCTAAATCAAGATTGGGATTTGCAAATGGGTCATCTTCTTCAACTCTACTCTTCAAATTCAACAGATCTTTTCCAGTTCTTCGTGCCTCTTCTGGTTCCTCTTCTTCTGTTGACACTGGTTTGAGTACTGAATTGGATGCTGTGTCTACTTTCAGTGAGATAGTTCCTGATACTGTGATCTTTGATGATTTTGAAAAGTTTCCACCAACTGCTGCAACTGTTAGCTCTTCATTGTTGTTGGGCATTTTGAGCCTTCCAGATACTATTTTTAGAAATGCCGTGGATATG…
HAU-InDel083	GAGGTTGAAGCTCATGTGAC	TGTGCATACCTTTCCTACAAGAGA	GU295064.1	CTGAAACCTCACCCACACCAAACTCCAGAACCAGCCTCCGTTATCAATGGCGATGATATCTACATATTGCCCACATTTCAACGGACTTCACCGATCATCTCCCAAGCTCGACAGTTCTCAATCTCAATCTTTCCTTCAACACATCAACTCTCAGCTTCGCCTTGCTTCGTCTCGTAAACCTTGCAGAGCTGTTACTGCCATGGCCGGTTCCGGAAAGTTCTTTGTTGGGGGTAACTGGAAATGTAATGGAACAAAAGACTCCATCACAAAGCTTGTTTCTGACTTGAACAGCGCAAAGTTGGAGACTGATGTTGATGTTGTTGTGTCACCTCCCTTTGTTTATCTCGATCAAGTGACAGCTTCATTAACCAGTCGAATTGAGGTATCTGCTCAGAACTC…
HAU-InDel084	ACCATCCTGTTTGTTGTGCT	TGGGCTTCACTCAATCATGGG	GU295063.1	TGCCCTTTCATTGCTTCCTTGCCTGCCTTAAACCTCCTTCAAGCATAGCCATGACTACTGAAATGGTAATGGTTGATGAAGTCCCTTTTCCTCCACAAATCACAACTACCAAGCCACTATCTCTTTTGGGTCATGGAATTACCGACATTGAGATTCACTTTTTGCAAATCAAGTTCACAGCAATTGGGGTTTACCTTGAACCAGAAGTTGTAGGACATTTGCAACAATGGAAGGGGAAGCCTGGGAACGTGCTAGCTGAAGATGATGACTTCTTCGAGGCTCTTATTAATGCTCCAGTGGAGAAGTTTCTGAGAGTTGTGGTGATTAAGGAGATCAAAGGTTCCCAATATGGAGTGCAGCTAGAGAGTGCTGTGAGGGACCGATTGGCAGCTGACGACA…
HAU-InDel085	TTGCAGCCTGTTTATTGCGA	CGTGACGGTTTCTTAACCCGA	GU295062.1	GTGCAAAACCAGAAAGTAAAAAGAACAGAGCTTGGATATCCTAAGCTAATGTCGGACGAGGAGCACCATTTCGAGTCCAAGGCCGACGCCGGCGCCTCCAAAACCTATCCTCAGCAGGCCGGTACTATCCGTAAAAACGGCTACATCGTCATCAAAGGCCGTCCTTGCAAGGTTGTCGAAGTTTCCACTTCCAAGACTGGGAAGCACGGACATGCTAAGTGTCACTTTGTTGGGATCGACATCTTCACTGCTAAGAAGCTGGAAGATATCGTTCCTTCTTCCCACAATTGTGATGTGCCGCACGTCAACCGTACTGATTACCAATTGATCGACATTTCTGAGGATGGATTTGTGAGCTTGCTGACTGAGAGCGGAGACACTAAGGATGATCTGAGGCTC…
HAU-InDel086	AGGTTTGAAAGGAGCAGCCT	AGACAATCGAAGCGGTCCAA	HM014161.1	ATGGCTGCTTCTACTACAACGCGGGGGTGCCAAACCCCAGATTTCCCATCCTCTTTCCTCTGCCTCCTCCTCAACGGTACATTTGGCCACTCTCCAACATCCATCTCCTGGAACAGTCGGCAGCCCAACAGAACCCACAATATCAGCATCATTCACTCTGCTTTGCACTCTCCTTCAGTCCTCCATTTCCCAAAACAACCCTTCCAAAACCCCTTAATCCCCATAGAAGACGACTCTGTAAATGTACAAGTACAACCTAAAACCCACCGCCACCCACAGTGGAACCTCCTCCAAAGAGCTGCAGCCATGGCACTTGACAAGGCTGAAAGCGCCTTGGTCTCACTTGAGCTTCAACATCCACTTCCTAAAACCGCAGACCCACATGTGCAAATCTCCGGA…
HAU-InDel087	GCCGCTACTTGAAGCACTGT	AAGCTCCCTCCCCTTGACTG	DQ123838.1	AAATCACTCCCACATCAAACAAACCACTCTCACATTAAATATTGTTAGTGAAACAATGGCGTCTTCAGCTCTGATAAGTAAGCTTGAGGCAGATGTAGAGATTAAGGCTTCTCCTAAGCAGTTCCATGAAATGTTTGCCCACAAACCGCACCATGTGCACCATACTTGTTATGACAAGATTCAAGGATGCGATTTACATGAAGGTGAATGGGGGAAAGTCGGTACCATTGTCCATTGGAGTTATGTGCATGATGGAAAGGCTAAAAAGGCAAAGGAAGTAGTGGAAGCAGTAGACCCTGATAAGAATTTGGTCACTTTCAGAGTGATCGAAGGAGATCTAATGGAAGAGTATAAGAGCTTTGTAATCACGATTCAAGTTTCGCCCAAGAGCGAGGGTAG…
HAU-InDel088	TGTGCATTTGCCTATGGAAACTA	TCAGCAACATGACCTAAGCCC	AY311597.1	GGGGAAGCCAAACACGTTTTCATTTGTTGCATGTTTATGTTGGGTAATACTAAAATGGGTTCAGCTTCTAGTTTTTCCAAGTTTTGTTTGACATTGCTTCTCCTTGTGGATGTATTGGGGAGCACCAATGCTCAACTTTCAACCAATTTTTACTCAAAATCATGCCCCAACTTGTTATCAACTGTGAAATCCACTGTCACCTCTGCTATTAACAAAGAGGCCCGAATGGGTGCTTCTCTGCTTCGATTGTTCTTCCACGACTGCTTTGTCAATGGTTGTGACGGATCAGTGCTACTCGACGACACATCTTCATTCACCGGAGAGAAAAATGCTAACCCGAATCGGAACTCGTCTCGCGGATTCGATGTTGTTGATAACATCAAGTCAGCTGTTGAGAAT…
HAU-InDel089	CCCGCTGGCTTTATGTGTGA	TCAGACATTATGGATATCACCTCT	AY189969.1	TCGGANCTGGGAGGCACCGAGGNCNCCTGACCAATGGGACTTGAAGGGAGTTAAGAAAAAAATCCAATAAAGGTTAGGTCCAGCCCAATTGGTTTTGAAGCTAAGCTTAGCTTCTTACTCAAATGGCAACCAAAACGATGATGTTGCAAATATTTCCACTTTTCTTCTTTTTGTTCAGTGTCTGCAACTCCATTTTCCTTGGTGCTAATGGAGATGACAATGGTGGTTGGCAAACTGCCCATGCCACCTTCTACGGTGGTGCTGATGCTACCGGCACAATGGGGGGAGCTTGTGGTTATGGAAACCTGTACAGTCAAGGGTATGGAACGAGCACAGCAGCTTTGAGCACTGCACTTTTCAACAATGGCTTGAGCTGCGGTGCCTGCTACGAGCTCCGGT…
HAU-InDel090	CCTCCGTTGCTTTGGCCTTA	ACATGCAAGCTGCTTATCGT	AF485265.1	ATCCATTCATCTAAACACCTCTGCACTTTTTTATCTTCTTCTATTATAATTTGTCAAGTATAACAATATATAAGCATATTCAGAGTTGAGAGTATGGCTTCTTCATTTGGTGTCTTGTTTGTTGTAGGGGTTTGGATGATGATGGGGAGCGGTAGTTATGCTCAGCTCTCCACTAATTTCTACTCTAAATCATGTCCAAAGGTGTTGTCTACGGTTGAGTTAGTAGTTGAAACAGCTGTGTCAAAAGAGCAGCGCTTGGGTGCTTCTCTCCTCCGCTTGTTCTTCCATGACTGTTTTGTCAACGGTTGTGATGGGTCAGTACTCCTAGACGACACTTCTTCTTTCACCGGGGAGCAAACTGCTACTCCCAATAATGGGTCCTTGAGAGGTTTCGAAGTT…
HAU-InDel091	ACTGAAGGCTAAGAAAAATGGGCA	TCAACAAACGTCGTAGGGTT	AF488305.1	GGGGACCTTCCATATCATTTAAACTAAATACAGGAGTCATTTGTTTTGGGGGAATGCCTGAGAAAATGGCTTGTTTTCAATATATAGTAGCTGCTCTATGCTTTGCAGTTTTACTTGAGGGATCGTTATCAAAAGCTCAACTGACCCCGACATTTTACGATGAAACATGCCCAAACGTGACAGCCATTATCCGACATGTGCTCGTGAATGCTTCGTTTTCAGATCCAAGGATTGGTGCCAGTCTCATCAGGCTTCACTTCCATGATTGTTTTGTTCAAGGATGTGATGCGTCGATTTTATTGGACGATCCTGTGAATGGTGAGAAAGAAGCTATTCCAAATAATAATTCAGCTAGGGGTTATGAAGTTATTGATGCCATGAAGGCTGCCTTAGAGAGTG…
HAU-InDel092	TGGGCTTGTGGAGTGTGTTG	ACTCTGTAAGCTGTGAGGACA	AF484959.1	GCTTTTATATTTTTCCTCTCCAATTTTCCGTACTTTCCCGAGAAAATGAGAGAAATCCTTCACATCCAAGGTGGCCAATGCGGCAATCAGATAGGAGCCAAGTTCTGGGAAGTCGTATGTGCCGAACATGGCATCGATTCAACGGGTCGATATGGTGGTGACTCGGAGCTCCAGCTTGAGCGAATCAATGTTTACTACAACGAAGCCAGTTGTGGCCGTTTTGTTCCCCGCGCAGTTTTAATGGATCTGGAACCCGGTACCATGGATAGCGTAAGATCCGGTCCTTACGGACAAATTTTCAGACCCGATAACTTCGTTTTCGGACAGTCGGGCGCCGGAAACAATTGGGCTAAGGGACATTACACTGAAGGAGCGGAGCTTATCGATTCCGTTCTCGAC…
HAU-InDel093	TGCTTTGAATTCTCATGCTGCT	AAAGCTCGATCACCACCACC	AF305067.1	CGATCATCCATTTCTTCTTTTCTTTGAACTTAAAGTAATATTAGAATCATGGGTGTTTTCACTTATGACTATGAATCTACCTCTCCAGTCGCCCCTGTCAGGCTTTTCAAGGCCTTTACTATTGAAGCCGCCAAGGTTTGGCCCACAGCTGCCCCTAATACCGTCAAGAGTGTTGAGGTTGAAGCTAATCCTAGCTCAGGAAGCATCGTAAAGATCAATTTTGTTGAAGGCCTTCCATTCCAATATATGAAGCACCAGATAGGAGGACATGACGAAAATAATTTTTCATATAGCTACAGTTTAATCGAAGGTGGGCCCTTGGGGGACAAGCTTGAAAAAATCAGTTATGAAAACAAGTTTGAGGCAGCTGCAAGTGGAGGAAGCATTTGCAAGAGCTCG…
HAU-InDel094	TGGCGGTGGTGATTGATCTT	TGGGGAGAGAAAATGCAAGT	AF305065.1	AAAAACTCCCAAGTAATATTAGAATCATGGGTGTTGTCACTTATAACTATGAGTCTACCTCTCCAGTCGCCCCTGCCAGGCTTTTCAAGGCTTTTTCTCTTGAAGCTGACAAGGTTTGGCCCAAGGCTGCTCCTCAGGCAGTCAAGAGTGTTGAGGTTGAAGCTAATCCTGGCCCTGGAAGTATCGTAAAGATCAACTTTGCTGAAGGCCTTCCATTCCAATATATGAAGCACCAGATTGGAGGACATGACGACAAGAATTTGTCATACAGTTATAGTTTGATCGAAGGTGGACCTTTGGGGGACAAGCTTGAGAAAATCAGCTATGACAACAAGTTTGAGGCAGCTGCAGGTGGAGGAAGCCTTTGCAAGAGCTCGATGAAATTTTACACTGTTGGCG…
HAU-InDel095	TGATGAAGTGGGGCGTCTGA	CCACTACTGTGTGGCAAAGCA	AF024716.1	GAAGATGGCCCGTACCAAGCAAACCGCCCGTAAGTCTACTGGTGGGAAGGCTCCAAGGAAGCAACTTGCTACCAAGGCTGCCCGTAAATCTGCCCCAACCACCGGTGGTGTGAAGAAGCCTCATCGATACCGTCCTGGAACTGTTGCTCTTCGTGAAATTCGTAAATACCAGAAGAGTACTGAGCTTCTTATCAGGAAATTGCCTTTCCAGAGGCTTGTTCGTGAAATTGCCCAGGACTTCAAGACTGATTTGCGTTTCCAGAGCCATGCTGTTCTAGCTCTCCAGGAAGCTGCAGAGGCATACCTTGTGGGTCTTTTTGAAGACACCAACCTTTGCGCGATCCATGCCAAGCGTGTCACAATTATGCCCAAGGACATCCAGTTGGCTCGTAGGATCAG…
HAU-InDel096	TGGCGATGAAAAGCTCGACA	ACCAAAAATCCGAGATGGGGT	AF006489.1	GGCACGAGGTCTCCTCTCCATAAATCTCTCTCTCAACGCAGAGCGAATAGGCGGAGACTTCCAAGAATCTATCGCATCAGCTAATCACGCTCCAAAGAATGGATCAGGTTCAACACCCATCTGTCATGCAGAAGGTAGCAGGCCAGCTCTTTCGTTCTAGCCATTCTCAAGATTTTCAAGGTTATAATGGGTCTTTCAGGAGTCCTGCTCTATACCAAAGGCGTGCTGCATATGGCAATTACTCCAATGCTGCTCTGCAGCATCCTGTCCGGGCTTTTGGAGACCTGTCTATGGTTCCATCAACAGCTTCTGCTATTTGCGTTCAGGCTCCTGCTGAGAAAGGATTTAGCAGCTTTGCTATTGATTTCCTCATGGGTGGAGTTTCTGCTGCTGTATCAA…
HAU-InDel097	CAGCAGCTTTTGTCATCGGC	ACGGACCAATCGAACAAGAGT	AF009338.1	ATCAAATCAAGATCCCTGCCAAAATGAGCGACGCTGATGTATCCAAGCAGATCCAGCAGATGGTGAGATTCATCCGCCAGGAAGCGGAGGAAAAGGCTAACGAGATCTCTGTTTCCGCTGAAGAGGAGTTCAACATCGAGAAGCTTCAATTGGTGGAAGCGGAGAAGAAGAAGATTAGGCAGGAGTACGAGAAGAAGGAGAAGCAAGTTGAAATCCGAAAGAAAATTGAGTATTCGATGCAGCTTAATGCATCTAGGATCAAGGTCCTTCAGGCTCAAGATGATGTGGTTAATGCAATGAAAGAATCAGCATCCAAGGACTTTCTCAATGTGAGCCATGATCACCATGTTTACAAAAGGCTTTTGAAAGATCTAATTGTTCAGAGTTTAGTTAGACTGA…
HAU-InDel098	CACTACACATTGGTTAATTCCTAGC	AGCGACGGTTCCATCGTTTT	AF485267.1	ATATAAATATGGAATCATATATTAAAAAGATATATTTGCATATAGATGGAATTTAAAAAGAAAAAAAAAAGAGTTGGGATTGGGAGTAGTATAAGTAGAAGTAGAAAAAATGAGAGAGCACATGCAAATTTTGGGTGAGAGTTGACACATTGGCTTCTTTATCCCAGAAGCTGTCAGCTTAAGAGCTGCTGACCCTTCCGCCGCTTACTTAAATTCCTCTTCCTTCTTTTTGTTTTTAGCGACTATATACATATATATATTTGTTCATCTTTGAGGACATCGTCTTGTTGATTATCACTGTTATACGGTGTATTTAACATCATGAAAACAATGGGTTTTGTTTTCCTTTTGCTACCATTTTTTGCCATTGGAGTTGTTCAAGGCCAACTAAGAGTGGGG…
HAU-InDel099	AGTTTGGTGTTACTGGCTTTGGT	ACGGTATCACAGCTGACGGA	GU569957.1	CACTCGGCTCCACGCGGATCTATTTAAGGGGCTGATTTTCCGGGTCTCTTTCCCGTCAGTAATTTTCCTTTTAGTCTGCCCACGGCCACCACGTTGCAGCCATAATTTATATATCCATTATTACAAAACTAGATACGCGTATTTTGCGTATATAAATCCCTTACATAAAGAGAAAATCAAGGACAACTCACTCTCACTTCTGCCTTGATATCCTTAGATCAAGATCTCTTCTGATTTAACCTTGGTTGAGAAATGGAGGAAACTTTGCTCCATGGGACTTTACATGCTACGATCTATGAAGTTGATAGGCTTCATGATGGAGGTGGAAACTTCTTTGGCAAGCTTGTGGCAAATGTTCAGGAGACTATTGGCATTGGCAAAGGAGTTCCAAAGATTTAT…
HAU-InDel100	TGCTTTCACGTTTGCTTGTGT	TCAGATCGAGAAAGCGATGGTC	AY189968.2	ATTTTCACCCCTCAAAAACCAGTGCCATAAACATGTTTCTCCCAATCTTTTTCATTTTCTCTTTCCTATTTTCCTCCACCAACGCAGCCGACTTCTGTGTTGGGGACTTGAATGGCCCTGTAGGCCCTGCAGGCTATTCTTGCAAGAAGACAGCCACCGAAGATGACTTCTCTTTCTCCGGCCTCCTCCGTACCGCAGGCAACACTTCGAACCTCGTAAAAGCTGCAATAACACCAGCCTTTTCGACTCAATTCCCGGGTGTTAACGGACTCGGCATTTCAATAGCTCGTTTGGATTTAGCTGTTGGTGGAGTGATACCTATGCATACACACCCTAGGGCTTCTGAACTCATTCTTGTTATGGATGGCACACTTTTTGCTGGTTTCATATCCTCAGATA…
HAU-InDel101	AGTCCATGCCTTGTGAATTGGA	GCTACCAAGAAAACTCTTTTGATCC	AY216263.1	CATTTCCTTCAGCTTCGGCCACCCCCGCTCAGGCCCAGCTCAATACTCACCCATAGATCTCTCTTAACTGTTTTCTGCGCCTTGGCCCTTGGGTTGCAATGCAGTGCCATTGCCAGTACACCAAGTGCATTGTCCATGGCAGTTCCTGCAGAACTTGCTGGTGCAATACCCTTGATTGATAGGTTTCAGGTGGAAGCATTCTTAAGAATGATGCAGAAACAGATTAATTCTTCTGGAAAGCGTAGTTTTTTCTCTAAAAAGTCTGTAGGCACTCAAGTTAGAGAAAAGTTCACATTCGAGGATATGTTGTGTTTCCAAAAGGATCCTATTCCAACTTCACTACTTAAAATTAATAGTGACCTGGTAAGCCGAGCAACGAAAATGTTCCATATGATTTTG…
HAU-InDel102	TCTTCTTCTTTGTGTGTGTGGGG	TTTTTAACAAGCCAACATTCCCACG	AF336282.1	CCCACGCGTCCGAAAAAAGAAAGAAAGAAAGAAGTGTGAAAAAAAAAAATGGGAAGGAGTCCTTGTTGTTCTAAGGAAGGCCTTAACAGAGGAGCTTGGACTGCTCTTGAAGACAAAATTCTTAAAGATTATATCAAAGTACACGGTGAAGGTCGTTGGAGAAATCTCCCCAAAAGAGCTGGTCTTAAGAGATGTGGGAAAAGTTGTAGGCTTCGGTGGTTGAATTATTTGAGACCTGATATTAAAAGAGGTAACATATCACCTGACGAGGAAGAGCTTATCATCAAACTCCACAAACTCTTGGGAAACAGATGGTCTTTGATAGCTGGGAGGCTTCCAGGACGAACAGACAATGAAATAAAGAATTACTGGAACACCAACTTAAGTAAAAGAGTTTCC…
HAU-InDel103	TGCGAGAAGGGTTAAATGGGTG	GCAACACTTGCTGCTTGTCA	FJ719369.1	TGCAGGTCGACGGTCCGCTCTCAAAGTCTCAACCACCACGGAATTCCCATATTTCATTTTAAACAAACAAAACTGAGAGAGCTTCTCCCCTGCCAATTCTTCATTTCTTCATTTATACACTTGCTCTAATCTCTCAAACAATGGATTCTTCATCATCATCATCATCTTCAGGTCCCTCACCTCTCGATCTCATGTCGGCTTTAGTCAAGGCCAAAATGGACCCTTCCAACGCTTCCTCCGACTCTGCTGCTCAAGTAACCACCGTCCTTTTCGAGAACAGAGAGTTCGTTATGATTTTAACTACCTCCATTGCTGTGCTCATCGGCTGCGTCGTCATTTTGATCTGGCGTAGATCCGCTTCTCAAAAGCCTAAACAAATCCAGCTTCCTCTTAAGCCTT…
HAU-InDel104	AGCGTTCTTTCACCAGTTCA	CAATGGCGGGGCAAAGTCTA	FJ719368.1	GATTTGCCCTGCCCCTAAATTTTCTGGTCAAGCTCAAGCCTTTCTCTTGGGTCCCTCCCCCAAAACAAACACTCTTTTCAACTCCACCACCATCTTTAACCCTGACCAACCTCATCCCCAAATCTTCCCATTTTTTGTTCCCTATAAAATTTTGATCACTTAAATTGTTTTTTTCCAAATTTTTGGGGGTTAAAGATGAGTTCGAGTTCCGATTTGGTGGGTTTTGTTGAATCGGTATTGGGAGTGTCGTTAGAGGGTTCGGTAACGGATTCTATGATAGTGATCGCGACGACGTCGTTAGCGGTGATTCTGGGGCTTTTGGTGTTTTTCTGGAAGAAATCGGGTTCCGAACGGAGCCGTGATGTCAAACCGTTGGTGGCACCTAAGCCTGTTTCACTC…
HAU-InDel105	ACGCCCCTTCACATGCTACT	TCAGACTTCAAATGAGGGGGA	FJ609678.1	CAACACTGAAAGATGACTGGACCTTGCTTCATTTTCTTCTTCCTTCTCTTAAACTTGCTTCCATTCTTTCGAACTCTCGAAGCTTCTCACTGCTCCATCAAAGGGTTACCTCTGGTGAGGAACATTGCTGATCTTCCACAGGATAATTATGGAAGAGGAGGTTTATCCCATATAACTGTTGCTGGTTCTCTCTTGCATGGGTTGAAAGAAGTTGAGGTTTGGCTTCAAACATTTGCACCAGGATCGCGCACGCCGATCCATAGGCACTCTTGTGAAGAAGTTTTTGTTGTTCTCAAGGGCAGTGGCACTCTATATCTCGCCTCGAGTTCTAATAAGTACCCTGGAAAACCGGAGGAGCACTTTATATTTTCGAATAGCACGCTTCATATCCCTGTCAAT…
HAU-InDel106	TGGAATGGAGGATTGGACCTTG	TTCAAAGAGGGTGTAAACCAAA	AF544228.1	GCACGAGCTTAGTTTAGCTGTCTGTAACTGCCGCTGCACGATTGCCTCTTCTGCTACGGTAGCCATTTTCATTATAATATACCTTATTTCCATCTCCTCAAAACCCACGTCTCCCCCGGTTTTTATTCTACAAACCACAACCAAGTTTCGGCTTTACCTTCAAAGCCAAATCCCCACCGTCTACATAACACACTTGTTCCGGTTCTGGGTTCTTTTGCTTTTCTGCTGTTTTTTCTACTCTGAAAATGGAGGAAGCGTCGAAACAGCAGATTTACCTACACGGTGACTTGGATTTAACCATTGTTGAAGCCAGGAGATTGCCCAACATGGATTTTATGGTCAATCATCTCCGCAGTTGCTTAACCTGTGAGCCTTGCAAGTCTCCCGCACAGACTGCTG…
HAU-InDel107	AAGCCAGTGCGGTATGCTTT	GCGAAGGTAGTTTCGGGGAG	AF515632.2	ACGCGGGGCAACACAGTCTTGATTTTGATCGTTTTTCGCTCCCATCGAAAGCGAAGATTTTAAGCTGAAAAAAGAAGAGAGGAAAATTGTGGCAATTTGTTGGTGAGAAAGTCGAAGATTCACGTGGGTAAGCTCCATAAACAGTGAAACATTGGATTTTCTTTTTTGTTTTTGTTTTCTCAAGCTCTCTCTTCGAATTTACTCGTCTCTTTGAAACTGTCCGTTTTTTTTTGGTTCAATAAAATCGCAAATTATTTGCTAATTTAGAGAAGAAAATTGAACGGAGCTGAAACAAGGATGATTTGTTGCTGCATGATGTTGATTCTCCAAAACGATTCGAGTGCTTAAGGATTTTAAGATTAGAAAGTTCTTGAAATGGACAGTTCAGAGGCATAAAAA…
HAU-InDel108	AGCATGGGGGAGTTTGGTAGA	ACATCAGTTCCGACCCCACA	AF513859.1	GGAGCTTAAGAGGAAGAGGCATTCTTTCACTCCCAAAATGTCAGATCTTCAAGCACCCCTTCGCCCAAAGAGGAAGAAGGGCTTGGTGGACTTTTTGGTCCAGTTTCGTTGGATTTTTGTTATATTTTTTGTCCTTCCTTTTTCAACTCTGTATTACTTTCTCATATATCTTGGAGATGTCAGATCCGAGATGAAGTCCTACAAGCAGCGTCAGAAGGAACATGATGAAAATGTTTTGAAGGTAGTGAAGCGTCTCAAACAGAGGAATCCAAAAAAGGATGGTCTTGTATGCACAGCCCGTAAACCATGGATTGCGGTGGGGATGCGGAATGTAGACTATAAGAGAGCTCGCCATTATGAAGTTGATTTGTCTGCTTTCCGTAACATTCTTGAAATTGA…
HAU-InDel109	ACTATGTAGTTCAACTCCCCC	TGCATAAACACTCACCAACAACA	AF336286.1	TGCAAACGTAGGCTACTAGTGCTGCTATTTTCCACAAGTTGAAAAAGGTTTCTTTGTGTTACTGAATTATGGGAAGGTCTCCTTGTTGTGAGAAAGCTCATACGAACAAAGGTGCGTGGACTAAAGAAGAAGATGATCGCCTCATAGCTTACATCCGAGCCCATGGTGAAGGTTGCTGGCGTTCACTCCCTAAAGCTGCTGGCCTTCTCCGCTGTGGCAAAAGTTGTAGACTTCGTTGGATCAATTACTTAAGACCTGATCTTAAACGTGGCAATTTCACTGAAGAAGAAGATGAGCTCATTATCAAGCTGCACAGCCTTCTTGGTAACAAGTGGTCTCTTATAGCGGGGAGATTACCAGGAAGAACAGATAATGAGATTAAGAATTACTGGAACACGC…
HAU-InDel110	AGCTTCCAATGCCAAAGGTT	TCCTGAGGAGAAAGCACTATCG	AF150630.2	CAATTCTTCATTTGCAAGTCTGATTTCGGATAGAAAGCTCAGATCGTGGTTATTTTGGTTAACTCTTTCAGTTGGAACTCAATTAAGCGGCGTTTATCGAACATTTGAAGAAAATATTAAACGATTTGCGATCAACAACTTACTCTTGAAGTGGAGGATTAATTGAAGTGAATTGCTACATTCATCTAAAAGGCATGCACATCTCTTATTGATATTTGGACGACCTGTTATATCCCTTGTTCTCAGATAAAGAAAGAAGCACGTGACAATGGAATCGGAAGGAGATATTGGGGGCAAGCCCATGAAGAATCTTGGTGGCCAGACATGCCAAATCTGTGGTGACAATGTTGGCAAAAATACAGATGGTGATCCATTCATTGCTTGCAATATATGTGCATT…
HAU-InDel111	AGTTGAGTGGATTGATTTTGATACC	ACAACATGCCGGAAAAGGGT	AF175124.1	TTTCATTGGAGTTTTTGGGTGTATTTCAAAAAAATTAAAAGAAATCTGAGATTTGGGGGTGGCGCTGTACAAAAATGGAGTCGGATACTATCGAGTGCGTATCATCTATAGATGAAATTGTTGAAGATCATGAGATCCCTCACCATAATCTACTCCACCACCCACACCCTCGTCATGCCCCTCATCATCAATTTTCATCGTCAAAGCCTCATCACAACGGCACTAATAATGTTAATAGTATTAGCAATATCGTGGGTCCAACGGCGATTGCTCCGGCTGCTAGTGTCCATGAATTGCTAGAATGTCCTGTTTGTACCAATTCTATGTATCCACCAATTCATCAGTGCCACAATGGACATACACTTTGTTCTACCTGTAAAATACGAGTACACGACCGGT…
HAU-InDel112	TGTTGACAATTGTGGCGCTT	ACGCCGACAAAGACCAACTT	AF127042.1	AGAGACAGGCGCAGATCCTCTCAGCCCAGCGACCATGACAAAGAGAACGAAGAAGGCCGGAATTGTTGGAAAATATGGTACCCGTTATGGTGCCAGTTTGAGGAAGCAAATTAAGAAGATGGAGGTGAGTCAACACAGCAAGTACTTCTGCGAGTTCTGTGGAAAGTATGCAGTGAAGAGAAAGGCTGTAGGAATCTGGGGCTGCAAGGCTTGCGGGAAAGTTAAAGCTGGTGGTGCTTATACTTTGAACACTGCCAGCGCTGTGACGGTGAGGAGTACTATTAGGAGGTTGAGGGAGCAAACTGAGAGTTGAGCAGCTGCTGACTACGTTATGTTCAACTTTGGTATGATGTTCGTTTATGTGTTGGCTACAAACCAGTTGAGTCATTTTGTTGACAA…
HAU-InDel113	GGGCCGGTTTTTCTTGGAGA	GTTCAAACAATGCCGGCGAA	U73588.2	ATGGCTGAGCGTGCTCTCACTCGCGTCCACAGTCTCCGTGAGCGTTTGGATGAGACCCTTCTTGCTCACAGGAACGAGATTTTGGCCTTGCTCTCAAGGATCGAGGGCAAAGGAAAAGGAATTCTGCAACACCATCAAATTATTCTAGAGTTTGAAGCTATCCCTGAAGAGAACAGAAAGAAGCTCGCTAATGGTGCATTTTTTGAAGTATTGAAGGCTAGTCAGGAAGCGATCGTGTTGCCTCCATGGGTTGCACTTGCTGTTCGTCCAAGGCCTGGTGTTTGGGAGTACATTAGAGTGAATGTTCACGCCCTTGTTGTTGAGGAACTCACTGTTGCTGAGTATCTCCACTTCAAGGAAGAGCTTGTTGATGGAAGTTCAAATGGAAACTTTGTTTTG…
HAU-InDel114	GGCTTACGAAGGCAACATGC	TCATCCTACATCAGCTCCACCA	AF034134.1	CGGATTTTCTTTCCCCGTGTTTGGTTGCACAGAAAGTGAGAGAAAGTTTTACTTTTGATTTTGAAACTCCGATGAGAAAACCTTGCTGCGATAAACAAGGCACCAACAAGGGAGCCTGGTCCAAGCAAGAAGATCAAAAGCTCATTGATTATATACGTATTCATGGTGAAGGCTGTTGGCGTTCCCTCCCCAAAGCTGCAGGTTTGCACCGTTGCGGTAAAAGTTGCAGGCTGAGATGGATAAATTACTTAAGACCAGATATCAAACGTGGTAACTTTGCTCAAGACGAAGAGGACTTAATTATCAAACTCCATGCTCTCCTTGGTAACCGGTGGTCACTGATAGCTGGTAGATTACCAGGAAGAACAGATAATGAAGTGAAGAACTATTGGAATTCCC…
HAU-InDel115	TGTTCTCAGGCATTATCTCGTCT	ACAACAATCCGAACAATCCGACT	AF034130.1	TCTCACTCTTTGCCTCTTCTGACTGTTGGCTAATAATGGCTCCAAAGAAGGCTGGAGTGAGCAAAAGGGTTTTTAACAAAGGTTCATGGACAGCTGAGGAAGATAGAAGATTGGCTAAATATATTGAGATTCATGGTGCAAAGAGATGGAAAACAATCGCCATTAAATCAGGTTTGAATCGATGCGGCAAGAGTTGCAGGTTGAGATGGTTGAACTACTTGAGACCTAACATTAAGAGAGGCAACATATCAGATGAAGAAGAGGACTTAATTATTAGGCTTCATAAACTGCTGGGAAACAGGTGGTCTTTGATTGCTGGGAGACTTCCAGGGCGAACAGACAATGAAATTAAGAACTACTGGAATTCCCATTTGAGCAAGAAAATGATAAACCATGATG…
HAU-InDel116	GTAAGTTGGGACGAGTGGGG	AATACCCGAACCACCACCCT	EU583497.1	ATGCCTACTGGTGTTTTCTCTCAACCCCGCCTTGTTCCTTCTTCAATTCCTAAGAACATGTTCAACTCACCAGGCCTTTCTCTTGCTCTTCAGCAACCCAATATAGATAATCAAGGAGATGAGACTAGATTAGGTGAGAATTTTGAAGGAAGTATTGGGAGAAGAAGCAGAGAAGAAGAACATGAAAGTAGATCTGGGAGTGATAATATGGATGGTGGTTCCGGTGATGATCATGACCCCACCACCGCGGCAGGTGATAAACCGCCGAGGAAAAAGAGATACCACCGTCATACACCTCAACAAATCCAAGAGCTTGAAGCTCTCTTTAAGGAGTGTCCTCATCCAGATGAAAAACAGAGATTAGAGCTTAGTAAAAGGCTTTGTTTAGAAACCAGACAA…
HAU-InDel117	GCCAATGGTGTTTTTGGGGAC	GTCAAATAAACAAGCCAAAGTGAAG	AY345609.1	GAAAGTTCATTGCTCCCTCTTTTCCTTGTTTTCAGTTCTTAATACTTTATTTGATTTCATCAAAAAAAAATCCCATCATGAGAGAAATCCTCCACGTTCAAGCCGGTCAGTGTGGAAACCAAATCGGAGGCAAATTCTGGGAAGTTGTTAGCGACGAACATGGCATTGATCCCAAAGGGAACTACGTCGGTACTTCTCGTGTTCAGCTTGAGAGGGTTAATGTTTACTACAACGAAGCTAGTGGTGGTCGTTACGTACCCAGAGCTGTTTTAATGGACCTTGAACCAGGAACCATGGATAGCTTGCGTACTGGTCCGCACGGACAACTTTTTAGACCTGATAACTTCATTTTTGGCCAAAATGGAGCTGGGAATAACTGGGCTAAGGGTCATTACACTG…
HAU-InDel118	CCTGCATGAAGTTAGAGAATGGC	ACAAAGGAACGAACAGAGCAGA	AY345608.1	GAAAATTTCCTTCTCTCCACTCCAAACAAGATTGAAGAAAACCCTTAAACCTCTTTGCCTTTTTTTTTCGTTTCATTTTCGACGAAATAACAATGAGGGAAATCCTTCACGTGCAAGGAGGCCAATGCGGGAACCAAATCGGATCCAAGTTTTGGGAAGTGATCTGCGACGAGCACGGTGTTGATCCTACCGGAAAGTACAATGGAGATGGATCATCCGATATCCAACTGGAGCGGATCGATGTGTATTACAACGAGGCTTCCGGTGGAAGGTACGTCCCTCGTGCGGTTCTCATGGATCTTGAACCCGGTACCATGGATAGTATCAGATCCGGTCCCATTGGCCAGATCTTTAGACCTGATAATTTCGTGTTTGGACAATCCGGTGCCGGAAACAACT…
HAU-InDel119	TCTTGGGTGATGTTTATGTTGTCA	TGGAAGCAAATGCAGAGACACA	AY345607.1	GAAAATTTTTTTCACCACAAAACGCAAAGAAGGCAATCCATTTTCCCCGAGTAAAACGCCAAAGAAAACAAAAAATATGAGAGAAATCTTGCACATCCAAGGTGGTCAATGTGGGAACCAGATCGGGGCTAAGTTCTGGGAAGTCATATGCGACGAGCATGGAGTTGACAACACTGGAAAATATAACGGTGACTCCGACCTTCAGTTGGAGCGCATCAATGTCTACTACAATGAAGCCAGTGGTGGAAGGTATGTCCCACGCGCTGTTCTCATGGATCTGGAGCCGGGCACTATGGATTCCGTCAGATCTGGTCCTTTTGGACAAATCTTTCGCCCCGATAACTTCGTCTTCGGACAGTCTGGTGCTGGCAACAACTGGGCCAAGGGTCATTACACGGA…
HAU-InDel120	AGGTCCGGTTTACATGGGGA	CTACCACATCCAGAGGGCCA	AY305730.1	TTCTTTTCTTGTTAAGTACACTGTAAAAGATGGCCGATACTGATGATATTCAACCCCTTGTCTGTGATAATGGAACTGGAATGGTGAAGGCTGGTTTTGCTGGTGATGATGCTCCCAGGGCAGTTTTTCCCAGTATTGTTGGCCGACCCCGACACACTGGTGTTATGGTTGGGATGGGTCAGAAGGATGCATATGTAGGAGATGAGGCACAATCTAAAAGAGGTATCCTTACTTTGAAATATCCCATTGAGCACGGTATTGTCAGCAACTGGGATGATATGGAAAAGATCTGGCATCATACATTCTACAATGAGCTCCGTGTTGCTCCTGAGGAGCACCCAGTGCTTCTCACAGAGGCACCTCTCAACCCCAAGGCCAACAGAGAAAAGATGACTCAGA…
HAU-InDel121	GGTCCTATGGAGATGGCGGT	AGCACCCCAATCCAGTCTCC	AY305735.1	CTTCGTTCTTTTATTTATTCAGTATTGTAAAAGATGGCCGACGGTGAGGATATTCAACCCCTCGTCTGTGATAATGGAACTGGAATGGTGAAGGCCGGTTTTGCTGGTGATGATGCTCCAAGGGCAGTTTTTCCCAGTATTGTTGGTCGTCCCCGGCACACTGGTGTTATGGTTGGGATGGGTCAGAAGGATGCCTATGTAGGAGATGAAGCACAATCTAAAAGAGGTATCCTTACTTTGAAATATCCTATTGAGCATGGTATTGTGAGCAACTGGGATGATATGGAAAAGATTTGGCATCATACATTCTACAACGAACTCCGTGTTGCTCCTGAGGAGCACCCTGTGCTTCTCACGGAAGCACCTCTCAACCCCAAGGCCAATAGAGAAAAGATGACT…
HAU-InDel122	TGGTGGTCGGCAGACAAATG	ATTCCAATGGACCCGGGGAT	AY305732.1	TCTTTCGTTCTTTTCTTATTCAGTATTGTAAAAGATGGCCGATGCTGAGGATATTCAACCCCTCGTCTGTGACAATGGAACTGGAATGGTGAAGGCTGGTTTTGCTGGTGATGATGCTCCCAGGGCTGTTTTTCCCAGTATTGTTGGTCGACCCCGACACACTGGTGTCATGGTTGGGATGGGTCAAAAGGATGCCTATGTAGGAGATGAAGCACAATCCAAAAGAGGTATTCTTACTTTGAAATATCCCATTGAGCATGGGATCGTCAGCAACTGGGATGATATGGAAAAGATCTGGCATCATACATTCTACAATGAGCTCCGTGTTGCTCCTGAGGAGCACCCTGTTCTTCTCACGGAAGCACCTCTCAACCCCAAGGCCAACAGAGAAAAGATGAC…
HAU-InDel123	TGGCTTTTCGTGTCGTGTGT	CGACCACCAGCTCCAAAGAC	AY305726.1	TATTCAGTATTGTAAAAGATGGCCGATGCTGAGGATATTCAACCCCTCGTCTGTGACAATGGAACTGGAATGGTGAAGGCTGGTTTTGCTGGTGATGATGCTCCCAGGGCTGTTTTTCCCAGTATTGTTGGTCGACCCCGACACACTGGTGTCATGGTTGGGATGGGTCAGAAGGATGCCTATGTAGGAGATGAAGCACAATCCAAAAGAGGTATTCTTACTTTGAAATATCCCATTGAGCATGGGATCGTCAGCAACTGGGATGATATGGAAAAGATCTGGCATCATACATTCTACAATGAGCTCCGTGTTGCTCCTGAGGAGCACCCTGTTCTTCTCACGGAAGCACCTCTCAACCCCAAGGCCAACAGAGAAAAGATGACTCAGATCATGTTTGAG…
HAU-InDel124	TGTGTACATAGATAGTGGTTTCCA	AGAGGAATTCATGTGGAAGAAACCT	AY207316.1	CATGGACTGAAGGAGTAGAAATTTTGCCATGTTCCGTGCTCCGCTATACCCTTCTTTTTGCAGAAAAAGCTTCTGCTTCTCCTATATATATTTTTTATGATGCCTAGCGTCAACCCAGACCAATCCGACAAGGATTCCGAGCCCTTCGTGGAGGCCGATCCGACCGGTCGTTACGGTCGGTACACCGAACTTCTAGGATCCGGAGCCGTCAAAAAAGTTTACCGGGCATTCGATCAAGAAGAAGGAATTGAAGTTGCATGGAACCAAGTCAAGCTAAGGAATTTCTCCGACGATCCGGCGATGATCGATCGGCTTTATTCGGAGGTTCGGTTGTTAAGGTCATTAACCAACAACAACATAATCTCGTTGTACAGTTTTTGGCGTGACGAGGAACATAAC…
HAU-InDel125	GGGAAGGAACTTGTGATTGTGC	AGACATGGAATGGAATGGCA	AY082005.1	GCTCGTTGAGGGCCAAGGAAGGAAGGAAGAAGAGAGAGAGAGAGATAAAAAGGAGAATCTGCTTCAAAGTTTCAAACTTTCCCGTCTCATATCTAATCCCCAATTTCTCTCTTCTGCTCTAGGTTCCTTCCTGTCCTCTTAGGATTCTTGTGGTCTGTTCAAAGCGTCATGGCCTCGAAGCGGATTTTGAAGGAACTCAAGGATTTGCAAAAGGATCCACCCACTTCTTGCAGTGCAGGACCTGTAGCTGAAGACATGTTTCATTGGCAAGCAACAATCATGGGCCCTTCCGATAGCCCTTATGCGGGAGGTGTATTTTTAGTTAGTATTCATTTTCCTCCAGATTATCCTTTCAAGCCCCCTAAGGTTGCATTTAGGACCAAGGTTTTCCATCCAAAC…
HAU-InDel126	TGAATGATTCTGGTTACTCGGT	ACGGTGACTAGTGCATCAAT	AY187062.1	CACGAGGGTCAGCTCACAAGTCTTCCCAAGACGAGAAAAATTTACTCTTCAAAAGTCTTCTTCTCTTCTCACTTCGCTCCCTACACACAGCAATGGCAGAGATTGGGCAAAAGACTCTGCTTGACTCGGGATGGCTCGCCGCCAGATCCACCGACGTTCAACTCACCGGTACTCAGCTCACCACCACTTATCCCCCAACTAGCCCAACCTCTCCCTGGATGGAAGCTGTCGTTCCTGGAACTGTTTTGGCAACTCTAGTAGAGAACAAAGTTGTTGGTGATCCCTTTTACGGTTTGGAGAACGAGACGATCCTTGATATAGCTGATTCTGGAAGGGAGTACTACACATTCTGGTTTTTCACAAAATTCCAGTGTAAGCTGTCAGGAGCTCAGCATTTAG…
HAU-InDel127	TCAAACCCCGTTTCCAAAGCA	CTGGGAACATTGATGCCACC	AY148428.1	CACCAACGCTATCTTCCTCCTCTTCCTCCTTCTTCTTCTCTTCTTCTTCGCTTCTCAATCAGGTTTCAACCTGTATTTGTTCTTTTTTCTAAACTTGGAGCTGGTTTTCTTGATTTGGGTAATCCAGTCGGGGTAATAGCTCGCCAAAGATGATCACTTTAACTGACTTCTACCATGTAATGACTGCAATGGTGCCACTTTACGTGGCCATGATTTTAGCTTACGGCTCAGTGAAATGGCGGAAGATCTTCTCTCCTGGTCAGTGTTCGGGGATTAATCGCTTTGTTGCTCTCTTTGCCGTCCCTCTCCTCTCTTTCCACTTCATCGCCTCTAACGACCCTTACGCTATGAACTTTCGTTTCATAGCAGCTGATACCCTCCAAAAAGTTATGGTTCTTG…
HAU-InDel128	ACTTTCTATAGTAATGGCCTAGGAA	TCACATTACTAAAAATCCCAGCACA	AF521240.1	ATGAGAGAAATCCTCCATGTTCAAGCCGGTCAGTGTGGTAATCAAATTGGTGGCAAGTTTTGGGAAGTAGTATGTGATGAACATGGGATAGATGCCACTGGTAACTATGTCGGCACTTCGCCTGTTCAGCTTGAAAGGCTTAATGTTTACTATAATGAAGCCAGTGGTGGCAGATATGTGCCTAGAGCTGTGTTAATGGATCTTGAGCCAGGAACTATGGACAGTTTACGAACAGGTCCTTATGGAAAATTGTTTAGACCAGATAACTTTGTGTTCGGCCAAAATGGAGCTGGCAATAACTGGGCTAAGGGACATTATACTGAAGGAGCTGAATTGATTGATTCAGTTCTTGATGTTGTTCGTAAAGAGGCTGAGAATTGTGATTGTTTACAAGGTTTT…
HAU-InDel129	TGTGCGTCGTTGTATGTATGT	TGCCAACTGAACTAGCCACA	AY138252.1	GCACGAGCTTTAGCGTAGCTTAGTTGTCGTCTCTGTAACTGCAGTTGCAGGCTTGCAGCCTTGCAGGCTTTGCATGGTTGCCATTTTTCATGTTCTTAAACTTCATGAAAGCTTAAACCAAGCTCAACCCAGTTTTTAATTCACTGAAATCAACGATGTCTTGGATTTTCGTTTAATACCCAAATCTCTCACCGCCGCCGGACCTTTCTTTTTGTCCTCTGTTCTTCTCTCCGGTTCTGTTTTTTTTTTTGTTTGTGTGTGTGCTTTGAAAATGGAGGGAGAAGGGTCGAAGCAGGTGATTTACCTTTACGGTGATTTGGATTTAACCATTATTGAAGCTCGGAAGCTGCCTAACATGGATATAGTGTCTAATCATCTTCGTAAATGCTTAACTTGTGA…
HAU-InDel130	TCATCAGCTAGTGGAAGCCA	GCGACCTAGTACACAACGCA	AF195865.1	AACGCCTAACCATATACTATTCGTACGTGTTTCTCAGTTCTTTTGATATCCCTTCACTCAACTTTTGGCTATAAAAACCCTCCTACGCTCAAGCCCTAACCACGACAATCAGCAATAGTACTTCTACTCCAAGCAAGCATTTTCCTTTTCTTGTGATTAATCGATATGGCTAGCTCAATGTACCTTAAGCTTGCATGTGTGGTGGTGTTGTGCATGGTGGTGGGTGCACCCCTGGCTCAAGGGGCCGTAACCTGTGGTCAAGTCACAAGCTCCCTCGCACCCTGCATTAATTACTTGAGAGGGACTGGTGCTGGTGCTATTCCCCCAGGTTGCTGCAGCGGCATCAAATCTCTCAACTCCGCCGCCCAAACAACACCAGACCGGCAAGCAGCTTGCAAA…
HAU-InDel131	AGTGTGGTCATGGAAGTTGGG	TGCGACCTTGTACATTACCACT	AF195864.1	AGCGCCTAACCATATTCTATTCGTACGTGTTTCTCGGTTCTTTCCAAATCCCTTCACTCGACTTTTGGCTATAATAACCCTCCTACCTTCAATCCTTATCCACGCAACAATCAGCAATAGTACTACTACTCCAAGCGAGCATTTTCCTTACAAGTTTGTTTTCTTGTGACTAATTGATATGGCTAGCTCAATGTCCCTTAAGCTTACATGTGTGGTGGTGTTTTGCATGGTGGTGGGTGCACCCCTGGCTCAAGGGGCCATAAGTTGTGGTCAAATCACAAGCGCCCTCGCACCCTGCATTGCTTACTTGAAAGGGAATGGTGCTGGTTCTGCTCCCCCAGCTTGCTGCAACGGCATCAGATCTCTCAACTCTGCCGCCAAAACAACACCAGACCGGCA…
HAU-InDel132	ACAGGTTATGCAGTTGCTTTGT	TGGCCCAAACTCAATCCAATCT	AF216497.1	CTCCTCTATATCCCTTTTTGTATTTTTCATACAACAAAAAAAAAATGACACCTTCGGCCGGTTCATTTTCCGGCGACCGAGATGATGACGGCGATGCCACGAAGAAGAAGAAGAAGCAACGGAAAGTTCCATTGTTGAAGCTGTTTTCATTTGCTGATTTTTATGACCATGTGTTAATGGGATTGGGATCACTAGGTGCATGTGTGCATGGTGCTTCGGTGCCTGTTTTCTTCATTTTCTTTGGCAAATTGATTAACATTATAGGAATGGCTTATCTTTTCCCTAAAGAAGCTTCTCATAAAGTTGCAAAGTATTCGTTGGATTTTGTATATCTCAGTGTCGCTATTTTATTTTCATCATGGATAGAGGTGGCTTGTTGGATGCATACCGGAGAAAGAC…
HAU-InDel133	ACCAGCACTGTTTCGTCTTCC	AGACCACAAGCATCAAATGTGGA	GU434116.1	TCAATGGCTCCTTCAACTCTGACGGCTCTTGCGGAAGAGAAAACCTTGCAGGCAAGCTTCGTTCGTGATGAAGATGAGCGTCCTAAGGTTGCTTACAACCAATTCAGTAATGATATCCCTGTCATCTCTCTTGCTGGTATCGATGATGTTGATGGCAAGAGGGGTGAGATATGCAAGAAGATTGTTGAGGCTTGTGAGGACTGGGGTGTCTTCCAGGTTGTGGATCATGGTGTTGATACTAAACTCGTGTCCGAAATGACCCGTTTTGCCAGAGAGTTTTTTGCTTTGCCTGCTGAAGAGAAGCTTCGGTTCGATATGTCTGGTGGCAAGAAAGGTGGTTTCATCGTCTCCAGCCACCTTCAGGGAGAAGCAGTGCAAGATTGGCGGGAGATTGTGACA…
HAU-InDel134	TCCACTGTTTCCTCAGCAATGT	GGATTGGAAGGCGAGAAGCC	FJ707309.1	GATATCACTGCAAGAAAAAAAAAAAACCAGACATGGCTTCCAACACTGTTGCATCCGCTGCTCTTCTTCTTACCTTGAACTTGTTGTTCTTCACTTTGGTTAGCTCTACCTACGTGCCTTGCCCACCACCACCAAAGAGCCACAAGCCTACCCACAAAAGCCCACCCTCGGCACCTGAACAGCCAGGCACTTGCCCCAGAGATGCACTGAAACTAGGCGTTTGTGCTGATTTGTTGGGCTCAGTGCGCGTTGTTGTTGGACCGTCGAGGACCAAATGCTGCTCTCTCATTTCGGGTTTGGCTGATCTCGATGCTGCTGTTTGCCTTTGCACTGCTATTAAAGCTAATGTGTTGGGGGTTAACCTAAACGTTCCTGTTTCATTGTCTTTGCTCCTCAATT…
HAU-InDel135	AGGTAGAAGGACCAGGAAAGGA	GCCCCGTCGACTTTTAAACTG	EU706342.1	TCGACGAAAAACCTTTTTTTACTGTGTTTTATTTTCTCTTGTACTAAAACTGTTTGGTCGTCGAGAAAATTTTAGAATCATGGGAGTGCCGGAAACTGATCCATTGGCTCAATTGAGCTTGCCGCCGGGGTTTCGGTTTTATCCAACTGATGAAGAGCTTTTAGTGCAATATTTATGCAGGAAAGTTGCAGGGCATCATTTTTCTCTGCAAATCATTGGCGAAATCGATTTATACAAATTTAATCCATGGGATTTACCGAGTAAAGCTTTGTTTGGTGAAAAAGAGTGGTATTTTTTCAGTCCTAGAGACAGAAAATATCCGAACGGGTCACGACCTAATAGAGTTGCAGGGTCCGGGTACTGGAAAGCTACCGGAACTGATAAAATTATTACAACGGA…
HAU-InDel136	TCGCTGGGTAACACGAGACT	CCCGGCTTTCCCGTTCTATC	EU706341.1	GTTCTAAAGTTTCAAGCGCCGTCGCCACATAAAAGATAGGAGAGAGGAGAGGAAAAAAAAAAGGGGTCAGGTATACCTGAAAGGTTAAAAACGTCAGAAAAAAAAATGACTGCAACGGAGTTACAGTTACGGTTACCCGCTGGCTTTCGGTTCCATCCAACGGATGAGGAACTGGTGATGCACTATCTCTGCCGTAAATGTGCGTCTCAGTCTATCGCCGTCCCTATTATCGCCGAACTCGATCTTTACAAATACGATCCTTGGGATCTTCCTGATTTGGCGTTGTACGGTGAGAAAGAGTGGTATTTCTTTTCACCGAGAGACAGGAAATATCCGAACGGTTCAAGGCCGAACCGTGCGGCCGGGTCTGGGTACTGGAAGGCAACCGGAGCTGATAAG…
HAU-InDel137	GGTGAACTGCGTTTCAGGGT	ATCCAACAGCTCCCCCTACC	EU706339.1	ATAAAAAGTTTCAAGAGCCGTCGACCGCGTAGAATACCAAAGAAGATTGTAGAAAAAACCACCTAGAGCGAGTGTGAAAAAGCTCAAAAACTAGTTTATTACCTTCAAGGTGAAAAGTTCAAAAAATGACAGCATCGGAGTTACAGCTACCACCTGGATTCCGATTCCATCCAACCGACGAAGAGCTTGTGATGCACTATCTTTGCCGGAAATGTGCATCGCAGTCCATCGCTGTGCCGATTATCGCTGAAATCGATCTTTACAAATACGATCCTTGGGACCTTCCAGATTTGGCGTTGTACGGAGAGGAAGAATGGTATTTTTTCTCCCCGAGGGATAGGAAATATCCGAACGGTTCACGGCCTAACCGGGCAGCTGGTTCTGGGTACTGGAAGGCAA…
HAU-InDel138	ACAATTGTGGGGTCCAATCCA	TACACCCACGAGCGATCCAA	EU706338.1	GCGGCCGCGTCGACCAAAAAACCACCCAGTACCAACAGCCAACAACACAAAGAAGGCAAACTTACAGCTTTTTTGAAGAGGATCAGCTCTAGAAAGTTAAGTCTAAAAAGGAAGAAGAGTTTAAAGAGTTCAGAGAATGAAGGCAGAGTTAGAGTTGCCACCTGGTTTCAGATTCCATCCTACAGATGACGAATTGGTGAATCATTATTTGTGTAGGAAATGTGCTTCTCAGCCTATTTCTGTGCCCATCATTGCTGAGATTGATCTTTACAAGTTTGATCCATGGCAGCTTCCAGATATGGCGTTGTATGGTGAAAAAGAGTGGTATTTCTTTTCTCCAAGGGATCGAAAATACCCAAATGGGTGTCGGCCGAACAGGGCGGCTGGAACCGGATATTG…
HAU-InDel139	ACACAAACAAAGGAAATCCCCC	AGACAAGAACGAAGTGGAGA	AF329934.1	CAAAGTCCAATCACTCCCAATACTTCATAACATTTCACGAACTTCACTCTCCAGTCTCCAATGGCGGCTGCCGTCTCCACCATCGGTGCTGTCAACCGAGCACCGTTGAGTTTGAATGGATCAGGTGCCGGAGCTTCTGCTCCAAGCTCAGCTTTCATGGGGAACAGCTTGAAGAAAGTGAGCGCTAGGTTCAACAACAACGGCAAGGCTCCAGTGGGAAGTTTCAAGATTGTGGCTGCCAAAGAAATCGACGAAGACACACAGACCGACCAGGACCGATGGAAGGGTCTTGCTTATGATATCTCCGATGACCAACAAGACATTACCAGAGGGAAAGGTATGGTCGACTCATTGTTCCAAGCTCCCATGAACGATGGTACTCACTATGCTGTCATGAGC…
HAU-InDel140	CCTCCTCATCCAGGTGGTGT	TGTGGAAGCACAGTGAACTGAA	GQ292793.1	CTTCCTCCTCTCCTCTCTCACTCAACACCTTCACCAAAAAAGGAAAATCACTCACTTTTGCATGGCTAATAAATACACGCCGAAGAACATCCTCATAACCGGAGCTGCTGGCTTCATTGCCTCCCATGTCTGCAACCGTCTCATCCGCAACTACCCGGACTACAAAATTGTGGTCCTTGACAAGCTTGATTACTGCTCAAGCTTGAAGAACCTGGACCCTTCACGCTCATCTCCCAACTTCAAGTTCATCAAGGGAGATATTGCAAGTGCTGATCTGGTTCATTTTATCCTACAGACTGAATTCATTGATACCATCATGCACTTTGCAGCCCAGACTCATGTTGACAACTCCTTCGGTAACAGTTTTGAGTTCACCAAAAACAACATTTATGGAACTCA…
HAU-InDel141	CCCCATGATTAACCTCCGCA	ACCTGACAGCCTGCAGATGA	GQ292792.1	TAAATATCCATTCACACGTAGACATGAACTCTCCACAATTCCCTCAAGCTGCTTTCCTTCTCCAAATTTTCTTCCTCAGCACTCTCTCTCTAGATTTGTGTGTTTCTCATTCTGTATCTAGATTTTGATTGATTCCCCTTCATCTTAATTGATTTTGCGATGGCTACTTATACCCCGAAGAACATCCTCATAACTGGGGCTGCTGGGTTTATTGCGTCGCATGTTGCCAATCGGCTTGTCCGCAACTACCCAGACTACAAGATTGTTGTACTTGACAAGCTTGATTACTGCTCAAATTTGAAAAACCTCCTTCCTTCTCAGTCATCGCGGAACTTTAAGTTTGTGAAAGGGGATATTGGTAGTGCTGACCTTGTAAACTACCTCCTCATTACTGAATCT…
HAU-InDel142	AGCTTCACTCTTTTGCTACCGT	ACACCTGACCTGATACCTACAGA	GQ292791.1	ATTTCTCTCTTTTCCTTCTTCTATCAAAACGTTCTATCTCTGTAATTTTGTTTTCGATTGCTGTATCTGGATTTTGATTGATTTCTCTCCAACTTAATTGAATATGGCTTCTTATAAACCCAAGAATATCCTGATAACTGGGGCTGCTGGGTTTATTGCATCTCATGTTGCCAATCGGCTTGTTCGGAACTACCCTGAGTACAAGATCGTTGTACTTGATAAGCTTGATTACTGCTCAAACACAAAAAACCTCTTTCCTTCCAAGTTATCCCCAAGCTTTAAGTTTGTGAAGGGGGACATTGAAAGTGCTGATCTTGTTAACTATCTTCTTATCACGGAGTCTATTGACACAATAATGCACTTTGCGGCACAAACTCATGTTGATAATTCATTTGGGAA…
HAU-InDel143	GGCGGTATCACGGTAGGATG	CTGCCAATTTCCCAGTGACCA	GQ292790.1	GAAGAATCAAATTATAGAAAAAAGAAGAAGAAGAAGAAAAAACTAATTTGGTTTCACCATTTTTCTTACTGTTTTCTCTCTTTTTCTTTGTTTCTTTCCTTCGTTTTCTCAGTTGAGAAAACGAAAAAAAACAAAAAAAAGAAAATTTTAAAACATCGTATGGAGTTTATTTACCAAATCAAAACAACCCCATTTCTTTAAAACCAGTTGAATTTTCACTTTATTGGTATCCCATGAATAATCCAAGCAATATCAAATCTTGAAAATCGCCATTGAAGCTCAAGAGATTTTAAAAAAATTCCTTTTTTTCATCGGAATATGGAAAAGAAGTAGCAAGAAAAAGAGTATACCTTTCCGCCGCCGTCACGCCGCCGTTAATCTTTGCTACCCATTTTCTTT…
HAU-InDel144	CTGCTGCCCGGTCCTTTTTA	CGGTCAAGACCTGCCCTTTT	GQ292789.1	GAAAATCAAAGTTATTTTTCTTTCAATTGAGCCCTTCATTTTTCTCTCATTTTCTTTCTTCCCAAACAACAAATTTTAAAGAAAATGCCAACAGATACAAGCAAACCCATGAAATTAGAACGATACAATAGCTATATTCGTAAAGTCCATAGTACGAAGTTGTTGAATGCTTCATCTAAATTTCTATTTCGTGTTACCCTTCTTATTGCTTTAGTTTTGATCTTGTTTTTCACCATTAATTACCCTCCACTTTCGGATAATACCCACAGTGCACCTCACCATCATCACCGTCATAGCTTTCTTTCAACTTCACTTTTCTCCGGTTCTTCCCTCGTTGGTGGTGCGGCGTGGGAGAAACAAGTCCGTCACTCTTCGACTCCACGTAGGGTTAATGGGTTT…
HAU-InDel145	AGCACATGGTTGGTTGGGTG	TGCATCCTTTCTAGCAGACCC	GQ292788.1	CTCTCTTCCCGAAAAGGAAAAAGGGAAAACAGTCGCACCCAATAACAATTTCAGTAGTAAACAAAGCAAAAAGCAAACCCCCAAAATTAGTTGAAAAGAAAATGCCTACACCACCGGACACCAGCAAAACCTTGAAATTAGAGAGATACAACAATTATCTCCGAAAAATTCACAGCACCAAACTCATCACTGCTTCTTCTAAACTTCTCTTTCGTGCAACCCTTCTCATTGCTTTGATTCTGATCCTTTTTTTCACCATCAATTACCCTCCTCTTTCCGATACTCCCCACCATGTCCCTCCTCACCACCGTCTCCACCACCACAGCTTACTTTCCACTTCCCTTTTCTCCGCCGGGGGCGGTGCCGCCTGGGAGAAACAAGTCCGACTCTCTTCCACGC…
HAU-InDel146	TCCTGCTTCGACTTGTATCGAG	AGCATGTCATCACCATGATTC	GQ292787.1	CCTGTTTCTCTCCTTTTTCCCATTGTTCTTCTTCTTCACCCAGATTTTGTTTCTTTTTCTTTGATCTAACAACTCAACACCCACCAAGGATATCAGAAATGGTGAAGATCTGTTGCATCGGTGCTGGTTATGTCGGTGGGCCGACAATGGCTGTCATTGCATTGAAGTGCCCTGAAATTGAAGTGGCTGTTGTGGATATTTCTGTCTCAAGAATTACTGCCTGGAACAGTGATACACTTCCGATCTATGAGCCTGGACTTGACGAGGTGGTGAAGAAGTGCAGAGGGAAGAACCTTTTCTTTAGCAGTGATGTTGAGAAGCATGTTTCCGAGGCCGATATTGTGTTTGTTTCGGTTAACACCCCGACGAAAACCCAAGGTCTGGGAGCTGGGAAAGCCG…
HAU-InDel147	TCGATGCACGTCAATGTCGG	ACGAAGAGCCGTTTACTGCC	GQ292785.1	AACTTATTGTCTCTATTTGAGGAGCAAGTTTTGAGGTTGTGGTCTAAAAAACGAAAATGGTGAAGATCTGTTGCATTGGAGCTGGTTATGTTGGTGGGCCTACAATGGCTGTGATTGCACTTAAATGCCCATCTATTGAAGTGGCTGTTGTGGATATCTCTGTGCCTCGTATTAATGCATGGAATAGTGACCAGCTTCCAATCTATGAGCCTGGTCTTGATGCTGTTGTGAAGCAGTGTCGTGGAAAGAACCTTTTCTTCAGCACTGATGTAGAAAAACATGTGCGTGAGGCTGATATAGTCTTTGTTTCCGTCAACACTCCGACCAAGACTCGAGGGCTTGGAGCTGGCAAGGCTGCAGATCTTACATATTGGGAAAGTGCTGCTCGAATGATTGCTG…
HAU-InDel148	TCTGGATATGGTTGAGCTACAG	TACTGTGGCGGCTAAGGACA	GQ292784.1	CAGGCCTCTCTGCTTCATCTATCTTTATCTAATAGCTCAAGACCAGAAAGGATATCGAACAATGGTGAAGATCTGTTGCATCGGAGCCGGGTATGTTGGTGGGCCAACAATGGCTGTCATTGCACTAAAATGCCCAGAAATTCAAGTAGCTGTTGTGGATATTTCAGTGCCAAGAATTAGTGCCTGGAATAGTGATACTCTCCCCATATACGAGCCAGGGCTCGACGAGGTGGTGAAGAAATGCAGAGGAAAGAACCTTTTGTTTAGCAGTGATGTGGAGAAGTATGTTTCTGAGGCTGATATAGTGTTTGTTTCGGTTAACACACCCACCAAAACTCAAGGCCTTGGTGCTGGGAAAGCGGCTGATCTCACCTACTGGGAGAGTGCGGCTCGTATGAT…
HAU-InDel149	GCCGATAATCACACACGCCT	ACCCAGATAAAACCATTTCCAACT	GQ292783.1	GCATTTTCAACCCAAAATTTTTTTTAAAAAAAATTCTAAATAAGTGATGGGGTTTCCGGCCAATGGCTCATCGGACAAACCATTGAAGTTCCTGATCTACGGTCGAACTGGTTGGATCGGTGGTTTATTAGGCAAACTCTGCGAATCCCAGGGAATCGATTACGAGTACGGCTCCGGCCGTTTAGAGAGCCGGATTTCGCTTGAGTCCGACATAGCCAACGTGAAACCGACCCATGTATTCAATGCCGCCGGTGTCACCGGTCGTCCGAACGTCGATTGGTGCGAATCCCATAAGGTGGAGACCATCAGAACCAATGTGGTCGGGACCCTTACCCTCGCTGACGTCTGCAGAGACAAAGGCCTCATCTTGATTAATTATGCTACAGGTTGCATCTTTGA…
HAU-InDel150	TGAGGAGGACTTAAGGGCGT	GCCATTAACCGACCTTCGACA	GU062185.1	TCCTGTTAATTTATATAAATACTCTCCGCTCTTCTTCTTCTTCATCACTTCCAACTTCAACAAACATCCATGGCCCCCTTTGTTCTATATTCTATTCTCTCCGCCGTATTCCTCTATTTCGTTTTCATTACCTCGAGGAAGCGCCGCCGTCTGCCTCTCCCTCCTGGTCCTAAACCATGGCCCAGCATTGGCAACTTGCCACATATGAGCCCTGTGCCTCACCAAGGTTTAGCCGCCATGGCCAAAGTCTACGGCCCTCTCATGCACCTCAGGTTGGGGTTCGTGGATGTTGTGGTGGCAGCGTCCGCCTCCATGGCGGCTCAATTCTTGAAAGTCCATGACTCGAACTTCTCCAGCCGCCCACCGAATGCCGGCGCCAAGTATGTGGCTTACAACTAT…
HAU-InDel151	GCTTTGACGCTTCCCCAATG	ACAAACGCCACACGGTTTTG	FJ713479.1	GAACAATTAAAAAGAACCGAAAAAAAAAACACAGATTAAGACAGAAGCATGGCCAGCCAGCTCGTAGGAACAAAGAGAGCTTGTGTCGTGGGTGGCAGCGGATTCGTTGCCTCATTGCTGGTCAAGTTGTTGCTCGAGAAGGGTTACGCCGTTAACACTACAGTCAGGGACCCTGACAACCAGAAGAAGATCTCTCACCTTGTAACACTACAAGAGTTGGGAGACTTGAAGATCTTTCAGGCGGATTTAACTGATGAAGGGAGCTTTGATGCCCCTATTGCTGGTTGTGACCTTGTCTTCCATGTTGCGACACCCGTTAACTTTGCTTCTGAAGATCCAGAGAATGACATGATCAAACCAGCGACTCAAGGAGTGGTGAACGTTTTGAAAGCTTGTGCC…
HAU-InDel152	ACCGGCGGAAAACAAACTGA	TGCTCACTACTCATAAAACCATGC	FJ713477.1	AATTGGCAGATCCTAGGTGAACTTCAGTGACCACGCCACTTCAACAACTTCCATCACTCCTAACCCAGCTGCACTCAGTGAGTGAACCATCTCGAGTTCTTGAGCTTTCGATCAATGGCAACCCTGACAACCTCACACTTTGTTTCGACATGTTCACATTTCAGCAGCCATGGAGCAGACACTAAGGCCAATCTTGCACAGGTTGGTGCCAGGAATCAAGCCATGACTCACAATGGTTTGCGGTCTTTGAACAAGGTCGATAGGTTGCAGATGAGGACCACCAACGCAAAGGCTGTCGTTACGAAAGCCATGAAACAGGCAGATCACAGGCCTTTGGGAAAAATTATTTGCGGAATAGGGATGAATATAGTGTTTGTGTCAGCTGAGTGTGGCCCCTGG…
HAU-InDel153	GCTCCACTTGGCTTGCAGTT	GCCCACACCATCAAAGACCT	FJ713476.1	TTTTACCATTCATAGCATAGCAGGTTAGTCCAACTCCACACCCACCACCGTTGGCTGTTTTTGATCATCCGAAAAAGAATGGTGACCGTGGAAGAAGTTCGTAAGGCTCAACGTGCCCAAGGCCCTGCCACCGTGTTGGCCATCGGCACATCAACCCCACCTAATTGTGTTGATCAGAGCACATACCCTGACTACTATTTCCATATCACAAATAGTGAGCACAAGACCGAGTTGAAAGAGAAATTCAAGCGCATGTGTGAAAAATCGATGATCAAGAAGCGATACATGTACCTTACAGAAGAGATTTTGAAAGAGAATCCCAATGTATGTGAATACATGGCTCCTTCACTGGATGCTAGGCAAGATATGGTGGTAGTTGAGGTGCCAAAGCTAGGCAAA…
HAU-InDel154	TCCCACTGTTGAGCTCGTACT	ACCACACCGAACAAGATGCC	FJ713475.1	CTAAACATTACCAAAATATGGGGTTTGCTGTAATAGTACTAGTAGTTAAAGCTGCTTTGCTTGTGCAGCTTTCACTGTTGTTACTGAGCACCTTCACTGTCTCTGCTCCCATTTGGCCTCAGGCTTCTCCTCCTCATTACCATGCTGTTTCACCTGTAGTCCCGCCTACTCACCCACCAACCCACCACCATCACCACCACCCTCACCCTCACCCTCACCCCCATCCTCATCCACCCACTAAGCCCCCAACCCCCACTCCTCCTCCAGTTCATCCACCACCCAAGGCGCCAGTGCAACCACCAACCAAGCCACCAGTTCACCCACCACCCAAGCCACCAGTTCAACCTCCAACTAAGCCACCAACCAAACCTCCAACTCAACCCCCGACTAAGCCACCAA…
HAU-InDel155	ATGTGTTAAGCTGGGATGTTGTCT	AACCACCAAACCCAGTGACG	GQ292530.1	ATACCTAACCATCGAAGCAGAAAATATCTCAAATCTCCTCCTCCTCCTCAGAAATCTTAGTATCATCACCATGGCCTCAAATCCCAAGGTCTTCTTTGACATGACTATCGGTGGTCAGCCCGCTGGTCGGATTGTGATGGAGCCTTTCGCAGATTGCACTCCTCGCACTGCGGAGAACTTCCGTGCCCTCTGTACTGGCGAGAAAGGCGTCGGCCGCAGCGGTAAGCCCCTCCACTACAAAAGCTCTTCTTTCCATCGTGTGATCCCTAACTTTATGTGCCAAGGAGGTGACTTCACCGCCGGAAACGGTACCGGAGGTGAATCCATCTACGGATCAAAGTTCGCTGACGAGAACTTCATCAAGAAGCACACTGGTCCCGGTATTCTCTCAATGGCTAA…
HAU-InDel156	TTGAAGTGGGGTCGTGTGTT	CATCGGGGCTTCCACCAAAT	EU244477.1	ATGGCTTCCTCTCTCAATAGCGCCGCCTCTTTGCGTCTCTTCGCTTCTTCATCTTCTTCCTCTTCCTCCGCCGCCGCTAGACTTTCTCTCCGTTCCACTTCCCTTTCTTTCTCTTCTTCTCTCAAATCCCTCGCTTTCTCTACTCTTTCTCGCCACAAGAGGGGATCGGCTGTCAGTGTGTCGAGTACCGGAGGGTTTAGCTCTGTAGCCAGTCCGAAATGCGCTGCTTCGGATCCTGATCAGTTGAAGAGTGCTAGAGAAGATATCAAGGAGCTTCTCAAATCCAAATTCTGCCATCCTATTCTGGTTCGTCTAGGGTGGCACGATGCTGGTACCTACAACAAGAACATTGAGGAATGGCCACGAAGGGGTGGTGCCAATGGAAGTCTTAGGTTTGAA…
HAU-InDel157	AGAGAGCCACGACACAGATG	ACAGCTACGAACACAGATGGG	EU244476.1	ATATCCTCCTCTCTTTCACCAGAGTGTGCTTGTGCTCTACCCGTGTCCATCGCGTGGCTTTCCTATCTTCATTTCTTCACACTCTCCGACGAAAGAAACCAGAGAAAAATGACCAAGTGTTACCCAACCGTTAGCGAGGACTACCAAAACGCCGTTCAAAAGGCTAAGAGGAAGCTAAGAGGTCTCATCGCTGAGAAGAACTGTGCTCCACTCATGCTCCGTCTAGCGTGGCACTCAGCTGGAACTTTTGATGTCAAGACCAAGACCGGAGGTCCATTCGGAACCATGAAGCAACCTGCTGAGCTCGCTCATGCTGCTAACAACGGTCTCGATATTGCAGTCAGGCTTCTCGAGCCGATCAAGGAGCAGCTTCCTATCCTTTCATACGCTGACTTCTAT…
HAU-InDel158	GGAACTGACACGAGTGGAGC	GGGATCTGCGCGTATTAGCA	FJ871001.1	CGAGGCGAGAAGATTCTCTCCTATATATCTAAGTCTGATATTTCGCGGCCACAACAACCACCGAAGAAAATGACTTCGAACGCGGCGGTGCCGTTCTGGCGTGCAGCGGGGATGACATATATCACCTACTCCAACATATGCGCCAACCTCGTCAGAAACTGCTTGAAGGAACCTTATAAGACTGAAGCCCTTTCTCGTGAGAAAGTCCATTTCTCCATCTCCAAGTGGACTGATGGAAAGCCTGAAAAGCCCACTATCCGCTCAGATTCACCTGAAGAATGAGTTGCGTGGTTGGTCATTGAAGTCAGCAATTGGGAAGGACTCGAGGAGTTTAATTTTTGTTATTTTTGCAATTCTTGTACTATACCTGTGAACAGATTTCAGGGTTTGAGATGCTGC…
HAU-InDel159	AAACCTGCCCTACCGATCCT	GCAAACCAGGTGAAAGCCCT	FJ871000.1	CCATGAAGGAGGAGGAGGTCCCCAATTTAAGCCTTCCCCGGCAAAAATTCTCGGGCCGAAATTCGGCCCGGAGGGTTTAAACCAAGGGAATTAAAGGGCCCCCTTTTTTCCCCCCCCCTTTTTTCGGCCCTTGGGGATAGCCGAGCGATCCCCCCCAACCCCCCTCCCAGAATGTTGGGTCGAGCATCGATGCTATTGCCCTGTCGATCCATTTTGCCAGCAAGGGCTCGACCCTTCTCCACTGATCTGCCAGCGGCTCCCTCTGCGGATGCCACATTCACGGAGGCGTGGACTAAAGTGATCCCCAATATGGACCCTCCTAAAACTCCTCTCTCTTTCATGCAACCTCGTCCTCCCACTCCTTCATCCATTCCTTCCAAGCTTACTGTCAATTTCGTC…
HAU-InDel160	ACCAGCTTTGGTTCAATCCT	CAGAAGGAATCCCCGAGAGGT	FJ870999.1	CCAATTTGCTTCTCTTTAGAATGAGTTCGTGCAAATAAAAGGGGGAATTCGGCACGATTTTTCCAAAAAAACCAAATAAACGCCCAAAACATTTCCCCAATCTCCAAACCCCCAAAAATCCATCGCCACCAGGAGGAAAAAAGCAAAAGAACCCTACCGACGATGTTCCGGCAAGCGTCACGCCTCTTGGCTCGAACTACCACCCCATGGAGGGGAAGTCGAGCATTTTCGTCAGATGTACCAGCCACACCCGCTCAAGATTCGAGCTTCATCGAATCATGGTCCAAAGTCATACCCAACTTAGACCCTCCCAAGACACCATCTTCTTTCATGACCCCTCGCCCCGCCACCCCTTCTGCTATCCCTTCTAAACTCACCGTTAACTTTGTTCTTCCTTAT…
HAU-InDel161	TCGAAAACGCTGGCTGCTAA	ACCCCCATGGGTTCAGGAAA	FJ870998.1	AAACCCTAGCCTCTATCTGGGAGCCCTTTCCAATGGCTTCGCGTCGACTCCTCTCCTCTTTCCTCCGCTCCACTTCTCGCCGATCTCTCTCCAAATCTCCCAGCCCTACCCCTCGCCTCCCTTCACCTTCCCCCACGCGCCGCCCTTTTCCGTGCCCCTACTTTCTCTCACGCGATGCTGAGTACTCTACATCTGCGGCTGCTGCCGCTTCTGCTCCATCGCAGCCTCCTCCCGCTAAGAAGGGCGGAAAAGGTAAGATCACTGATGAGTTCACTGGTGCTGGAGCCATCGGTCAGGTTTGTCAAGTAATCGGTGCCGTCGTCGATGTTAGATTCGATGAAGGCTTGCCTCCGATTTTGACTGCGCTTGAAGTGATGGACCACTCGATCCGGCTTGTGT…
HAU-InDel162	TGGTTAGTCCATTTGTCCCCT	TCAAAATCTTCCGGTTTCCTCT	FJ870997.1	CCTTGCTGAGCCGAGCGACCTCCCAGAATGCTGCGTCGAGCATTGGGGCTCTTGCCCCGACCCATAGCAGCTGCAAGGGCTCGATCCTTTTCCACCGATCTGCCCGCCGCTCACACTGCCGATGCCACCTTCATGGAGGCCTGGAACAAAGTCATGCCCAACACGGATCCTCCTAAGACCCCTCTATCTTTCATGCACCCTCGCCCGCCTACCCCTTCCTCCATTCCTCCCAAACTCACTGTCAATTTCGTTCTTCCTTATGCTTCTGAGTTGTCCACCAAGGAGGTTGACATGGTTATAGTACCAGCCACAACCGGGCAGATGGGTGTTCTTCCAGGACATGTAGCAACAATTGCAGAATTGAAGCCTGGTGTGCTGTCAGTGCATGAAGGAAGTGAA…
HAU-InDel163	AACAAAAGAGTGCCTCACATT	TCCCATATGAGACATCAGCCCA	FJ600363.1	ATGAAGGTTTGTAATAAAAATTTGTTTCTATCAGCATTGCTTTGCATTGCTGTTGCAGGAGTTTTGGGTCAAGCTCCTAGTAATCCTCCTACGTCTACGCCGGCGCCACCCACACCACCGGCTTCTACTCCTCCTCCGACGACTCAAGCACCGCCTACACCAACCGCCACTCCGCCACTGGTTTCTACTCCTCCTCCCACTTCATCACCGCCCCCAGTGACAGCTTCTCCACCCCCAGTTTCAACTCCTCCACCCAGTTCTCCTCCTCCTGCAACTCCACCACCTGCTTCTCCTCCTCCTGCAACTCCACCTCCAGCTTCTCCACCTCCTGCCACTCCTCCACCAGCTTCTCCACCTCCCGCCACTCCACCACCTGCAACCCCACCGCCAGCAACTCCT…
HAU-InDel164	TCATTTCAACCGTTGCTGCAT	TGTACGACAGTCGAGCAGGT	FJ415218.1	CATCTTGTCTTGTCTCAAACAATGAGTTCTCAGACCCCGAGTCTCTTTTGCCTACTCCTGTTTCTCCTCCTTACTTTGAGTCCGAGCCATGCTCAACTCGGGGTCGGTTACTATCACAACTTGTGTCCTGGCGTTGAATCAATCGTCAAATCTGCAGTTAAACAGAAGTTGGAGCAGACATTTGTTACAGCTCCAGCAACTCTTAGACTATTCTTTCATGACTGTTTCGTCCGGGGGTGTGATGCTTCCGTGATGCTAGCTTCTTCATGGAACAAAAGTGCAGAGAAGGATAATACGGATAATCTTTCGTTAGCTGGGGATGGATTCGACACAGTGATGAAAGCCAAGGCTGCTGTCGATAGTGTACCTCAGTGCCGTAACAAGGTTTCATGTGCTGAC…
HAU-InDel165	GGTGCTCTGTGTGTGTGTGT	TGAAGATTATGAAACCCATTGAGC	FJ415215.1	GAATCTGAAACAGCAAGTTATCAATGGCAGGAACTGGGTTTCCGGGGTTTATCATTGTCTTTGGTCTATTAGCGTTTATAGGCTCAACTAATGCTCAATTGCAGATGAACTTTTATGCTAAAAGTTGTCCCAAAGCTGAGAAAATTATCTCAGATTATGTTAAAGAACACATCCCTAATGCTCCATCACTGGCTGCCTCTTTCATTCGCATGCACTTCCATGATTGCTTCGTCAGGGGCTGTGATGGATCAGTGCTTTTAAACTCCACCAATGGCCAATCACCAGAAAAGAATGCTGTCCCGAATCAAACTCTAAGAGGCTTTGATTTCATTGACAGAGTGAAAAGCTTGGTTGAAGCTGAATGCCCAGGCATTGTCTCTTGTGCTGATATCCTTACTT…
HAU-InDel166	TGGTGTTCATGTAGCGTCACC	CTTTACCTAGGCCTCTTGGGC	FJ415214.1	TTGACAATCAGGGCTTCCATGGAGTCCAAAATTTCCATCTTTCTCCCAACATATAATCTCTGCAATCTTCTCGTTCTTGTTTTCTTCTGTTTTGCTGCTTGTCCTTCACTTGGTCGCCTCTCTTTCAACTTCTATGCAACATCATGTCCCGCTGCAGAGTTGATGGTGAGCAACACTGTCAGGGCAGCTTCCTCCAATGATCCAACCATCCCCGGGAAACTACTGCGCTTGTTGTTCCATGACTGTTTCGTGGAGGGTTGTGATGCATCAGTACTATTACAAGGAAATGGGACAGAGCGAAGTGATCCAGCTAATACCTCTCTCGGAGGATTTTCAGTTATCGATTCAGCCAAAAGGGTGCTCGAAATCTTCTGCCCTGGAACCGTATCTTGTGCTGAT…
HAU-InDel167	TCTGCAGAAGGATTCATCAAAGGA	GCCAAAAACCCTTGTGAGTT	EU826465.1	TAACAAATAAGTAAATAAATATGTTTGTTTGTGTGGTTTTATGAGGAGTTAATATTGAGCTTGTAGCTGCTGATCAACTCTATTTAATGGTAGTGATTCCAATCCAAAATCCGCCTCAATTTTGGATGGATTGTCGGGCACTTGATTTCAAAGGGGTAGAAAAGCTAATTCATAATTTCTTCATTTTTCTCCTAATAAATATTTCCAAAATCTAAAGCCAAGGTACCTCTCTCCGGGATATTAGATTATGTTAAGCATGGGGTGAGTATAGGCTTAGATGATTATTATGGAAGACATAAATATCACAAATGCTTCAACCTAACAGCAAAGCTAGGAATTAAATCACCTTTTTTTTTTCTTACCACGTTTTTCAGAAATTGGGGGTAATTTCCACAATTT…
HAU-InDel168	AGTTTAACTGCATTTGTCGCAGG	TTTTTAACCCAACCACAACAACAAC	EU273289.1	CATACTAAGACAGTCTCCAATAAACCACTATCTTAGTGTGTGTTATTCTGCTTCTGGTTTTTCAATTCAATGGAAAGTTCAGTTGTTGTTCCATGGTTGATTTTAGGGGTTTTGATGGCAATTTCAAGCACTCAAGTTGAAGCAGCTGCCAGGGCTTTTTTCGTATTTGGTGATTCACTGGTTGATAATGGCAATAACAATTACCTTGCCACCACTGCTCGAGCTGACTCACCTCCTTATGGCATTGACACTCCTAGTCGTCATCCCACAGGCCGTTTCTCCAATGGCAAAAACATTCCTGATTTCATCACTGATGCACTTGGATCAGAGCCAACATTACCATATTTGAGTCCAGAACTGAAGGGAGATAAGCTACTTGTTGGTGCCAACTTTGCTTCT…
HAU-InDel169	ACCGTAACTACAGTCAGCGTA	ACTTCACCATTGCCATGCCT	DQ829776.1	GGAGTTCTTTTCCAGTCTGGTTTGTTCGGCCATGGCCGGTAGCAATGAAGTCAACCTCAATGAATCCAAGAGGGTTGTTCCATTGAATACATGGGTCCTCATTTCCAATTTCAAGCTAGCTTACAATCTACAACGCCGTCCTGATGGAACCTTCAACCGAGATTTATCTGAGTTCCTTGACCGTAGAGTCCCTGCCAATATAAACCCTGTCGATGGGGTTTTCTCCTTCGACCATGTCGACGGTGCCACCGGTCTTCTAAACCGGGTTTATCAGCCTTCTTCGTTGAATGAGGCTCAATGGGGCATGGTAGACCTTGAGAAACCTTTGAGCACAACTGAGATTGTTCCTGTCATAGTGTTCTTCCACGGTGGAAGCTTCACTCATTCCTCCGCTAATAG…
HAU-InDel170	ACAAACTCGGCCGAAAACCA	TCCTCGTCAACCATCTAAGGC	DQ122188.1	AAACAGAAAATGGTACATTGTCTGCCAAAGGTTTTTGTCATTCAAGACAAGCCGATTCTTCCATCAACTGCTGCTGTCGCAAAGGATGAGTATTGGCCGCCTTTAGCTTTCGATGCATCGATCCTTGGATCTGAATCCAACATACCCTCTCAGTTCATATGGCCTGACGACGAGAAGCCATGCCTGGATGCCCCAGAACTTGTAATTCCAACCATTGACTTGGGAGCTTTCTTGCTTAGGTACTCTCTTGCTGTATCAAAAGCGGCAGAGGTGGTGAATGAGGCATGCAAGAAGCATGGGTTTTTTCTGGTTGTAAACCATGGGGTGGATTCAGGGCTTATAGACAAAGCTCATCAGTACATGGACCGCTTCTTCAGCCTGCAACTTTCTGAGAAGCAA…
HAU-InDel171	CGTCGCAATCAATGCCCCTA	AGTTGCACTTGCAGGAGGTT	DQ116448.1	GAAAATAGACAACAAAAGCTTTGAGTTTTCTTTTTATTATTAGTTTTCATTTCAGTTTTATAGTTTGTTGAAATGGTTTAAGGCTTTAAGGAGAGATTCAAAATCCTACTCTCCGGGGAAAAGAGAGAGATAGGCGTACACTTCAATGGGTCTTTGCACCTCCAAACCCTCCCCAAACCCTTCTGATTCTACAAATGCCTCTATCAATACCCGGAATAACGATATCTACCGCAAGCCTAACTCTGTTTCGGCTTCTCCTTTACCTGATGGAGTAAACTCCAAGGAAGATCAAGGTAAACAAGGAGAAGAAGAAAAAGAAAGCTCCAATCCCAACAATGAAGGCAAGAAATCGCCGTTTTTCCCGTTTTATAGTCCCAGTCCAGCTCACTACTTGTTTTC…
HAU-InDel172	AATAGTACGATTTCCCTTCGCT	ACTGAGATATGAAAATCGAAAACCC	DQ116447.1	ATTGATATAACAATTTTGCTTTTCTTTCAATCTTTGAAATTTAAAAGATCTGATTTTTCATTACCTTTTTGAGAGAATTGGTTGAAGACTTAACTTCCGATTATTTCCGATGAGGAAAGGAAGAGGAGCCACCGCGGCTGCCGATGCAGCGATGAAACCGGCGGTAGAAGCCAACGGATCGGTCAAAGAACTAAGGTACAGAGGTGTTAGGAAAAGACCATGGGGAAGATTTGCAGCGGAGATTAGAGATCCCTTGAAAAAAACTAGGGTTTGGCTAGGGACCTTCGATTCGGCCGAAGAAGCTGCTCGAGCCTATGATGCGGCGGCGATTACCTTCCGTGGAAACAAAGCGAAAACGAATTTCCCTTTTAATTCCTCCGATTTCCCTGCTTTCGGAAT…
HAU-InDel173	TGCATCGATGTAGGGGGTGA	ACACCAAGTCTCTAAAACTGTTAC	DQ116445.1	GAATAACTTCGTTGTTGTTTTTTTTTTAACTAGATTTGTTGCGGGTGCTGCTAGTGACGAGAGAGAGAGAGAGAGAGAGAGAGAGAGAGAGAGAGAGAGAGAGAGAGTGACGGAGAAAAATGTCGAAGGCTGGTGCATTGGATCTGGCATCCGGTCTCGGCGGCAAGATCGAGAAAGCCGAAGTCCTTTCCGCTGTTGAACAGTATGAGCGATATCATGTCTTTTATGGAGGCGAAGAGGAAGAGAGAAAAGCCAACTACACTGACATGGTTAACAAATACTATGATCTTGTTACCAGCTTTTATGAGTTTGGATGGGGTGAATCTTTCCATTTTGCTCCCAGATGGAATGGGGAGTCTCTCAAAGAAAGCATAAAGCGGCATGAACATTTTCTTGCTT…
HAU-InDel174	AGTCCGCTTCTACCTTCGGT	AACGATTACGGAAAATCAAAGCCC	DQ116441.1	CCTAGCCGCTGTACTTCTACTCCCATTTTTCTTTGCGCATCTTCGCCCATCGCCAAGATGCAGATCTTCGTCAAAACCCTAACGGGGAAGACTATAACCCTAGAGGTCGAGTCTTCGGACACCATTGACAATGTCAAAGCTAAGATCCAAGACAAGGAAGGCATTCCACCTGACCAACAACGTCTTATCTTCGCCGGCAAGCAACTCGAAGATGGCCGCACCTTAGCCGACTACAACATCCAGAAGGAATCCACTCTACACCTTGTCCTCCGTCTCAGGGGAGGTGCGAAGAAGAGAAAGAAGAAGACCTACACCAAGCCCAAGAAGATCAAGCACAAGAAGAAGAAGGTCAAGCTCGCTGTCCTCCAGTTTTACAAGGTGGATGAGTCCGGGAAGGTT…
HAU-InDel175	GTGTGATTGGGTTTAAAAAGATTGC	CGGCCCGACCAGTTTTCTTT	AY887895.1	ACGGCCGGGGGTCCCCTTATCACTCAGCACTTTATTCTTCTCTCTCCATTAATCTTCATTGAAAGAAAATCATCTTTGCTTTCACCCATGACCACTGTTTATGACCCTTCACACCATCTCACCTCCAAAAAATTGTGTTTCAAGGACCTTGAAATCCCTCCAAGGAAAAAGCAACTCCATTGTTGCCACAACGCCGCCGCCATGGAACTTCCCCACCACGAAGCTAGGCTCCACAAATACCTTCCTTCCAATGAAGACGATGACGGCACCGATGATCCATACGGCACCGACCATTTCCGCATGTACGAGTTCAAGGTAAGAAGGTGTACAAGGAGCCGTAGCCATGACTGGACTGACTGTCCTTTTGCTCATCCAGGTGAAAAAGCCCGACGTCGTGAC…
HAU-InDel176	GTCATGCTTCAGGTCATGGCA	AGGCCATAAGCATAGCCATT	AF118230.1	CTTAACACAAGTTACAAACTCAAAAACCCCAAGTTCTCACTTTCAAAAAACTTCCCACATTCACCATGTCTGACAGGTGCGGCAACTGTGACTGCGCTGACCGCAGCCAATGCACGAAGGGAAACAGCAACACCATGATCATTGAGACTGAGAAGAGCTACATCAACACTGCTGTGATGGATGCTCCAGCTGAGAACGATGGCAAGTGCAAGTGCGGTACTGGCTGCAGCTGCACAGACTGCACCTGTGGCCACTAAGCCAACATACAATGGTCATGCTTCAGGTCATGGCATATATAGGGATCTAAATAATGAATTTAAGGTTGAATAATTTGTCTGTTGTAGTTTGTGTGGTGACTTATATCTGTCAGTTAACCTTTGTATCCTTTACTATGATGTA…
HAU-InDel177	AGTACTTGAACCGAAGCCCG	CCGCACCCAATCTGAAAGGT	GU142863.1	ATGGATTTTGGACGGAACAAGAGGGAATCATGGAAGAATGTATTAACATTGGCTTATCAAAGTTTAGGTGTTGTTTATGGAGATTTAAGTACTTCCCCTTTATATGTATACAAAAGTGCATTTGCTGAAGATATTCATCACTCTGAGACAAATGAGGAGATTTATGGGGTTTTATCATTTGTGTTTTGGACATTAACATTGATGCCATTGTTGAAATATATGTTCATTGTGCTCAAAGCTGATGATAATGGTGAAGGTGGCACTTTTGCTTTGTATTCATTGCTTTGTAGACATGCAAGGCTTTGTTCATTGCCTAATTGTCAGCTTGCAGATGAAGAACTATCAGAGTACCAAAAGGATGGGATTTCATCAATTAGTAAGAGCTTTTTAGGGTCTAGT…
HAU-InDel178	GGATTTCGTGATGGAAAATTCGGG	ACAAGAAAACTTGCACGCACA	EF672631.1	ATGGCGATTACGAAGCAACATTTGATCCCGCTTTTCGCTATCTCATTTCTCTTGTTTTTCCAGCTCCATTGCTCAACAACTTCAGCCCAGGCTCCCGCTCAGTCTCCCGCACCACCTGGTCCACCAGACGTCACCAAAATCCTGCAAAAAGCCGGCCAATACTCCGTCTTCGTTCGTCTTCTCAAATCCACCCAAGTCTCCGACCGTCTCATTGGCGAGCTCAAAGACACAGATGATGGGAAGACCATTTTTGCCCCCACTGATAAGGCTTTCTCCGCCCTCAAATCTGGTGCCTTGAATTCACTCAACGATGAACAAAGGGTTCAGCTGGTGCTATTTCACGTCATCCCAAGTTATATCCCATTATCCCAATTCCAAACAGTTAGCAACCCTATGAGA…
HAU-InDel179	GCGGATATATATGAAGTTTGTCTGC	GTGGATAACAAGAATATGTTCAACG	EF672630.1	ATGGCTTCATCATCTCCTCTTTCTCCCATTCTCCTCTCTCTGTTTCTAGTATTCATTTGTGGGGTGTCAGCTCAAACGGCTCCCGCCCCTGCCCCCTCTGGCCCCTTGAATTTCACTGGAATCCTTGACAAAAATGGCCAATACACCTACTTCCTTCAGCTTTTGGCACAGACTCAAGTTGGGAGCCAAGTACAAACTCAACTCAAAACCACCACTGAAGGCTTTACCGTCTTTGCTCCCACAGATAATGCCTTCAACAACCTCAAACCTGGTACCGTCAATAACCTGGACCCACAACAGAAAGTACAACTAGTTCTATACCACGTTATTCCCAAATACTACTCCTTGAACGATCTCCAATTTGTTAGCAACCCCGTTAGAACCCAAGCTGGTGAGGAT…
HAU-InDel180	GGCAGCACACCTCTGAGTTT	CACAAGAACTTCCATTCTTAACACA	EF672629.1	ATGCAGTTTTCCAGGAATTTTATGATAATTTGTTCTGCATTGCTCCTGTGCTCTTCCTTGACATATGGGCAAACGGCTACTCCACCGGCTCCGGCGGCAATGACCCCAACTCCGACACCTGCACCGGCTCCGGCACCTGAATACGTAAACCTAACTTATTTACTCTCTGTGGCTGGTCCATTTCACACTTTCCTTAACTACCTTGAATCAACTAAAGTGATTGACACCTTCCAAAACCAAGCCAACAACACTGAACAAGGCATTACAATTTTCGTTCCGAAAGACGATTCGTTCAAGGGTCTTAAGAAGCCGTCATTGTCCAAACTCAGTGATGATCAGCTTAAATCGCTCATCCTTTTCCATGCCTTGCCCAAATACTATGCCCTTGCCGACTTCAAT…
HAU-InDel181	AGGGACTTTCATTTCGAGTCT	ACTGCAGAACAAGAACTCACA	EF672628.1	ATGGAGTTTTCCAGGGTTTCTATGATTAGTTGTTTTGCATTTCTCTTGTGCTCCTCCTTGGCATATGGTGCCTCTAGTCCTCCAGCTCCTATGGCAATGAGTCCCAGTCCGACACCGACACCGGCACCAGCACCTGCACCGGAATATGTAAACCTAACTTATTTGCTCTCTGTGGCTGGTCCATTTCACACATTCCTCAACTACCTTGAATCCACTAAAGTCCTGGATACTTTCCAAAACCAAGCCAACAACACTGACCAAGGCATTACGATTTTCGTGCCAAAAGATAGTGCCTTCAAAGCTCTTAAGAAGCCTTCATTATCAAATCTCACTAATGACCAGCTTAAATCACTCATCCTTTTCCATGCCATGCCCAAATTCTACTCTCTCGCGGACTTC…
HAU-InDel182	TGGTGGTGATCAAGATGGCG	TGAAATCAACAACACGAACTCA	EF672627.1	ATGAGGCAACAATATGTCTTCACTACTCTCACGTTGCTCATCCTGTTTTCCCTCAGTTGTTCAACAACATTAGCCCAATCTCCGGCACTGGCCCCGGCACCTTCTGGCCCGACAAACGTCACCAAGATCCTCGAAAAAGCCGGTCAATTCACCCTCTTCATTCGTCTTCTAAAGTCCACTCAAGTGGCCAACCAGCTGCTCGGTCAGCTCAACAATTCCAACAATGGTATGACCGTTTTTGCACCAACGGACAATGCTTTCTCCAGCCTTAAATCGGGCACATTGAATTCACTCACCGATGAACAAAAAGTGCAGCTGGTGCAATTCCACATCGTCCCAACATACCTCACCTCGTCTCAGTTCCAAACCATTAGCAACCCTTTGAGAACCCAAGCTGGT…
HAU-InDel183	GAACGGGGATGCTAAAGCGG	TCTCCTCATAAAACTACCCCCT	DQ174260.1	ATGGCTGAGGAGAGGAATTATATAATAAAGGTAGAGGAAGGGAAGGCCGCCACCGATGAAAGACCGTCGATCGGCCCCGTTTATCGCAGTTGTTTTGCCGAGAATGGTTTCCCTGCTCCGATTCCTGGAATGGAGAGTTGTTGGGACATCTTCCGAATGTCAGTTGAGAAATATCCTAACCACCATATGCTCGGTCACCGGCAGATTGTGGATGGGAAAGCTGGAAAATATGTGTGGCAAACTTACAAACAAGTTTACGACATTGTAATGAAAGTAGGAAATTCCATTCGGAGTTGTGGTGTTGAGGAGGGAGGAAAATGTGGTATATATGGTGCCAATTGCCCAGAGTGGATAATGACCATGGAGGCCTGCAATGCTCATGGACTCTCTTGTGTTCCT…
HAU-InDel184	CTTCCAAAGGCGTCGGTGAT	TGGGTCATCAAACAACTTACCA	DQ174259.1	ATGGCTGGAAATAATTTTGTAATAGAGGTAGAGAAAGGTAAAGACGCCAGCGATGGACAGCCGTCGATCGGTCCTGTTTATCGCAGTTCTTTTGCTGCTAATGGATTCCCTGCTCCGATTCCTGGAATGGAGAGTTGCTGGGACATTTTCCGTATGTCAGTTGAGAAATATCCTGACAACCGTATGCTTGGTCGCCGACAGATTGTGGATGGGAAAGCTGGAAAATACGTGTGGCAAACTTACAGAGAAGTTTATGACATTGTAATAAAAGTTGGGAATTCCATCCGAAGTTGTGATGTTGTGGAAGGAGGAAAGTGTGGTATTTATGGTGCCAATTGCCCAGAATGGATAATTAGCATGGAGGCCTGCAACGCTCATGGACTCTATTGTGTTCCTTTA…
HAU-InDel185	AGGCTTTTGCAACGGGGAAG	ACCCGAAACTACGGGTTTATCA	DQ402083.1	ATGGCCAATGCTGCATCGGGAATGGCTGTGCATGATGATTGCAAGTTGAAGTTCCAAGAACTTAAGGCAAAAAGAACCCACCGCTTTATTGTTTTCAAAATCGAGGAGAAGCAGAAGCAAGTTATCGTGGAGAAGCTTGGTGAGCCAACTGAGAGCTATGAAGATTTTACTAAATGTCTTCCCGCTGATGAATGTCGTTATGCTGTGTACGATTTTGATTTTCTAACAGCCGAGAACGTCCCAAAGAGCAGAATCTTTTTCATCGCATGGTCTCCCGATACATCAAGGATCAGGAGCAAAATGATATATGCTAGCTCCAAAGACAGATTCAAGCGAGAACTGGATGGAATCCAAGTGGAATTGCAAGCAACAGATCCAACCGAGATGGGTCTTGATGTC…
HAU-InDel186	TCAACTTTGGATCTTGGAACTTGC	TCGTTATGAAATTTGGTACCCC	DQ402079.1	ATGGCAAACGCGGCTTCAGGAATGGCTGTGCATGATGATTGCAAGCTGAAGTTTTTAGAACTGAAGGCTAAAAGGACTTACCGCTTCATAGTTTTCAAGATTGAAGAAAAACAAAAGCAAGTTGTTGTGGAAAAGGTTGGTGAACCTACTGATAGCTATGAGGCTTTCACTGCTAGCCTTCCAGCCGATGAGTGTCGATACGCTGTGTATGACTTTGATTTTGTGACCGATGAGAACTGCCAGAAGAGCAGAATTTTTTTCATTGCCTGGTCTCCTGATACATCAAAAGTAAGAAGCAAGATGATCTATGCGAGCTCAAAGGACAGGTTCAAAAGGGAATTGGATGGCATCCAGGTAGAGTTGCAAGCTACCGATCCTTCCGAGATGGATCTCGATGTC…
HAU-InDel187	TTATGGTGTCAAAGATGGACTCGG	AAAGAAAAATGATTGATCCCCCGT	DQ402078.1	ATGGCAAACTCAGCATCGGGCATGGCAGTAAACGATGAATGTAAAACCAAGTTCTTGGAGCTAAAAGCGAAGCGAAACTACAGGTTCATCGTCTTCAAAATAGAGGAAAACCTCCAACAGATTGTAGTGGAGAAAGTAGGTGCACCCAAAGACAGCTATGAGAAATTATGTTCCAGTTTGCCGTCCGATGAGTGTCGTTACGCTGTCTACGATTTCGATTTCACCACCGATGAGAATTGCCAAAAGAGCAAGATTTTCTTCATCGCATGGTCACCAGACACATCGAGGGTGAGGAGCAAAATGTTGTACGCAAGTTCCAAAGATAGGTTCAGAAGAGAACTGGATGGTGTTCAAGTTGAATTGCAAGCCACCGATCCCAGTGAAATGAGCTTTGATATC…
HAU-InDel188	TCCGTGGACGTTTCAGATCA	GACTCAAATGGCAAACGGCG	AY887897.1	GCGGCCGGGGTCCACAACCCTTATCACCATCGTTTTCATTCCCCATTTAACTCACACCCAGTTTCATAGATTTTCTATACTACCCCAACATTACTCTCTCTAGGTATTACCATAATTTTCCCTTCAATTCTGTTTTCTTTTCTCTGTTTGTTTCTCGAGAAAAGTACCTAACTTTTTTCTTTTCTTTTTTGAAAATCTACGTGAGCTTAAAAAATTCAGATTCTTACATTTTGAGCTTCAGTGCAGAATCAGGAAATGGTTAAAAGGTATGGAGTGTTTTGATGTGTGGAAGATATCATGTTGCAGTGCGTAGCTGGTGTGAAGCATTTATTTGCTTCTGTACTGCAATGTTGTGATATTGATTTGTACAAACAATCTAGAGGTCTCGGTGATCCCGAA…
HAU-InDel189	CCACTCTTTTCCTTTGTTGTTGCT	TCACACAAAGCAATACACTGAAC	DQ825801.1	ATGGGGTTTGCAGTAGCAACTAAAGCTGCCTTGCTCCTGCACCTTTCCCTTTTCGTACTGAGTAGCTTCACGGTGTCTTCTCAGATCTTGCCTGAGGCTTTGCCTCCTCATTACCATGGAATTTCGCCTGTAGTGCCACCTGCTCACCCACCAAGCCACCACCACCACCATCACCATCCCCATCCGCATCCGCATCCGCATCCGCATCCGCATCCCCACCAGCCAACCCCTTCCCCTACTAAGCCCCCAACTCACCCACCTGTTTACCCCCCACCCAAAGCACCCAAGATTGCTCCAGTTTATCCACCACCCAAGTCACCAAGCAAGCCGCCAACTTACGCTCCTCCTCCCAAGTCACCCAGCAAGCCGCCAACTTACGCTCCTCCACCCAAGTCACCC…
HAU-InDel190	GCAGGTTGGAGGGAGAACCA	ACAGAAGCTAACTCTCAAAGTCT	DQ680831.1	ATGGCGACCGTCTCTCCAACTCCTCTGTTGAAAGATGAGCTCGACATCGTGATTCCCACGATTAGGAACTTGGACTTTTTGGAGATGTGGAGACCCTTTTTCCAGCCTTACCATCTCATCATTGTTCAAGATGGTGATCCTACCAAGACTATCAAGGTCCCTGAAGGCTTCGATTATGAGCTTTACAATAGGAACGACATCAACAGGATTTTGGGTCCTAAGGCTTCTTGTATCTCTTTCAAGGATTCTGCTTGTAGGTGCTTTGGGTACATGGTTTCCAAGAAGAAATACATCTATACCATTGATGATGACTGCTTTGTTGCTAAAGATCCATCTGGAAAAGACATCAATGCATTGGAGCAGCACATACAGAACCTGCTGAGTCCATCCACTCCATTT…
HAU-InDel191	TTTAGCTTCGTCAAGCGGGG	TGGGTGAAAAAGGGCACAACA	DQ444282.1	GAATTCACTAGTGATTCGCGGATCCGAACACTGCGTTTGCTGGCTTTGATGAAATGTTTTGACGATAAAAAATCGAATCTTTCTTTATCTTTCTTCCATCTCAAAAGCTACAAAAACCCGTTTGCAGAAAAATTAAAAAAGAAGAGTTCAATCTGTAATTGGTCCCATGCAATTCTATTGGAAAATAAGTTCCAGGAAAAGGATAAAAGTATGTATAGCAATTTCAAAGAACAAGCGATAGAGTACGTGAAGCAAGCGGTACAAGAAGATAATGCAGGGAACTACAGCAAAGCGTTCCCTTTATACATGAACGCGCTCGAGTATTTCAAGACCCATTTGAAATACGAGAAGAACCCCAAAATCAGGGAAGCAATTACCCAGAAATTCACCGAGTATTTA…
HAU-InDel192	AAACTGCCTTGCCTGCAACT	AAGGTACCAGCACTCATATCAT	DQ250028.1	CTTAAACCCTACGAAGTTTTACTAATAATTAGTTGAAACAAAAAAGCTTACGTAGTACCAAGAAAAGATACCTTGTTTTATTGATCTTCAAGTCCTGGGGATGATGATGAGTCGTGGTTACAACAGGTTAGCCAGCTCCATGTTTACAATGGTCAGCCCTCGATTCTTTTCCACAGCAGCAACACGGGGGGTCCTCTCCAACGACATGGTGAAGGCTCCCGCCGTTGGACTTGGCGTGCGCTGCAGGAGCTCTATGGCGGCGATAGCTGGCGGTGACAAGGAGCAGGAGAAGAAACAAGCAGTAGGCGGCGGCGGCGGCTCCTCCAAGGATGACAAAGAGATCGTCAGTTATTGGGGCTTGGATCCAACTAAGGTGTCCAAAGAGGACGGCTCCCCATG…
HAU-InDel193	TTTATTGGCACCCGCTAGGC	GATTCGTTTCATGGCATGGCT	DQ204496.1	ATAGCACACACCAGCCTTTTGATTAGCCTCTTTCTATTTGTCAAAAATGGCAACATCAGCAGTTTCTGCAACTTTTCTGCTTTTCGTCTTTGGTTTTTGCTTGCGAGGCGCCTTTGGTGATTATGTGGGAGGATGGCAAGGTGGCCATGCTACATTTTATGGGGGCGGTGATGCATCTGGCACAATGGGAGGCGCTTGTGGATATGGTAACTTATATAGCCAAGGTTATGGGACCAACACTGCAGCACTTAGCACTGCTTTGTTCAACAATGGCCTCAGCTGTGGTTCTTGTTATGAAATGAGGTGTGACAGCGACCCCAAATGGTGCCTGCCTGGATCCATTACCGTCACTGCAACCAACTTCTGCCCCCCTAACTTGGCCTTGTCCAATGACAATGG…
HAU-InDel194	GGGGCTCTAAATTTACTGAGATAGC	GGCATGACAGAAACAGCCCA	DQ224383.1	TCTACCTACTACGCATACATACATGCACGCAAATGTAGAATCACAGATATGGCCAATTTGTCCCCCGAAGTGAACCCACCAACCCCTCAAATCCCCGACTCTACGCTCGATCTTGTGCAGTTGCCAAATCACAGCAACCTACCTTCCATCCCGACGCCAAACCCTGTTCAATATAGCTGGCCTGGTTCCGGAAGGCATTCTAGTTATCGGGGAATACGAAGCAGGAGCGGCAAATGGGTATCTGAAATACGCGAGCCGCGTAAAACCACGCGTATATGGCTCGGAACGTACCCCACTCCTGAAATGGCAGCCACCGCGTATGATGTGGCTGCTATTGCTCTAAAAGGTCCCGACACGGATTTGAACTTTCCGGATATGATTCTTTCGTATCCAAAAGTG…
HAU-InDel195	GGAAACCGATGACCTAGTTGCT	TGAAGATTCTCCAACCCCCA	DQ123837.1	CACAAAAAGAAAAAAGAGCTTCATCCACCACTCTAAACAATGGAAAAGATTCAGCACAACCATGTACAAGCTAAAGGACTAAAGCTTCATGTGGCCCAGATTGGAACTGGTCCCAAGGTGGTGGTATTCTTGCATGGGTTCCCGGAAATTTGGTATTCATGGAGGCACCAGATGGTTGCGGTGGCTAATGCTGGCTACCGAGCTATTTCCATTGATTTTAGGGGCTATGGACTCTCAGAGCATCCATCAGAACCAGAGAAGGCAACCTTTAATGATTTTGTTAATGATGTCGTTGCCGTTCTCGACTCTTTGGGCATCACTAAGGCGCATCTTGTTGCCAAGGATTTTGGGGCCTTTGTAGCAGCCATGGTGGGCATACTTCACCCTGATAGAGTGTCC…
HAU-InDel196	AAAGGTAGAGGGGAAAGTTCTTTGT	TGTTTCACTCTAGGAAACCTCAACC	DQ118243.1	GAAAACTTGCTGTCATCTTTTTGACTCTTTGGGGAGGGAGTTGGAACTTGGATACCACCCTTTTTTCCTCTTTTTAAGTCAGCATCCTCACTGTCTTACACTTTGATTTCTATATATGTAATGCTGCAACATCAAATCCTTTGTCTTACTCTTAGACTCGTCTTAAAGCTCCCACCAACATAAACTAAACCCTAAAAACACAAGAAATCAACTGCAGTTTTGATAATGGGAAGACAACCTTGTTGTGACAAAGTTGGTGTCAAGAAAGGGCCATGGACTCCTGAAGAAGATCTCATCTTGGTGTCTTATATTCAACAACATGGTCCTGGGAATTGGAGGGCTGTTCCCACCAAAACAGGTTTGCTTAGATGTAGTAAGAGTTGCAGGCTTAGGTGGGCT…
HAU-InDel197	TAAGTCTGATAAATGCTCTGATGGA	CCACTATCAGGGTTCCTAGTGGA	DQ116443.1	CAAACATATTACTGCTCACTATAGCCTAATAGTGGAATTGTTGAAAGAGAAAACAAAAATGGAGGTAGCTTTCCCTGTTATTGACTTGTCCAAAATCAATGGTGAGGAGAGAGGAGCCACCATGGACATGATCAAAGATGCTTGTGAGAATTGGGGTTTCTTTGAGCTGACGAACCATGGAATATCTCATGAACTGATGGACACTGTGGAGAAACTGACAAAGGAGCATTACAAAAAGTGCATGGAGGATAGGTTCAAAGAAATGGTGACAAGTAAAGGTCTTGAAGTTGTTCAATCTGAGATCACTGACATGGATTGGGAAAGCACTTTCTTCTTGCGCCACTTGCCTGAATCAAACCTTTATGAAATTCCTGATCTTGAATATGATTACAGGAAGGT…
HAU-InDel198	TAGAGAGTGCCTGCAGGTGT	GGTCACTTCCGACAGCCAAA	DQ116442.1	GCTAACATAACCTCATTGATAGAAAAGCTTAGTAAAATCCCCGGGATAAACAAAAAATGGAGCTCACTTTCCCTGTAATCGACTTCTCCAAACTCAATGGTGAGGAGAGAGCAGCCGCCATGGAAATGATCAAAGATGCCTGTGAGAATTGGGGTTTCTTTGAGTTGGTGAACCATGGAATATCTCATGAGCTGATGGACACTGTGGAGAGGCTGACAAAGGAGCACTACAGAAAGTGCATGGAGCAAAGGTTCAAAGAAATGGTGGCCAGTAAGGGTCTTGAGGCTGTTCAATCTGAGATCAATGACATGGATTGGGAAAGCACCTTCTTTTTGCGCCACTTGCCTGAATCTAACATGTCTGAAATTCCTGATCTCGAAGAAGATTACAGAAAGGTGA…
HAU-InDel199	GCGAGCCAAGATACAGTCAGG	TCCCAGTTGCAAATCCGAAGA	AY972810.1	GCAGACACTAATCTGAAGCATCATCTCGTGTTTTTGTGCTCTTAGATTCTTTGATAGTGTTCAAAGTCCACACAAGGTTTGAGTGATGGGGAAGGACTCAAAATCAAAGGAAGCAAAGGGAAAGGGCAAACAAGCTGGAGGTGGAAGCGATGAAAGTGCTTCAAAGGGTAAAGGGAAAGCTGGGAAGGGAGATGGCCTTGGCACCTGCACTTACGTTAAAGCAAGGCACATCTTGTGCGAGAAGCAAGGGAAGATCAATGAAGCGTACAAGAAACTGCAAGATGGTTGGCTTAGCAACGGCGATAAGGTCCCACCAGCTGAATTTGCAAAGGTAGCTCAAGAATATTCTGAATGCCCTTCAGGGAAGAAAGGTGGAGATTTAGGATGGTTTCCGCGGGG…
HAU-InDel200	ACAAGTTCCCTACATTATTGCTTGT	GGAGCGAACAAACTAGGGGG	AY899302.1	ACAAATCAAATACCTACTGCAATTAAAATCCCAGAATTACTTAAACAACAATGGCTACCTATGAAGGTAAAGTTTTCACTGAAGAACAAGAAGCTTTGGTGGTCAAGTCATGGACTGTAATGAAGAAGAATGCAGCTGAATTGGGTCTTAAATTCTTCTTGAAGATATTTGAGATTGCACCATCAGCCAAGAAACTATTCTCATTCTTGAGAGACTCAAATGTTCCATTGGAGCAAAACACAAAGCTGAAGCCCCATGCCATGTCTGTCTTTGTCATGACATGTGAATCTGCAGTTCAACTGCGTAAAGCAGGCAAAGTTACAGTGAGGGAATCAAATTTGAAGAAATTAGGAGCTACCCATTTTAAGTATGGGGTAGTTGATGAACATTTTGAGGTAA…
HAU-InDel201	AGGCAATGGTGGCAGATTCA	CGGCTGAATATTGACGCACAC	AY887896.1	ACGGCCGGGGATCTTTATCACCATTTTTTTTTTAAAACTCACCGCTGGTTTTACAGATTTTCCATAATACACCCATTCAATCTCCCCCAAAATAGGCAATAACATGTTTTTGCTTCCATAAATTCATTATTCTTCTCTGTTTTCCGAGAAAATTGAGAAGGAACGGTTTTTGAAATCTGTGTGAGCTTAAGATATTGTTTTGGGGTTGACGTCATCAAGTATACGACTCCTCACAATTCAGGCTCCGACATTTCAGCTTCAGTCTGCAGAATCAGGAAATGGTTAACAGGTATGGAGTGTTTTGATGCGCGGAGAATATCATGTTGCAGTGCTTAGACGGATTGAAGCATTTATTTGCTTCTGTATTGCACTGTTGTGATATTGATTTGTGCAAGCAAT…
HAU-InDel202	AGAGAACTGGCTTCCTCATTTCA	GGCAACCCAAAATTGTTGCCA	AY695833.1	AATTCGGCACGAGTCGGAATATAAAATATTTTTATGATTTGGGTTTTGAAAATTAATTTAAATGAATTGAAATTCTGAATTGAGTTTGAAAAAGAAATTGTGATATATTTTGTAATTTTTGAGTAAAAAAGAATGGGATTGGAATTGATTTCACAAGTTTCCGTAATATCAGTTTTGGAAGAAGTTATTCAACAGCATGGAAATCGAATTGAAGATGTTGCTAATTTGGTTTCGAGAAATACCGACGAAGCTTCTTTGCAAAGAAATGATGCTGCTGGGTGGCTGAGAAAAACAGTTGGTGTTGTACTTGGTAAAGATTTGCCAGCTGAGCCTTCTGAAGAAGAATTCAGGCTTGGGTTGCGAAGTGGAAAGATCCTTTGCACTGTTCTAAATAAGATT…
HAU-InDel203	ACAGGGTAGCCGGCCTAAAT	GGCTCCTGCCACCATCTCTA	AY628139.1	AGGGTTTTGCTTGTATGCTTTCATGGCATCAAGATCATGTGCAAATTTTTTACACTTAGCCTCTGGGAATCTACTTGATATTCCTCAAACTCCGAGAGGTCTTCCTCGGGTAATGACTGTTCCTGGGATTATCTCTGACATGGACTCTTGTAGCAGTAATGATGGGGATTCAGATGTTGCTTCATCTGGGTGTAGAGAACGCAAAATTATAGTGGCAAATATGTTACCTTTGCATGCTAAAAGAGATCGTGAAACTTCGAAATGGCGCTTCAGCTGGGATGAGGATTCACTTTTACTACATCTAAAGGATGAGTTTTCTCCTGAAATGGAGGTTGTATACGTAGGATCTCTCAAGGTTGATATAGATGTGAATGAACAGGAAGAAGTTGCCCAAAAGCT…
HAU-InDel204	CTCATGGAATAGCAAGTGCCCA	AGGAGTATTTACTAACTCAGCGA	AF509502.1	TTTTTCTCCTTCTTATGGCTTACAAGTTATAGTTTCCAGAAACAAGGGGAAATAAAAAAAAATCCATTTTGTTTTAGGATTTTGGTCTTCTTTTATCTTTTGGGTCATGGAGCTAGGTGATTGTTGTTTAACATCAAGTCCAGCAAGCGGAGAGAAGCGAAAGCTGCATAGGACACAGCAAAAGGAGAAACCATTCAGAGGGATAAGGATGAGGAAGTGGGGAAAGTGGGTCGCTGAAATCAGAGAACCCAACAAGCGGTCCAGGATTTGGCTTGGTTCTTACACCACCCCTGTAGCCGCCGCTCGTGCTTATGACACAGCCGTTTTCTACTTGCGGGGTCCTTCCGCCAGGCTCAACTTCCCTGACCTCATATTCCAAGAAGACGAGCTTAGGGATAT…
HAU-InDel205	CGAAGTTGTCGGTAATGCAGC	AGCAAACTCGTGAAAGGGAA	AY345606.1	GAAAACCAATCGCAGATCTTTCTCTACAAATACTTTGCTGCAAATTCTCCCAAATTTTTCAGAAAATCTAACACAAGGGAAAAAAATGAGAGAGATCCTTCATGTTCAAGGTGGACAATGTGGGAACCAAATCGGTTCCAAGTTTTGGGAGGTTGTTTGCGATGAGCACGGCATAGATCCAACTGGAAGGTACATTGGTTCCTCGGATCTGCAGTTGGAGCGTGTTAATGTTTACTATAACGAGGCTTCATGTGGTCGCTTTGTTCCTCGTGCTGTGCTCATGGACTTGGAGCCTGGTACGATGGACAGTGTCCGAACTGGTCCTTACGGCCAGATTTTCAGGCCAGACAACTTTGTTTTTGGACAATCCGGTGCTGGAAACAACTGGGCCAAGGGCCA…
HAU-InDel206	GGATGTACCGTTATCCGTTTGC	CCAAAAACTAGTACATTATCCGAGG	AY345605.1	GAAAATTTATCTTAGAAGGTGTCTTAATAAACGCCTTCTTTCTTCTTCTTCTCCCTTTCTTTGCTTTTTCGAATTTTTCTTAAGCGAGAATGAGAGAGTGCATTTCGATTCACATCGGTCAGGCCGGTATCCAGGTCGGAAACGCCTGCTGGGAGCTTTACTGCCTCGAGCATGGAATCCAGCCTGATGGTCAGATGCCAAGTGACAAAACTGTCGGAGGAGGTGATGATGCTTTTAACACCTTTTTCAGTGAAACTGGTGCTGGGAAGCACGTCCCTCGTGCCGTCTTTGTGGATCTTGAACCCACTGTTATTGATGAAGTGAGAACTGGTGCTTACCGCCAGCTCTTCCACCCAGAACAACTCATCAGCGGCAAGGAAGACGCAGCTAACAACTTTG…
HAU-InDel207	GCGAAGGTCAGGGACGACTA	TGGAAATATCACCCAAAGTTGCCA	AY345603.1	GAAAATATCCACAGCGGCGTCTTGATACACGCCCCTTCTTACTTTTATCATTCAATAATTTTCATCAACGAAGAAAAATGAGAGAGTGTATTTCGATTCACATTGGCCAGGCCGGAATTCAGGTCGGAAATGCTTGTTGGGAACTTTACTGTCTCGAGCATGGCATTCAGCCTGATGGACAAATGCCTAGTGACAAGACTGTTGGTGGAGGAGACGATGCTTTCTACACCTTTTTCAGCGAAACCGGTGCCGGAAAACACGTCCCTCGAGCTATATTTGTTGATCTGGAGCCTACTGTTATCGATGAAGTGAGGACTGGAACATACCGCCAACTGTTCCACCCTGAGCAACTCATCAGCGGTAAAGAAGACGCTGCAAACAATTTTGCTCGTGGCCATT…
HAU-InDel208	TGCATAGCATATGGATCAGTCTCC	AGACTCGAAGTTGAAGCTGACA	AY368487.1	CTCGAGACTAGTTCTCTCTCCTTTCCAAGACAAAGCTTCATATTATCTTTTTTAGTTCCGACAAAAGAAAACGAAAAAAAAGAAGAAGAAATACAATCGTTTTCTTTTTGAAGTCGGGTTTTAGTTTTTGGGGTGAAAAAAATGTTGGGAGTATTTAGCAGTGCGATAGTGTCTCCGCCGGACGAGCTGGTGGCGGCCGGTTGCCGAACTCCATCACCTAAGATAACGGCGGACGCTCTGGTGAAACGGTTCCTTGAGACGAACTCCTCCGGCGTGTCCATGCACATCGGAGACCATGTCCAATTCGCTTATTCTCACCATAAAGAGTCTCCTTTACAGCCCAGATCATTTGCTGTGAAAGACGAAATCTTCTGCTTGTTTGAGGGAGCCCTTGATAAC…
HAU-InDel209	TGCATCGGAAGAAAGGGTGT	ACAAACAAATCGCACAACACTG	AY289200.2	AGGATCCCGCAGAACGCGGCCTGCGGTAGGATCCCGCAGAACGACGGCCAGAGCTTCAATGTGTGTAAACCGTTAGCAACGGCTTAAAAGTTAAAACTTCAAAAGCAATGAAAAGCCCAAAACAACAAGGGCTAAGACGTAATTTCGTCCCTCGGTTTAAACGTCGCCGTCAAGGCACTCTATTCCACCAATCTAAACGGAAAACAGGGCCAGAAAAAAAAAGTTTAAAGCAAAAGTTTTTTGTTTTTTAAATTAAAACCCTAGAATTTGTGAAATTTTTTTGGGGGGATTTGATGCTGAATTCGAAATGGTAGGAAATTCGCTTGCTGGATTACAAGATCACTTGAAATTGGCTCGAGAATACGCTCTTGAAGGCCTCTACGACACTTCAATTATTTT…
HAU-InDel210	TGCATCTGTTAGAGGACAAAATCT	CTTCCAACAGGTTGGGGGAT	AY346330.1	CCATTTTACTCATAAGATGGGGTCTGCTGAGAGAACAAAGAAGGAAGTACAGCTATGGAAGAAAGCTATTGTTCACTTCTCTTTATGTTTTGTCATGGGGTTTTTCACAGGCTTTGCTCCAACTGGTAAGGATTCCATTTTTTCTAGCCCTGCTGTTGCTACACACAATAAATCACATATTTCACAACCGCCTGTGAACCAATCAGTAACACCAGCGGTACATAGCAGTAATGTTAACCAGAGTTTGAGAGCCGAAACTCCGGTTCCAGTTCCAGTTCCGGCAAAGTCTAATGAGCTAGAAAGTCCGAAACAAGTGGATGGTACTGTTGTTCATGAAGTCAAGCTGCCATCCAGGAGACTTGTGATTGTTGTTACACCAACCAGCACAAAAGATCAGTT…
HAU-InDel211	ATGCACGGAGCTGCATTAGG	AGGAAACGCGATCTGCAACA	AY283056.1	AATAGAAATTAAATCGGAGCGGCCATTCTATCAAATTTTAATCACTGTTTCTGATTTTAAAAAATTTTGTTTCTGTTTCAGATCTGATCGCAGATCTTGAATCTCCGACGTATCTCTTCATTTTTTTTTCGTATTTTTCTCTGGATTAAGAGAATTGTACGGACTATTGGAAGTCGAATTTCCGAAGAAATTCATTTTCATGTTCTTCTTCGAATTCGGATTTTCTCCGCCCTGTTGGTAAATATAGATCTTAAAAGTTGGCTCCTCAAAGGCGATCGCAGCGCCACATGGGTGGCCAGATGCAGCAAAGCAATGCTGCAGCGGCGGCGCTTTACGATCACGCCGGCGGAGGTGGCGGTGGGTCCTTGCACAATGCGGGTCCTGCCGGCGGCGATGCTG…
HAU-InDel212	GCCCCTCCATTTTGACCCAC	AGGAAAGCTTTGCCATGGGATT	AY335817.1	CGACCACGCGTCCGCTTTCACCTGTTTTCTCTCTCACGCACGAAAACAGAGGAAAAAAATATGTCACTCTCCTTGCAATCTTCGCCTTCATCATTTCTCTCTTCTTCTCTACCAAAATTAAGATTGGGATTTGCAAATGGGTGTCCTTCTTCCAGCCTACTCTTCAAATTCAACGCATCTTTTCCAGCTATTCGTGCTTCCTCGGGCTTCTCTTCTTCTCTCGACACTGGGTTAAGAACTGAATTGGATGCTGTGTCTACTTTCAGTGAGATAGTTCCTGACACTGTCATCTTTGATGATTTTGAAAAGTTTCCACCAACAGCTGCAACTGTTAGCTCTTCACTGCTGTTGGGTATATTGAGCCTTCCAGATACCATTTTTAGAAATGCTGTGGATTTG…
HAU-InDel213	TTTTGCCGATAGCGTTGCGG	AGCATCTAAAATAGAAGTAACCCCA	AY279315.1	GACCAAAGTGAAAGAAAATCGAAGTATAGATTTGATTTTCAATCTGCATTTTCAGGGTGTGGAACAATGGGTGCAGGTGGCAGAATGTCGGTTCCTCCAAGTCAAAGGAAACAAGAATCGGGCTCAATGAAAAGAGCCCCTATATCTAAACCACCATTTACTCTCAGTGAAATAAAAAAAGCCATCCCACCACACTGTTTCCAACGCTCACTTATCCGTTCATTTTCCTATCTCGTTTACGACTTCATTTTAGTCTCTATCTTTTACTACGTAGCCACCACTTACTTCCGCAACCTCCCTCAGCCACTATCTTTCGTCGCCTGGCCAATTTATTGGGCTCTTCAAGGTTCAGTCCTCACTGGCGTTTGGGTTATCGCCCATGAATGCGGTCACCACGCT…
HAU-InDel214	TGTACTGAAAATCGTGCACTGGGA	GGGTCACAATTGGTGCGCTCTTG	AF530914.1	GTTTAATTTCTCAAGCTTTGGTTCATGACTGTGAGAGCAACAAAAAGAGGGAGAAAAATGTATACAGATTGTGAAGCTATTTCATCAATGGGAGGGAATATGGTGGTGTCTTCAGGAACTTTATTTACATCAACATTTCAAAACCCTAATTTCACTTACTTGCCTTTGGAGCCTTTACCTCCTATGATCACTAAAGAAGAAAATGGGTCATCGTTGAGAGGAAAAGAGGAGATGAAAAGTGGTTCCGAAAGTGAACTACAAGAAACCACTGAGCAGCCATTGAAGAAAAAACGTTACCATCGACACACTGCTCATCAGATCCAAGAACTGGAAGCTGTTTTTAAGGAATGTCCTCATCCAGATGACAAACAAAGGATGAAACTGAGTCAAGAACTTGGC…
HAU-InDel215	CAAGAACGAACCGCTTGTGG	GGTCCACCAAGTCAATGCCC	AY338495.1	AAAGACATGTCAATTGGGTTTTCTTTTTAACGCTTTGATACTGTGAATGTGAAAGAGAAGAAAGCTTTTTCCTTGGGTTTTGTGTTTTGATTATGGTTTTTCCATGACATCTTTTTGACTTCTCTTTTAGTTTTTTTTATAATAAAATATATCGTTGATGTCCTTTTCAAGCAATTGGTCAAACATGCAGTTACAAAGATTAGGGTTTTTCATATTTATCAGTCTTTCCATGGCGTTTTCAGGGATTTTTCCAGTCTGGGTTTAGGCAAAAGGATTTGGTTTTTCTTTTTTCTTTATCCCCTAAAAGGTGTGACCTTTTTTTCCCTTTAATAAACCCTGAGAATAGTGTGTTGAGTGAGTCTTGCATGGGCGTTGACAATAGAACAGCCTTTCTTCATT…
HAU-InDel216	AGCTGCACCAAGCAGTATCC	GCCAAATAATACACCTGTCAGCC	FJ415210.1	GCCTTTTCTCTTCTCCTCTGAAATCTCGCTCTAAGATTTCGTCGTTTATCTTTCTCCATCTGGATTTTGATTGAGCTCTCTCTTCTTTCGTCTTAATTGGTTTCACTATGTCTTCTTATACCCCTAAGAACATCCTCATAACTGGGGCAGCTGGTTTTATTGCGTCACATGTCGCTAACCGGCTCATAAGGAACTACCCAGACTACAAGATTGTTGTGCTTGACAAGCTTGATTACTGCTCGAACCTGAAAAACCTCCTTCCTTCCAAGTCATCTCCGAACTTTAAGTTTGTGAAAGGTGACATTGGTAGTGCTGACCTTGTTAACTACCTCCTTATTACCGAGTCTATCGACACAATAATGCACTTTGCAGCCCAGACTCATGTTGATAACTCGTTTG…
HAU-InDel217	TGGAGGGGTGGGAAAATGGA	AGCCTGAGCTGGGTCTTCAT	FJ415209.1	CACGTTTTCAATCATCGTGGATTTGCCACGAAGCCATTTCCAAGGAAGGCTCTTTGATTGATCCTTGAAATTGAAACATAAATTGTGATCATATCACAAGAAGTTTTCTCCAAATGCTAAATTTTGCAAGAGGGAGAAGCCAGCCAAGGTCTACTAGATCCATGCCGTTGTCCGGAATGGAATATCCTGATCCCAAGAGGAAGAGCAATTTTGTAGGAAAAATCCTTATGGCTGCAACCCTTACAGCCTTATGCATTATCATGCTCAAGCAATCCCCAAACTTCAATACTCGAAGTCGGTTCTCCGAACATGAAGAAGGTGTAATACATGTTCTCGTAACTGGTGGTGCTGGCTATATTGGTTCGCATGCTGCTTTACGACTTCTGAAGGAGTCATACC…
HAU-InDel218	ATGTAAGGATTTTCTTGGTTTCCCA	ACGGAATCCTCGTCTTTCTCT	FJ415208.1	AATAAAAACTCCCCTCCCTTTTTTTCTGCATCTGCTTTTATTTCTTTACAGCTCAAAATTAATAATTATAAATCAAATCAAGTCTCTTTCTTCCTTATCCTTTCGATCTGCTAATCAAGTCATTTCAAGATTTTTTTTCTGAACAAGAAAAAGAAAAATAGTAGGACAATGCCGTCCTTGGAGGATGAGCTGTTTCCGTCGACGCCAGGGAAGTTCAAGGTCGACAGAGCACACAATATGAACCGTCAATTCCATCGTTGCTTCGCTTCAACCAGCACCATGTTTTTATGGGCTCTTTTCTTGATCGCATTGACGGCGTCGTATTTGCGCTTCCAGAGTTTCGTTGATTCTGGTAGCCGATATTTCAGTGCTTCATGGGGTGGTATCCAATGGGAAAAA…
HAU-InDel219	TCTTCTTTCCCCCGCTTCTT	AGCTGCCAGAGCTACAGTGA	FJ415207.1	CTCATTTCTTCTCTTGTAACACTGCTAATATTTTTTTTTATCGTCGTCTCCGTCGTTCGAAGATTATAAAAAACCGGCGTCGTTTCAAATGGCTACGAGAACGGATCTTGATGGGAGGCCAATAAAGCCGTTGACGATATGCATGATCGGCGCCGGAGGCTTCATCGGCTCCCACCTTTGCGAGAAATTGATGTCGGAGACGCCGCACAAGGTGCTCGCCTTGGACGTTTACAATGACAAGATCAAGCATCTCCTCGAGCCTGACTCTCTCCCTTGGGCTGGCCGTATTCAGTTCCACCGACTTAACATTAAGCACGATTCTAGGCTCGAAGGCCTCATCAAGATGGCAGATCTCACGATAAATCTTGCTGCCATATGTACTCCGGCAGATTATAATAC…
HAU-InDel220	GTGAGTGAGTGATTGTGCTTTGTG	ACTGAAACAACCCTTCTTCACAC	FJ415206.1	CGCCATCTTCAATAATTTCTTCCGTTGATCTTTGTTAGAGATTAGCTTTTTAATTTTTCATTATGGGAAAGATCAAGATCGGAATCAATGGATTTGGAAGGATCGGGCGTTTGGTTGCGAGAGTTGCTCTCCAAAGCGATGATATTGAGCTCGTTGCTGTTAACGATCCTTTCATCACCACTGAATACATGACGTACATGTTTAAGTACGACAGTGTTCACGGTCAATGGAAGCATCATGAGCTTAAGGTGAAGGACTCAAAGACCCTTCTCTTTGGTGAAAAGCCTGTCACAGTTTTCGGTATCAGAAACCCTGAGGAAATCCCATGGGCTGAGGCTGGAGCTGAGTATGTTGTTGAGTCTACTGGTGTTTTTACTGACAAGGACAAGGCTGCTGCTC…
HAU-InDel221	GACCTGAACCGTTTTCCGCT	GCATGACGGTCCAAGTGCAT	FJ415204.1	GAAAACAGGGCGTTTCACTTTCACTCACTCTCACTCTCACTCTCACTCTATTTCTCTCTAGTAATTGCTGCAATCGGATTTGTTGAAAGATGGCTGAGGGTTCAGCTGCAGTTCCCAGCACTGAGTTGTTGGAATGGCCGAAGAAAGATAAGCGTCGGTTCCTTCACGCCGTGTACCGTGTTGGCGATCTTGATCGTACCATCAAGTTCTACACTGAGTGTTTTGGGATGAAATTGTTGAGGAAAAGAGATATTCCTGAAGAGAAATACTCCAATGCCTTTCTTGGGTTTGGCCCAGAGGAGTCTCATTTCGTTGTTGAGTTAACATACAATTATGGAGTAACATCGTATGATATTGGAACTGGTTTTGGGCATTTTGCAATTGCAACACCTGATGTCT…
HAU-InDel222	CGTTTGAAGGATGCAATGGGC	ACACATGACAACCAACACACA	FJ415203.1	CTCTTCTACATTCAGCAAAGGGGGGCTCTGAGATCACATACCAAAATGGTGAAAGCCGTTGCCGTCCTTAGCAGCAATGAAGGTGTTAGCGGAACTGTTTTCTTCTCCCAAGAAGGAGATGGTCCAACTACCGTGACTGGGAACCTTTCTGGTCTTAAGGCCGGACTCCATGGCTTCCATGTTCATGCCCTTGGGGACATAACTAACGGGTGCATGTCAACTGGACCCCATTTTAATCCTGCTGGCAAAGAGCATGGTGCTCCCGAAGATGAGAACCGCCATGCTGGTGATCTAGGAAATGTCACTGTTGGTGATGATGGCTGTGCTAGCTTCTCCATCACCGACAAACAGATTCCACTCACAGGCCCAAACTCCATTATCGGAAGAGCTGTAGTTGTC…
HAU-InDel223	GCCATGCATGATCCTAGCCC	GCAGCAAGAAGTCACCACTCA	FJ415202.1	CTTTTTCTCCCTTTTAGCATATAGACAATAGCAAATACAGCAATGGCTTCCAGTGGGCAGCTTCATGTGGATTTCGAGCTCAAGTCTCCTGCAGAAAAAGTGTGGGGAACCATTAGGGACTCCACCACGATTTTCCCTCAAGCCTTGTCCCATGATTACAAGAGCATTCAAGTGCTAGAAGGCGATGGCAAGGCCCCTGGATCTGTTCGTCTTATTAACTATGCCGAAGGGTCTCCAATCGTTAAGGTATCAAAAGAGAGAATCGAATCAGTGGATGAAGCTGAGAAGAAATATGTTTACAGCATCATTGATGGGGATCTCCTGAAATACTACAAGACTTTCATTGGCAAGATCATTGTGGTTCCCAAGGGAGAGTCGAGCTTGGTTAAATGGTCCTGT…
HAU-InDel224	CATCACTTACCGAGCTGGTCT	CACAGTGCACACTGCATTTGA	FJ415201.1	AAAAATAAAACAAAAGATGGCGGACTGTCTAGACGGCAATGTTTTAGCAGCTAAGTCCTTTGCCCGTTTCGGCGTCACCCACATGTTTGGCGTCGTGGGTATCCCCGTCACTGGCCTCGCCAACCGTGCAGTCCAATTGGGTATCCGTTTTATTGCTTTTCACAACGAACAATCCGCTGGTTATGCGGCTTCTGCTTATGGCTACCTCACGGGCCGACCCGGTCTTCTCTTGACTGTTTCCGGGCCCGGTTGTGTCCACGGTCTGGCCGGTTTGTCCAATGCTATGATCAACACCTGGCCCATGGTCATGATCTCTGGCTCCCCCGATCAGAAGGATTCCGGTCGTGGAGATTTCCAGGAGCTTGATCAGATCGAAGCAGTGAAACCCTTTTCGAAATT…
HAU-InDel225	AGGGTGAGAAGGATGAGAGCA	AGTTGCAGGGGACAAAGTCA	FJ415200.1	GGCACGAGAAAAAACAAAGCTAAAGTGTCATTTGAAAATCACTCGTCCTGGTATTAACGGTACAGCGTTTCGATTTTCATAGAGAAACCTCGAAACTTCTACGTAGTGAGAGGAAAGTTTGAGTACGTGCGATGGCTCGCTCGTGGAGAGCAAGCGGCTCTTTGGTGGCTCTAGCTATAGTCTTGTCCGGATGCTTCTTTGCAATCTCAATTGCCAAGGAGGAAGCCGCGAAATTGGGAACAGTCATCGGAATTGATCTTGGTACAACTTATTCTTGTGTTGGTGTGTACAAAAACGGTCATGTTGAAATTATAGCCAATGACCAAGGTAACCGTATTACTCCATCGTGGGTGGCTTTCACTGACAGCGAGAGGCTCATCGGTGAGGCTGCAAAGAATC…
HAU-InDel226	AACAGCTTCTGCTGGTGCTA	CCGGGTCCATCGTTTACCAG	FJ415199.1	ACACAGTTCATTCTAAAGAACAACTCTTCGTTCTTCAGCTGGAATTTAGAGTGATGGCCGGAAAAGGAGAAGGACCGGCGATCGGTATAGATCTCGGTACGACATACTCTTGCGTCGGAGTATGGCAACATGACCGAGTTGAAATCATCGCCAACGACCAAGGCAACCGAACGACGCCGTCCTACGTTGCTTTCACCGATTCCGAGCGTTTAATCGGCGATGCTGCTAAGAACCAAGTCGCCATGAATCCGATCAACACCGTCTTCGATGCTAAGCGATTAATCGGCAGAAGATATAGCGATTCGTCGGTTCAAAGCGATATGAAGCTTTGGCCTTTTAAGGTAATCGCCGGTCCTGGTGATAAGCCCATGATTGTTGTTACTTACAAGGGCGAGGAAA…
HAU-InDel227	TGGTTGAAAATGGAAGGGGATGG	ACCGCCCTCCTCACCTAATC	FJ415198.1	GCCGTCTTAAAGTCACCGATATACATCTACTCTTCTTCTACTTATACTCAACTTTGTAAGACACGGCATCCGCAGTGGCTGCTCATTTTTCATTTTTCATCTAAATCTCTGATCCGAAACAAAAAACTCAAATCGGTGGGAATAGCAATGGGTTTTGAGAAGATCAAGGTCGCCAATCCCATCGTTGAGATGGACGGAGATGAAATGACCAGAGTTATTTGGAAATCAATTAAGGATAAGCTCATTCTTCCCTTTGTGGAGTTGGACATAAAGTACTTTGACCTTGGTCTTCCACATCGTGATGCTACCGATGATAAAGTTACAATTGAAAGTGCAGAAGCTACTCTTAAGTACAATGTCGCCATCAAGTGTGCTACTATTACTCCAGATGAAGCTCGT…
HAU-InDel228	ACTCGTTGCCCACCAATCAA	ACCGTGGGATAAACCACAACA	FJ415197.1	CTTAGTTTGGACCAACCTACGTCTCCTAATCCGACGGTCGAGATGGCTCTATCACACCTCGCCGCTTCTGCTTCTCGCTCCTCTAGTCTTCTTAAACCCCTCTCGTCGGCTCTTTCCCTCCGACGCCCGATCTCCGGCGATAACTCTCCCTTGACCGTCGAGACCTCTGTCCCTTTCACCTCTCACCAGTGCGAAGCTCCCTCACGTTCCGTCGAGACCAATCCGAAGGAGCTCCTTACCTTTTTCCGAGACATGGCGCTGATGCGTCGGATGGAGATCGCTGCCGATTCACTCTACAAGGCTAAGCTTATCCGTGGTTTCTGTCATCTATACGACGGGCAAGAAGCCGTCGCCGTTGGCATGGAAGCCGCCATTACCAAAAAGGACTGCATCATAACT…
HAU-InDel229	TTAACAGCTTTTGCTGGTGCT	GGGGAACATTAGTTACCTAAAATGG	FJ415196.1	TATGGGCACGACCCCGCTGGGAGAGGAGGAGAACACTCTTCTTAACAAGCAACACTCGTCTCATCATCTTTTTCTTTCTCTCTAGATTCTTTGATTTTGCTGGAATTAGAGTGATGGCCGGAAAAGGAGAAGGACCGGCGATCGGTATAGATCTCGGCACGACATACTCTTGCGTCGGAGTATGGCAACATGACCGAGTTGAAATCATCGCCAACGACCAAGGCAACCGTACGACGCCGTCCTACGTTGCTTTCACCGATTCCGAGCGTTTAATCGGCGATGCCGCTAAGAACCAAGTCGCCATGAATCCGATCAACACCGTCTTCGATGCTAAGCGATTAATCGGCAGAAGATATAGCGATTCGTCGGTTCAAAGCGATATGAAGCTTTGGCCTTTTA…
HAU-InDel230	CTGTTTGGTTTTGTTGTTTGGT	ACACAACAATCACAGGTGCTACT	FJ415194.1	GAAACTCTTAAAAACCCTAGCTGTTCTTTGTAGTAGCTGTTTTCTCTCTTTTAGTTTTAATTTATTCTTTTCGTTCTTTATATTCTTTTTTGTCGACACAACAAAAGAAAATAGTGATGGCCGGTAAAGGAGAAGGTCCAGCGATCGGTATCGATCTCGGAACTACTTATTCATGCGTCGGTGTTTGGCAACATGATCGTGTTGAAATCATCGCTAACGATCAAGGTAACAGAACGACGCCGTCTTATGTTGGTTTTACCGACACCGAGCGTTTGATAGGTGATGCTGCGAAGAACCAGGTTGCAATGAACCCCATCAACACCGTCTTCGATGCAAAGAGATTGATTGGACGTAGATTCAGTGATGCTTCTGTTCAGAGTGACACTAAATTGTGGCCAT…
HAU-InDel231	TTTCGAGATTGACTCGGCAGC	TGCCATTGGGAAAATGTAAACGA	FJ415193.1	AAAAAAAAAAGAAGTAAAAGAAAAATGGCTTTGGCAAGCTTGGTGAGAAGAAAGGCATACCTTTTGTCTAGAAACCTGTCGAATTCGCCCGCAGATGCGTTGAAATACTCTTTTTCACTCAGCAATTTCTCGAGGGGTTTCGCTTCAGGATCTGAAGAGAACGACGTCGTCGTCATCGGCGGCGGACCCGGCGGCTACGTGGCAGCTATCAAGGCTGCACAGCTAGGTCTCAAAACAACCTGTATCGAGAAGCGTGGTACCCTCGGTGGTACTTGCCTTAACGTTGGTTGCATCCCATCTAAGGCGCTTCTTCATTCATCCCACATGTACCATGAAGCTACGCATTCATTTGCTGGCCATGGTGTGAAATTCTCCTCTGTTGAGATTGATTTGCCTGCC…
HAU-InDel232	TGGAAGAGGAGTGGTTTGCCT	CGATCAGAGGACGTCGCTTAC	FJ415192.1	CTCTTGCTAAACGGTATCGTTTTAGTCAGTCTTTCATCAATGGCGAAAGAACCGGTTCGCGTCCTCGTTACTGGAGCTGCAGGACAAATCGGGTATGCTCTTGTACCCATGATTGCTAGGGGAGTCATGTTGGGTGCTGACCAGCCCGTGATCCTTCACATGCTTGATATCCCACCTGCTGCGGAGGCTTTGAATGGTGTCAAAATGGAGTTGGTGGATGCTGCTTTTCCTCTTCTAAAGGGTGTTGTTGCTACAACTGATGTTGTTGAGGCATGCACTGGAGTCAATGTTGCTGTCATGGTTGGTGGTTTCCCAAGGAAGGAAGGAATGGAGAGGAAAGATGTTATGTCAAAGAATGTGTCTATTTACAAGTCTCAGGCTTCTGCTTTGGAACAGCAT…
HAU-InDel233	GTTCATTGTGAAGGAACTAGTCCAG	ATAGCATTACAAGTCCCAAGCCA	FJ415191.1	CAAAACATAGCAAAAAAGAAAAATGGCAAAATCAGCAGAGGAAGAGAACCAACAAAAAGCTTTTGGTTGGGCTGCTACTGATAATTCTGGAATCCTCTCCCCTTTCAATTTTTCCAGAAGGGAAAATGGTGATGATGATGTCACTTTAAAAATTCTTTACTGTGGAGTGTGCCATTCAGACCTACATACTTTGAGAAATGACTGGGGTTTCTCCTTTTACCCTGTTGTTCCTGGGCATGAAATTTCAGGTGTTGTGACCAAAGTGGGGAAGAATGTGACAAAATTCAATATTGGTGACCGGGTTGGGGTTGGGGTTTTGGTTGGTTCCTGCAAGACATGTGAATGCTGCGAGCAGGATCTGGAGAACTACTGCCCTCGTATAATATTTACCTACAACTC…
HAU-InDel234	GATAGGGGATGGTTGGGCATTTT	TTCCTTCTCCCCCTCTCATTACC	FJ415190.1	TCGCCCACCTTCCCTCCCATTGAAACCTATTCGATATTTTCACCTTTTGCATCACTTCGATGATGGCTTCTCTCAAAACCCCAACACTCAAAACCCCATCTTTTGCCCTTTCTTCTAAACCCCGCCTCCCTTCTGCCTTCTCCGCCGCCTTCCCCAACACCGCCCGCTTCTCACGCTCCCAGCCTCAACGCCGCCGCTTCTTAATCGTAACTGCTTCCTCCTCCTCTTTCTCCAACAAGCCCACCGTCCTCGTCGCGGAGAAGCTCGGCGAGGCGGGTTTAACGCTACTCAAGGAGTTCGCCAACGTGGACTGCTCTTACAACCTCTCCCCCGAAGAGCTCTGCACCAAGATCTCACTTTGCGATGCCTTGATTGTGCGCAGTGGAACCAAAGTTAACC…
HAU-InDel235	ATGCTGGTCTTTCCATTCACTGT	TTTACCAAACAGCACTCCTAACA	FJ415188.1	AAAATCAGAAACATTTTCTGGTAAGTGAAGGAAAAGCAGAGTCAGTGAAGAAGATGGAGACCAAACCCACAGAGATTGGGAGTTCTAAGATGTTTGGAGGGTACAACAAAAGATACAAGCATTTCAGTCCCACCCTCGGCTGTTCCCTGACTTTCCATATCTACTTCCCTCCTTGTTCTTCTCCTTCCCACAAGTTCCCTATACTTTACTGGCTCTCTGGACTTACTTGCACTGATGAGAATTTCATAATCAAGTCAGGAGCACAACGTGCTGCTTCAGCTGAGGGTGTTGCTCTAATTGCTCCTGATACATCTCCAAGAGGCCTGAATGTGGAAGGAGAGGCTGACAGCTGGGATTTTGGTGTAGGTGCTGGATTTTATCTTAATGCTACACAACAGA…
HAU-InDel236	GAGTTGCGGAGGATGAGTAAAGG	TGGCACACAGATCAAAAGGATCA	FJ415187.1	TACGTCTCAAGCTCTCTCTTCCTGTCTTCGTCTACTTCGCCTCTTTCTCTATGGATCCCTACAAGCACCGTCCATCAAGTGCTTTCAATTCACCATTCTGGACTACCAATTCTGGCGCTCCAGTTTGGAATAACAATTCATCACTTACTGTTGGACCCAGAGGTCCGATTCTCCTTGAGGACTATCATCTGGTGGAAAAGCTTGCCAACTTTGACAGGGAGCGGATTCCAGAACGTGTTGTCCATGCTAGGGGAGCAAGCGCAAAGGGTTTCTTCGAGGTTACCCATGACATTTCTCACGTTACATGTGCTGATTTTCTGCGAGCACCTGGAGTTCAAACCCCTGTTATCTTGAGATTTTCAACTGTCATCCATGAGCGTGGAAGCCCTGAAACCCTCA…
HAU-InDel237	AAGAAGCCAACGACACAGATGTT	TGCAACAGCTACGAACAAGAAGA	FJ415185.1	GTGGCTTTCCTATCTTCATTTCTTCACACTCTCCGACGAAAGAAACCAGAGAAAAATGACCAAGTGTTACCCAACCGTTAGCGAGGACTACCAAAACGCCGTTCAAAAGGCTAAGAGGAAGCTAAGAGGTCTCATCGCTGAGAAGAACTGTGCTCCACTCATGCTCCGTCTAGCGTGGCACTCAGCTGGAACTTTTGATGTCAAGACCAAGACCGGAGGTCCATTCGGAACCATGAAGCAACCTGCTGAGCTCGCTCATGCTGCTAACAACGGTCTCGATATTGCAGTCAGGCTTCTCGAGCCGATCAAGGAGCAGCTTCCTATCCTTTCATACGCTGACTTCTATCAGCTTGCTGGTGTTGTTGCTGTTGAGATCACCGGTGGGCCGGAAATTCCATT…
HAU-InDel238	TTAGGGTTTCAAAGTGGGCTTGG	ACGAGAGAACCCAAACCAAACAG	FJ415184.1	CTCTTAGTTTCCCTTTTTGTCCCTTGTTTATTTGATACTCCCCCCTCATGGCTGCCGCTGATGTCGAGTTCCGGTGCTTCGTCGGAGGGCTCGCATGGGCCACCGACGACCGGGCCCTTGAAGAAGCCTTCAGTGCGTTTGGTGAAATCGTCGAATCGAAGATCATTAATGATCGTGAGACTGGAAGATCCCGAGGCTTTGGATTCGTTACTTTCCGTGACGAGAAAGCTATGAGGGACGCGATCGAAGGAATGAACGGTCAAAATCTTGATGGAAGGAACATAACTGTCAACGAAGCCCAATCGCGCAGAAGTGGAGGCGGTGGCGGAGGATTTGGAGGAGGAAACGGTGGTTACAGCCGCGGTGGAGGCGGCGGCGGATATGGTGGTCGCCAAGGAG…
HAU-InDel239	ACTACAGAAAACCACAATTTGTCC	AAGGTGTAACACACGTACAAGCA	FJ415183.1	GGCACGAGAAAAAAACAACCAAACCAAAACAAACTTCAAACAAAAGGGAATTTTCTTGTCCTAATTTTCTGACCAATTCATCGATGGCAACCAAACTGTATATTGTATACTATTCCATGTATGGACATGTGGAAAAACTAGCAGAGGAGATAAAGAAAGGGGCGGCATCTGTTGAAGGTGTTGAAGCGAAACTATGGCAGGTCCCTGAGACTCTGTCAGATGAGATTCTTGGAAAGATGAGTGCACCACCAAAAAGTGATGTACCGATCATTACACCGCATGACCTTGCTGAGGCTGATGGGTTTATTTTTGGCTTCCCAACAAGATTTGGCATGATGTCTGCCCAATTCAAAGCATTTATGGATGCAACTGGAGGTCTATGGAGAACTCAGCAACTTG…
HAU-InDel240	ATCTATGGTGGAGGCCATGAGTT	ACGTAGGAGAAACTCAGATATCGTT	FJ415182.1	TCGACCTAGTGGACCAAGATTCGGCACGAGAACACTCCTCTTTCTCTCTGTTCTATCCCTCTCTATACACATGGCAAAGGTGAAGATCGGTATCAACGGATTCGGTAGGATCGGTAGGTTGGTGGCTCGAGTTGCTTTAAAAAGAGACGATGTTGAACTCGTCGCTGTTAACGATCCTTTTATCACTACTGATTACATGACATATATGTTCAAGTACGACAGTGTTCACGGGCAATGGAAGCATCATGAACTCAAAGTCAAGGATTCGAAGACCCTTCTGTTTGGCGAGAAGCCAGTCACTGTTTTCGGTATTAGGAACCCAGAGGAGATTCCATGGGGCGAGACCGGAGCTGAATACATTGTTGAATCAACTGGAGTGTTCACTGACAAAGACAAGGC…
HAU-InDel241	AGCTGCTGCAAAAACCTTTCTAT	CGAGCAGTAATAGGAGGCAACAT	FJ415181.1	GAGAAAAACACAAAAACAACAAAAAAGAAGAAGGAACAAGACAATTCCAAAGGAACAAGAGAGAAAATGAGTCGAGGAAGTGGAGGCGGATACGATCGCCATATTACCATCTTCTCCCCCGAAGGTCGTCTTTTCCAAGTCGAGTATGCGTTTAAGGCAGTGAAAGCAGCTGGGATTACATCAATTGGTGTTCGAGGGAAAGACTCCGTCTGTTTTGTTACTCAGAAGAAAGTTCCCGACAAGCTTTTGGATCAGACTAGCGTCACTCATCTTTTCCCTATTACTAAGTTCCTTGGATTGTTGGCTACTGGCATGACAGCTGATGCAAGGACCTTGGTCCAGCAGGCAAGGAATGAAGCAGCTGAGTTTCGTTTCAGATATGGATATGAGATGCCTGTG…
HAU-InDel242	GCAGGATGCATGGTAAGTTAGGT	GCAGCATACATTCATCGTCACAC	FJ415179.1	GGCACGAGAGCCATCCTCAGATTCTCTTTCCTACCTTAAAACCACAAACTCTCTTTGTCTCTCTGTTTCTACTTTCACTTTGCATTTTTCTTGATTCCTTCCTTCACGACCTCAATCTCTAGGAGTGTTTGTAATAAATGGCTTTGGTGACAACTGCTGAAGTCTGTGATGCAAATCCACAGCTAATTGTGAGCGGTGAACTTCGGGCCCTTCAACCAATATTCCAAATATATGGTCGTCGCCCAGTATTCTCCGGACCTATAGTCACACTTAAAGTGTTTGAGGACAATGTATTGATCCGTGAGTTCCTTGAGGAGAAAGGTAATGGCAGAGTTCTGGTTGTAGATGGGGGTGGTAGTTTAAGGTGTGCCATACTTGGAGGCAACCCTGTAGTTCAAG…
HAU-InDel243	GGGGTGGAAATTGAAGGTTGTGA	TGTGAACATATCAGCAGCAGCAT	FJ415178.1	GGCACGAGCTCTCTTCTTAGGTCTGCTGTATCTTAGTTCTTGATTAATTAGCCAATCACAGCAGCCATGTCTCTCCTCAATGATCTCATCAACCTCAACCTCAGCGACACCACTGAAAAGATCATAGCCGAATACATATGGATCGGTGGATCTGGTATGGATCTGAGAAGCAAAGCAAGGACTTTGCCTGGACCAGTGACGGACCCTTCAAAACTCCCGAAGTGGAACTACGATGGTTCCAGTACCAATCAAGCACCTGGAGATGACAGTGAGGTCATTCTTTATCCTCAAGCTATATTCAAGGATCCATTTAGAAAAGGAAACAACATCTTGGTGATGTGCGATGCTTACACACCAGCCGGCGAACCCATTCCTACCAACAAGAGATTTAATGCGGCC…
HAU-InDel244	GGTTTTCGGTTGGAAGCTTTGAG	TCCAGTTTAAGGTACTGGTGTGA	FJ415177.1	GGCACGAGGTTCGAGCTTTGTTGCGACTTTAAACTGAGCTTTGCTGAATTTTCGTGATCGTCGAGAAAGAAAATTATGGGAAGGAAATTCTTCGTTGGCGGCAATTGGAAATGCAATGGAACCACTGAGGAAGTGAATAAGATTGTGAGTACTTTGAATGCTGGAGAGGTGCCTTCTCAGGATGTTGTTGAGGTTGTGGTTAGCCCTCCATTTGTGTTCCTTCCTTTGGTCAAAACTTCACTGAGACCCGATTTCCATGTCGCTGCACAAAATTGTTGGGTCAAGAAAGGAGGTGCTTTCACTGGTGAAGTTAGTGCAGAGATGCTTGTCAATTTGAGCATTCCTTGGGTTATTATTGGTCATTCTGAGAGGAGACTTATTTTGAAGGAGTCAAATGAG…
HAU-InDel245	TCTATGTTTTCTTGGCCTTGGCT	AAACACGCTCGATCTTACATGCT	FJ415174.1	CCGATCCAATCAATCGCCTCAACTACCTCACCGAACACATATCCAATGGCTCCGATCGCTGTCGGCGACGTGTTACCGGACGGTACTCTCTCCTACTTCGACGCCGATGATAAGCTCCAGCAGGTGTCCGTACATTCCCTGGCTGCCGGTAAAAAGGTTATCATCTTTGGCGTTCCCGGTGCCTTTACCCCTACTTGCAGCTTGAAGCATGTTCCTGGATTCATCGAGAAAGCGGGGGAGCTTAAATCCAAGGGCGTTGATGAAATTATTTGCATTAGCGTGAATGACCCCTTTGTGATGAAGGCATGGGCCAAAACTTACCCTGAGAACAAAGATGTCAAGTTTCTAGCTGATGGTTCAGCAACATACACCCATGCCCTTGGTCTTGAGCTCAACCTT…
HAU-InDel246	TCTTTATTTGGCCCATTTTCAGGT	TGTAAACAAACATTGTCACACCACA	FJ415173.1	GGCACGAGGGAAATTGGTTCAGAAAAGAAAAATGGCCACCATTGATGTTCCTGAGCAGGTTTCGGTTCTTGCAGATGCAGAAGCTCTTAGAAAGGCTTGTAAAGGATGGGGGACAGATGAGAAGGCAATAATTTCAGTGTTGGGTCACAGAAATGCAGTTCAAAGGAAGCAAATCAGGCTTGCTTATGAAGACCTTTACCAGGAAGATCTCATCAAGCGTCTTGAATCAGAGCTTTCTGGTGATTTCGAGAAAGCAGTGTATCGTTGGATATTGGATCCAGCAGACCGAGATGCCGTGTTAGCTAATGTTGCCATAAAGAAATTAAGCCCTGATCACCATGTGATCGTTGAAATTTCATGCACCAGATCCCCTGAAGAGCTCTTGGCTGTGAGGAGAGC…
HAU-InDel247	GCACCTCTATGCTGTTTTTGAGC	CAAGTCCACCCTATCAGCCTCTA	FJ415172.1	GGCACGAGATACGTTTGGTTGTTGTTGAAGAAGTGCTACTACCATGGCTACAAAGAAGAGCGTTGGGGACTTGAAGGAAGCTGATTTGAAGGGAAAGAAAGTGTTTGTTAGAGTCGATCTGAACGTTCCATTGGATGATAACTTCAACATAACTGATGACACAAGGATCCGTGCCGCTGTTCCCACCATCAAGTATTTGATGGGTCATGGCTCTAAAGTCATCCTCTCTAGTCATTTGGGACGCCCAAAGGGTGTCACTCCCAAGTACAGTTTGAAGCCTCTTGTGCCAAGGTTATCTGAACTCCTTGGAGTCGAGGTTAAAATGGCAAATGACTGTATTGGTGAAGAAGTTGAGAAAATGGTGGCTGCATTACCGGATGGAGGTGTATTGCTGCTTGA…
HAU-InDel248	GTGAGAGTTGCCTGTGTTTCTCA	GCCAAACAAGTGAAACATTTCCG	FJ415171.1	AAAAAATGGGAGATCAGTTAGCGAAAGGAGAAGAATTCGTGAAGAAAGCAGAGAAAAAGCTAAATGGTTGGGGCTTGTTTAGTTCTAAATATGAAGACGCCGCCGATTTATTTGATAAAGCTGCTAATTGCTTCAAGCTTGCCAAATCATGGGACAAAGCTGGATCAACTTATGTAAAGTTGGCGAATTGCCATTTGAAATCAGACAGCAAGCATGAAACAGCTCAAGCTTATGTTGATGCTGCTCATTGTTATAAGAAAACAGCTACAAAGGAGGCTATATCTTGCTTGCAGCAAGCAGTGAACTTGTTTTGTGATATTGGAAGGCTAAGCATGGCTGCAAGGTATTATAAGGAAATTGCTGAATTATACGAGTCTGAACAGAACATTGAGCAGGCCA…
HAU-InDel249	ATCTCCTCTCCGCTGTTGTTTTC	TCAAGATGCAGGCATCGAAATGA	FJ415170.1	GGGCACTGGGCCTATAAACATCGAGTAACACGATTCATTTTCGCCACACCCGAGATCTGAAAAAAAACTCCTACTCTCTCACTTTGCTCTCTTCTTGTTCCTGTCCTCTTTCACCAAACTATCGCCGACAACCTCTCCAAAAGAATGGCATATGAAGGGATTCTGTTGGGGATGGGTAATCCTCTCCTTGACATTTCGTTAGTCGTGGACGAAGAGTTCTTGAAAAAATATGATATCAAGTTGAACAATGCAATTTTAGCTGAGGAGAAACACCTTCCCATGTATCAAGAAATGGCATCCAAGCCCAATGTAGAGTATATTGCTGGAGGTGCTACTCAAAATTCAATCAAAGTTGCACAGTGGATGCTTCAAATTCCTGGTGCAACTGGTTACATTGGC…
HAU-InDel250	GTTTTGCCTCCCGTGATTATCCT	ATTAGAACACAAGCAATTGGGCG	FJ415169.1	CGCTGCGGTCGCCTAGTGGATCAAGATTCGGCACGAGAAAATCTCTCTTTCCCCTTAATATGGCAGCAAATGGCGTTGTTTCTGACAAGAGCTTGTTCGTCAGCTTCGGTGAGATGCTGATCGATTTTGTCCCCACTGTCTCCGGTGTTTCTCTAGCCGAAGCTCCCGGCTTCCTCAAAGCCCCTGGCGGTGCTCCGGCTAACGTGGCCATTGCTGTTGCTAGACTCGGAGGCAAAGCGTCATTTGTCGGAAAACTTGGAGACGACGAGTTTGGTCACATGCTGGCCGATATTCTCAAGCAAAACGGTGTCTCCGGTGACGGGATCTTGTTTGACCAAGGCGCTAGAACTGCTCTTGCCTTCGTTACGTTACGCGCCGACGGAGAGCGTGAGTTCATGT…
HAU-InDel251	ACCATTTTCCCTTTCTCTGTCGT	GTGCTTGGTTCAAGAGTGAGCTA	FJ415168.1	AGTTTCATTTCCATTCTAAGTTTGTGTTTTTGATTTGCCTTTTGTGGGTTTTTTTTTATAAAAAAGTTCAGCAAAAATGTTTATTGAGAATTTTAAGGTGGAGAGCCCCAATGTGAAGTACACAGAGAATGAAATTCAGTCTGTTTACAACTATGAAACTACAGAGCTTGTTCATGAGAACAAAAATGGAACCTATCAATGGGTTGTTAAACCCAAAACTGTCAAATATGAATTCAAGACTGATATCCATGTCCCTAAATTGGGGGTGATGCTTGTGGGATGGGGAGGAAACAATGGTTCAACCCTCACCGGTGGTGTTATAGCTAACAAAGAGGGTATCTCTTGGGCTACTAAGGACAAGGTACAACAGGCTAATTACTTTGGTTCATTGACTCAAGC…
HAU-InDel252	GAGTCCGGGTCAGTTTGATTCAT	GAATTAAAGGCACAACGCAGAGC	FJ415166.1	GGCACGAGCTCCTCTCTTCTTGCTCTTCATTTTCCTCTGAATTCTTTGTCTCTATTTAAAAAAAGCAATTTTTTTGAGGTGGTAAGTGTACAAAAACAAAATGAAGATCTGTTGCATTGGAGCTGGTTATGTTGGTGGGCCTACAATGGCTGTGATCGCGCTTAAATGTCCGGATATTGAAGTGGCTGTCGTTGATATCTCTGTACCTAGGATCGCTGCCTGGAACAGTGACCAGCTCCCTATCTATGAGCCTGGTCTTGATGGTGTTGTGAAGGAGTGTCGTGGCAGAAACCTTTTCTTCAGCACTGATGTAGAGAAACATGTGCGTGAGGCTGATATAGTCTTTGTTTCTGTCAACACTCCCACCAAGACTCGGGGGCTCGGAGCTGGCAAAGCTGC…
HAU-InDel253	TAGGATCTGCTTTGTGGTCTTGC	ACCCACACTTCTTTGGCATCATT	FJ415164.1	GTTGTTTCCAATGGAGAAACTCGATCATATCAAATCTCACCTTGCTACACTTTCTCAAATCGGTGAAAATGAGAAAAACGGATTCATCAACCTCGTCTCTCGCTATCTCAGTGGAGAAGCACAACACATTGAATGGAGTAAGATCCAAACACCAACTGATGAAGTGGTTGTGCCTTATGATACCTTGGCTCCGCTTTCCGACGATCCTGCTGAAACTAAGAAGCTATTGGACAAACTTGTTGTTTTAAAGCTTAATGGAGGCCTGGGGACAACTATGGGATGTACTGGTCCTAAATCTGTCATTGAAGTTCGCAATGGCTTCACATTTCTTGACCTAATTGTTCAGCAGATTGAGAATCTTAATAAGAAATATGGATGTAACGTTCCATTGGTTCTGAT…
HAU-InDel254	TCATGGTCTATGTCGGTGTGAGA	TACACGCACGCAAAATGCAAATA	AF527943.1	CATTTAACCATTGCTCAAAAACACACCACTGGCTTGTAGAACGCCATGAAATAGACCTTCGATCTAACACCTTTCCTTTTCATTTCCCCTTTCCTTAAAAACAAGCTCAATCAATTCCCCCATTAACCCTAAACGAAAATCAGCTGAAAAAAAAACCATTTATTTTTCTTCAGCTCTAAGCGACAACAACAATGGCTGACTTCAAGAAAGCCACTGCTTTGATTCTCACAGTGGCTTTGCTTGTGAATCTCGCTTTAATGGTTGATGCTGATGGTGATGATGATAAGAAGATTCGAGTCAGGAAACATAAGGGTGAGAAGCAGTGTATACAAGGATGGGAATGTTCCTACTGGTCGAAATATTGTTGCAACAAAACGGTTTCAGATGTCTTCCAGGTTT…
HAU-InDel255	GCATTCATGCGATCACCTTTGAG	ACGCACAATACAGATTGTTGCATA	AY255521.1	TTTTAGAATCATCACACTTGCTTAGCTATCATCTCCATCCCCTATGAGGACTTCCCCCTCAAATACTGCAATGATGGAGATTCAGGCTAATAAACCAGCTGGGACGGGCATGGTGGTTGGAGGTTTGAGCCCTTTGAGTGAAACTCTATGGAGGGAGAAGACCGATACGGAGTTAATGGGAGATGTATCCGCCAGGCTCACTTGGGAAGACCTCACCGTAATGGTAACTCTCAGCAATGGGGCGACCCAGAAGGTGTTGGAAGGGCTGACTGGTTATGCCGAACCCGGTACACTCACCGCTCTCATGGGCCCTTCCGGCTCCGGAAAATCCACGCTTCTTGATGCACTCTCCAGCCGCTTGGCTGCTAACGCCTTCCTCTCCGGAACCATTCTCCTCAA…
HAU-InDel256	TTGATGGTGATCAAGATGGCGAG	GGGCCACAAAATTCACAATTACA	AY218846.1	TCCCAATAGAGTTTGCTAAAGTTGATAAGTATGTCTTCTAGTTAACTAAAGTAGCATATTTTACCTAACTTCACCCTCCCATATCCTAAATAAAAAGCTCCCATTTCTCATCCAATCAAAACATCCATAACATTTTTTGTTCAAGGACCACTTCTTCCCTTCCATTTTACTTTGTTTTAGTTGCCATAACGTCACCTTCCAATACAACCCACAATGAGGCAACAATATGTCTTCACTACTCTCACGTTGCTCATCCTGTTTTCCCTCAGTTGTTCAACAACATTAGCCCAAGCTCCGGCACTGGCTCCAGCACCTTCTGGTCCGACAAACGTCACCAAGATCCTCGAAAAAGCCGGTCAATTCACCCTCTTCATTCGTCTTCTAAAGTCCACTCAAGTG…
HAU-InDel257	TGAGTTGCAGAATGTACGAGTGA	CCTTGAAAATTACAAAGGCTCCCC	AY208992.1	ATTTTCTCCACTTTCTTCTATATTCTCTCCCTTTTTTAACTTCCAACAAAAACCAAAAACCCCAATTTAACGCCCCCACCCCTTGTTTTCCTTTTCCATGACCAAATTCTAGCAAAAAAAATGAAGAGAGATCATCAAGAAATTTCTGGGAGTGGTTCAAATCCAGCTGAGAGTTCATCCATTAAAGGGAAATTATGGGAAGAAGATCCAGATGCTGGTGGCATGGACGACGAGTTATTAGCTGTTTTGGGTTACAAAGTTCGGTCATCAGATATGGCGGATGTAGCTCAAAAATTGGAAATGTTGGAGAAAGTTATGGGTACTGCTCAAGAAGATGGGATTTCACAGCTTGGTGATACTGTTCATTTTAATCCTTCAGATCTATCCGGTTGGGTTCAA…
HAU-InDel258	TTCCAGTCATATCTTCAGGCAGC	GCAGGCAAATGCCTAATTTCAGT	AY217756.1	CATCCGTACTTACTTTGACCATAATTGATTAATTTAAAGAATAAAAAAATCTGTGAAAAAGACGAAGGTGATTGGGATTTCCAAAACGGCAGCGTTTGGATCTAATCAAAGGGCATCGCAACGTTTTAAGAAAACCTAATCTGAAATCACTCACCCCCGCCTCCAGCTCCTCCAATTGCGTAATAAATAGCCCCGAAGCCCAACCCCTTCCCCCATTGAATTTGATATTTTCGAAGATAAAAAAGGATGGGGCTGTCTTTTGCTAAGCTGTTTAGTCGACTGTTTGCCAAGAAAGAGATGCGAATTCTTATGGTGGGTCTTGATGCTGCTGGTAAGACTACCATTTTGTACAAGCTCAAGCTCGGTGAGATTGTCACTACCATTCCCACCATTGGCTTT…
HAU-InDel259	CTAGGGCGTACGGAATCCAAAAA	AACAGCTGGATCCAAGAACAAAA	AY210417.1	ATTTCATAAGTGTCTTTTCTCTTCCTTTGCTTTGCTTTCTTTTCCAAGGCTAGCTTTGTTTCTTTAAGGGGCCTGACTATATACGTAGTGGTGGTAATATCGGCTCTAAAGAATTAAAGAAACAATGTTGGCTGATTTCATGCCATTCTTGGCCAATGTTCTGCTGCAAGTAGGCTATGCAGGCATGAACATTACATCAAAGCTGGCCCTGGAATCTGGAATGAAACCTCTTATTCTTGTTGCTTACCGTCAAATCTTTGCCACCCTCGCCATTGCTCCTTTTGCCTTTTTCTTAGAGCGGAAAACAAGGCCTAAGCTCACCATGCCAATTCTTTTCCAGATTTTCTTATGTTCACTGACAGGGGCAACAGCAAACCAGGTTTTTTATTTTGTAGGGCT…
HAU-InDel260	TACGTATTGGCTTTGGTACGATG	GGAAATGCCTTTCATATAAGATGTC	AY082004.1	GGTTGCCGGTGGAATCGACGCGCTCGTTGAGGGCCAAGGAAGGAAGGAGGAAGAGAGAGAGAGAGATAAAAAGGAGAATCTGCTTCAAAGTTTCAAACTTTCCCGTCTCATATCTAATCCCCAATTTCTCTCTTCTGCTCTAGGTTCCTTCCTGTTCTCTTAGGATTCTTGTGGTCTGTTCAAAGCGTCATGGCATCGAAGCGGATTTTGAAGGAACTCAAGGATTTGCAAAAGGATCCACCCACTTCTTGCAGTGCAGGTCCTGTAGCTGAAGACATGTTTCATTGGCAAGCAACACTCATGGGCCCTTCCGATAGCCCTTATGCGGGAGGTGTATTTTTAGTTAGTATTCATTTTCCTCCAGATTATCCTTTCAAGCCCCCTAAGGTTGCATTTAGG…
HAU-InDel261	TCAGCTAGGAAGCGAAAGGTGGC	TTCAACGCATTGCAGCAAGAGGG	AY171099.1	GGCCCCGTTGAAAAAATATGGGTTTCCAAAGAAACATATTGGGTTTCCTTTTCTTGATATTGGCTTCACTAACAAGCCTCTCTTCTAGCCTTCCTAGTGAATACTCCATAGTGGAACATGAGATTGACGCATTTCTTTCGGAGGAAAGGGTGTTGGAGATCTTCCAACAGTGGAAAGAAAAGCATCGGAAAGTGTACCGGCACGCCGAGGAGGCTGAGAAAAGGTTTGAAAATTTCAAGGGGAATTTGAAGTATATCCTAGAGAGGAATGCAAAGAGAAAAGCAAACAAATGGGAACATCATGTGGGATTGAACAAGTTTGCTGATATGAGCAATGAGGAGTTCAGAAAAGCTTACTTGTCAAAGGTGAAAAAGCCCATCAACAAAGGGATAACCCTGT…
HAU-InDel262	TGCATCGGCTATTTATGCCATGTGA	TCAAACTCGGTTCATTTACAGCCCT	AF264148.1	CTTTTGTTTTCTGTGGTGAAGGTTCAAGATGCTTGGAAATGGAGTTGTTGGGATTCTTTCTGAGTCATCAAAAAAATGGGAAAGAAGGGTTCCTCTCACCCCATCACATTGTGCTCGACTTTTACACAGCGGGAGGGAGAAAACAGGTATAGCTCGTATAATAGTGCAGCCATCGACGAAGCGCATCCATCACGATTCCCTCTACGAGGATGTTGGTTGTCACATATCAGATGACTTATCAGAATGTGGTCTTATTTTGGGTATCAAGCAACCAAAGTTAGACATGATTCTTCCTAATAGAGCTTATGCCTTCTTCTCACATACTCACAAAGCTCAGAAGGAGAATATGCCATTATTGGATAAGATCCTCGCGGAGAGGGTATCGTTGTATGACTATGA…
HAU-InDel263	TGATTCAACCAGACATTTCAAAGCA	ACATCTGTTGTTTACATGCCCCTCG	AF264146.1	TTTTGTTTTCTGTGGTGAAGGTTCAAGATGCTTGGAAATGGAGTTGTTGGGATTCTTTCTGAGTCATCAAAAAAATGGGAAAGAAGGGTTCCTCTCACCCCATCACATTGTGCTCGACTTTTACACAGCGGGAGGGAGAAAACAGGTATAGCTCGTATAATAGTGCAGCCATCGACTAGGCGCATCCATCACGATTCCCTCTACGAGGATGTTGGTTGTCACATATCAGATGACTTATCAGAATGTGGTCTTATTTTGGGTATCAAGCAACCAAAGTTAGACATGATTCTTCCTAATAGAGCTTATGCCTTCTTCTCACATACTCACAAAGCTCAGAAGGAGAATATGCCATTATTGGATAAGATCCTCGCGGAGAGGGTATCGTTGTATGACTATGAG…
HAU-InDel264	CCAGGCATGTTTTGGAGGGCAAG	GTGGATAAATCAACGTCCTTTAGGG	AF530913.1	CATGACTAACCCACCCACCAAAGATTTCTTTGCTTCTCCCGCTCTCTCCCTTAGCCTTGCCGGGATATTCCGGGATGCCGGTGCTACGGCGGCAGCTCCGACTGCGAGTGCGAGTATGGAGGTGGAGGAAGGAGATGAAGGAAGCGGAGGAGGAGGAGGATCAGGTAGTAAGAAAGATGACACTGTAGAAATCAGTAGCGAAAACTCGGGCCCTGCAAGATCAAGATCCGAGGATGACTTGCTAGATCACGACGATGACGAGAATGACGCCGATAAGTCCAAAAAGAAGAAGAGAAAGAAGTATCATCGTCACACCGCCGACCAAATCAGAGAAATGGAAGCGCTGTTTAAGGAATCACCCCATCCAGATGAGAAGCAAAGGCAGCAATTGAGTAAACA…
HAU-InDel265	ACGACCACTCTTTGCTGTTTGGT	GCATCTGAAAGCAGCCCAGGGTA	AF530909.1	TTTGATCCGGTAGTAACATTTCTGTGGTATAGCCTTGGAATAAGAAACCAAAGGGAGTGGCAGTGGAAGATGGCCGCTAGCAGCGATCCTAACCCGGAGGGTTCCGATGAGCAGCAGAAACGATCCGAGATATACACTTACGAGGCCCCTTGGCATATCTACGCCATGAACTGGAGTGTCCGCCGCGACAAGAAATACCGTCTCGCCATCGCCAGCTTGCTCGAGCATTACAACAACCGCCTTGAGATTGTCCAGCTCGATGACTCCAATGGCGAGATCCGATCGGACCCAAATCTCTCCTTCGATCATCCTTATCCCCCGACCAAGACCATCTTCATCCCCGACAAGGAGTGCCAGAAACCCGACCTTCTCGCCACGTCCTCCGACTTCCTCCGCATT…
HAU-InDel266	TGCTCACGCTTGTAATTAGGTGGG	CGAGTCTCATATTTGTTGTGAGGAC	AF530907.1	CCTAGAGGAAAAAATCCAATGGAGAATTCAACTCAGGAATCCCACCTCCGATCCGATAACGCCGTAACCTACGAATCACCCTACCCACTCTACGCCATGGCCTTATCTTCCACGCCCGCCGTCACCCATCTCAACTACCAACGCATCGCTCTCGGCAGTTTCATCGAGGATTACACTAACAGAGTCCACATAATCTCTTTCGACCCTGAATCACTTACCCTCATAACCCACCCATCTTTGTCGTTCGACCACCCTTACCCACCCACCAAACTTATGTTCCAACCCCACCGGAAATCCCCTTTCTCTTCCTCCTCCGACCTCCTCGCTTCATCCGGTGACTACCTCCGTCTCTGGGAAGTTGGGCACTCTTCTATCGAACTTATCTCCGTTCTCGACAAC…
HAU-InDel267	GGGTGATAATGGGTCTTCGGGGG	AAGTCCCCAAAGGTGGTCTGATT	AY039662.2	GATTTGTGTGATTTTCTTTTTTCAAGGAGCCAAATGCTTAGAAGGTCAATCCAAGGTGTCAGTACATGAAAAAAAAGAAAGAAAGAAAGAAGAAGACATTTTGAAGCTGTAGAAGGAAGAAGAAGAAGAAGAAAGAAGGGGTTTTGGGGGGGGTCATTCGTAGGGTGTTTTTCGAGAGCATTGGAAATGGTGGCGAGAGAGTGAGGAAGTCAAGAAAGTTTACTTAGAAGGGTGATGTTGTGTTGGATGGATTATTTGGTGGGAGCCTCATTTCCAAAGGGAAAAACAACTAGGAGCCAATGGTGCTGTTTCGATCACAGAAGAAGACAACACCAATGTACAAAAACAGAAACCAATATTCAACAACAACCGACACCAGCAACTTCCTCAAACATGGCT…
HAU-InDel268	ACGCAAGTGACTGATCGAAGGGA	ACGGCACTTCTCAAAAGCATTCGC	AF485268.1	GGGGAATCAAAAGCCTCATCTCTCAGACATTATCTTAATCAAGGTTTTTTATAAGCTCTTAGACAAGTATATCGTCTCTTACAACAATGGATGTCAGTTGTTTCAGCCAAAATGTCCTTTTAGTTACCCTATTGCTTGCCATAGCTGTCAGCTTGGTGGAAAGCCAGGGCACCAGGGTTGGGTTCTACTCAACTTCATGTCCTCGAGTTGAGTCCATCGTGAGGTCGACGGTTCAATCCCATTTCGGGTCTGATCCCACTATTGCTCCTGGTTTGCTCCGTATGCATTTCCATGACTGCTTTGTCCATGGATGCGATGCTTCCATCCTTATTGATGGACCTGGCACTGAGAAAACCGCCCCACCGAACCTCTTGTTGAGAGGTTACGAAGTCATTGATG…
HAU-InDel269	TTACTTGAATGGCCGCTGGTTGA	TTTTCCAATCGTTCTCCCGCCCC	AY072823.1	ACCACGAATGCACTTGATGCCTTGTACAAAAAGATCAAGTCCAAGGGTGTGACAATGACAGCATTGCTTGCAAAGGCAACTGCACTTGCATTGTATGGCTAGAAATGAGCAAGATCTGTTGTCAACTGAGATTGTCAACCGTGGGATCGAATCATCGGGACCGAACGCCGGTTCGTTAACGTTCTCGGTTCGGGTTCGAAGACGACTACCTGATTTTCTTCAGTCAGTTAACTTGAAGTATGTGAAGTTAGGGTACCATTATTTGATCAACCATGGTATATATTTGGCTACCATACCTGTTTTGGTACTCGTTTTTAGTGCCGAAGTGGGTAGTCTTAGTAGGGAAGAGCTTTGGAAAAAGCTTTGGGAAGATGCTCGTTATGATCTCGCCACCGTGCT…
HAU-InDel270	TGCTAGAATCAAATCTTGTTGGCCT	AGACAAGGATTCTATTGCATCCCCA	AY072822.1	GGCACGAGGAAAACCAGAAAAATGGCGAAACCCCAACTTTTATTTCTATTTTCCTTTTCCCTTCTCTGTCTCATTTCTTTTTCCGCCGCCGATTCCTCCATCACAGCCGACTTACGTCTCACCGATTCCAGTTTCCCGTCGGTTCATGCGAAGAAGCTGATTAGGGAGTTGAATTTGTTTCCTAAAGGGGAAGTCAATGTCGTTGACGAACACCGGGTTTCGTTGCCGGAGGGTCCCAAACTGGTGGAGAAGCGGTTCAAGTTCCCAACTTTGGAAGTGCCCGGTGGAGTTTCCTTTGAGGATTTGGGTCACCATGCTGGGTATTACAAGCTTCCTAATTCTCATGATGCCAGAATGTTCTACTTCTTCTTCGAATCACGCAATAGCAAAAAGGACCCT…
HAU-InDel271	TCATCATAGTGTGCATTAAAACAGC	TCACCAAACCTTTGGGATACAA	AY072821.1	GGCACGAGGGAATTAGTCACTCCTGTTCTAGATGAAGGTTCTCTCCCCAATTCTTGCTTGCCTAGCGCTTGCTGTGGTGGTAAGCCATGCTGCTCTCTCACCTGAGCAATATTGGAGCTATAAGCTGCCAAATACTCCAATGCCAAAGGCTGTCAAAGAAATTCTACATCCAGAACTGATGGAGGAGAAAAGCACCTCTGTAAATGTAGGAGGTGGTGGTGTAAACGTCAATACAGGAAAAGGGAAGCCTGGGGGTGACACCCATGTGAACGTTGGAGGCAAAGGAGTTGGAGTGAACACGGGAAAGCCAGGGGGTGGCACTCATGTGAATGTTGGAGACCCTTTTAATTACCTATATGCAGCCAGTGAAACTCAAATCCATGAAGACCCGAATGTGGC…
HAU-InDel272	CTATTCCCATGTTTGCCGGTGCG	GCCTCAAACAAACGGAGAGAAACCC	AF443117.1	CATAGATCCAGGCCTTCTTCTTCTTCTTCTTCTTCTATCAAAGTTAATATAGGCAAATATAAGAGAAGAAATCGAATTAAAGTCTATCTGTGGAACTAGATAAAGAACAGTACGATTTGTTTTGATCCAAAGCACATTCGAGCCATGTCGTTTATTGGTACCCAACAGAAATGCAAGGCTTGTGAGAAGACTGTTTATCCAGTTGAACTTTTGTCTGCAGATGGAGTTCCTTACCATAAATCTTGCTCCAAGTGCAGTCATTGCAAAGGGACACTAAAGTTGGCTAATTACTCCTCAATGGAAGGTGTTCTTTACTGCAAGCCTCATTTCGAGCAACTCTTCAAGGAGACGGGTAACTTCAACAAGGATTTCCAATTGTCTGCAAAGGCAGCTGAGAAG…
HAU-InDel273	TTGTTTCTCTTTGCCCTCTGTGT	AAGTCAGGTCATGGCCAAACCAA	AF430070.1	CTGCAATTCTGCAACGTCACTCACCTCATCCAAATCCTTGAAAACCCCAATTCCTTTCATTTGATCGTCGATCAACGATGCCCGTTTTCAAAACTCCGTTCAACGGCTACTCCGTTAGGTTCTCACCCTTTTACGAATCCCGTTTAGCCGTAGCCACCGCCCAGAATTTCGGCATATTAGGGAACGGCCGTGTCCACGTCATCGACCTCTCTCCGAACGCCCCTGTCATCAACGAACTCATCGCCTACGACACCGCCGATGGTGTCTACGATGTAGCCTGGTCCGAATCGCATGATTCCGTCCTCGTCGCTGCCGTCGCCGACGGATCTATCAAAGTCTACGACACTGCCCCCCCTCCTCACTCCAACCCTCTCCGCTCCCTCAAAGAACACGCCCGTG…
HAU-InDel274	CCCCATTATTGCTTGTTAATTTTGG	ACGAGAGCAAGGATGATGAGCAA	AF329368.1	GAATTCGGCACGAGAACAATGGCTACCTATGAAGGTAAAGTTTTCACTGAAGAACAAGAAGCTTTGGTGGTCAAGTCATGGACTGTAATGAAGAAGAAAACAGCTGAATTGGGTCTTAAATTCTTCTTGAAGATATTTGAGATTGCACCATCAGCCAAGAAACTATTCTCATTCTTGAGAGACTCCAATGTTCCATTGGAGCAAAACACAAAGCTGAAGCCCCATGCCATGTCTGTCTTTGTCATGACATGTGAATCTGCAGTGCAACTGCGTAAAGCAGGCAAAGTTACAGTGAGGGAATCAAATTTGAAGAAATTAGGAGCTACCCATTTTAAGTATGGGGTAGTTGATGAACATTTTGAGGTAACAAAATTTGCTCTTTTGGAGACCATAAAAGAA…
HAU-InDel275	TGTTGATGAACTCTGCAATGCTCG	AGCTTTGACAACTCACAAACAACT	AY038061.1	CGGCACGAGCAGGAGCGGTCCTACTTATGAAGCGAAGTTTGGCGCTGCAAAAAGGACTTCCAATCCTTGGTGTTTTCAGAAGCTTTGCTGCTGTTGGTGTAGATCCTGCTGTGATGGGCATCGGTCCTGCTGTTGCTATACCAGCTGCAGTCAAGTCTGCAGGTCTTGAGATTGATGATATAGACTTGTTTGAGATCAATGAGGCATTTGCATCTCAGTTCGTATACTCTTGTAAGAAACTGGGGCTTGATCGTGAAAAGGTCAATGTTAATGGAGGTGCAATAGCCCTTGGGCATCCTTTGGGTGTTACAGGTGCTCGCTGTGTTGGAACTCTGTTGTACGAGATGAAGCGTCGTGGGAAGGACTGTCGCTTTGGAGTGATCTCAATGTGCATAGGAA…
HAU-InDel276	AAAACTGTCAAGAACACAAGCCT	TCCAGATTTGAGCTGTTTTTCCT	AY040533.1	TCTGTGGTCTCTTTGGGGTGAGATCTCTCTTTGTTTATTTACCTCCAAAAATGGCATCCTTTTACTCGCTAACTTTGATTTTGATTTCTATTTTCGCTTTCTCAATCTCCATTGCTAACTCCAAAACTCTCAAGAGAGATGTAAAAGCCTTAAATGAGATTAAAGCATCACTTGGATGGAGAGTGGTATATGCATGGATTGGAGATGATCCCTGTGGAGATGGTGATTTACCACCTTGGTCTGGTGTAACATGTTCTACTCAAGGAGACTATAGAGTTGTTACCGAATTGGAAGTCTATGCAGTATCAATTGTTGGTCCTTTTCCTATTGCCGTAACTAATTTGTTGGATTTAACAAGGCTGGATCTCCATAACAACAAGCTGACGGGCCCAATTCCTC…
HAU-InDel277	ATGGGATTGGTATATTGGGTCGT	GTCAGCTCAGACACAACGACAGC	AF336287.1	GAATTCTAGGGGAAAAAAAACGAAAATGGCAGGCTTTATCTTCTATAATCTTCATTTGATCCGGTAGTAACATTTCTGTGGTATAGCCTTGGAAGAAGAAACCAAAGGGAGTGGCAGTGGAAGATGGCCGCTAGCAGCGATCCTAACCCGGAGGTTCCGATGAGCAGCAGAAACGATCCGAGATATACACTTACGAGGCCCCTTGGCATATCTACGCCATGAACTGGAGTGTCCGCCGCGACAAGAAATACCGTCTCGCCATCGCCAGCTTGCTCGAGCATTACAACAACCGCCTCGAGATTGTCCAGCTCGATGACTCCAATGGCGAGATCCGATCGGACCCAAATCTCTCCTTCGATCATCCTTATCCCCCGACCAAGACCATCTTCATCCCCGACA…
HAU-InDel278	TGCTTCTTTTTGCTTGTTGGAAGGA	TTAGCATTAACCAGACACGTGGA	AF336284.1	GAAGTCTTTTTAAGTTGATGCATGGGGTCATCCTCCATTTTTATGGGTTTATAAATAGAGGGAGAGAGAGAGAGAGAGAGAGAGAGAGAGAGAGAGAGAGAGTTTAGGAGAAAATATGGGAAGAAGTCCATGTTGCTCCAAGGAAGGACTCAACAAAGGAGCTTGGACTGCTTTAGAAGATAAAATACTTGCATCATATATTCATGTTCATGGTGAAGGCAAATGGAGAAACCTCCCCAAGAGAGCTGGTTTGAAGAGATGTGGCAAAAGTTGCAGACTTAGATGGCTGAATTATCTTAGACCAGATATTAAAAGAGGCAACATCTCTCATGATGAAGAAGAACTCATTATAAGACTCCATAATCTTCTTGGCAACAGATGGTCTTTAATAGCTGGAAG…
HAU-InDel279	CCTGCTTGAAGTCTGGTCTTCTGT	AGTCAGAATTGACAGGCTTAACT	AF336281.1	GGTTCACCTTGGACCAAAACCACATGAAAAATCAAACATTGCTGTGAAGAAAACAATATAGCATTCCATTTCGTGGAAACTCAATTAGGGAAAGGGAAATTAACAGCTCCCGGGCTATAAACCCTAAAAGCTCTTCCCAAATTTGGTTGAGAAGAAATGGAGAATTCAACTCAAGAATCCCACCTGAGATCCGATAATTCGGTAACCTACGAATCAGCTTACACAGTTTATGCCATGGCCTTATCTTCCACGCCTTCCTCCACCAATATCAACCATCAACGCATCGCTCTCGGCAGCTTCCTCGAAGATTACACTAACAGAGTCGACATAATCTCATTTGATCCAGAAACCCTCTCCTTCAAGACCCACCCAAAGCTTGCCTTCGACCACCCTTATCCA…
HAU-InDel280	TCCCATGTCATAAGGTGCCAGA	TCGAACCCCTACCAATCCTGT	AF336280.1	CCCACGCGTCCGGTGAAATAAAGAGTCGCCACTCACCATTGTCCAGTATAGTTGGAATCTATTTGCATCTGATCTAATTGTTGGTGGACACACACACACACACACACATACATGTAGCTTTTAGCTTTGAAATGTCTACTGGAGTTCAACATCAAGAGAGAGTACCAATGAACCTGAAGAAACAACTTGCTCTTGCTGTGAGGAACATTCAATGGAGTTATGCAATTTTCTGGTCCATATCAACTAGACAACCAGGGGTGTTAGAATGGGGAGAAGGTTATTACAATGGAGATATAAAGACAAGGAAAACAGTTCAATCTGTAGAACTCAACACTGACCAATTGAGTTTACAGAGAAGTGAGCAACTGAGACAGCTTTATGAGTCTCTTTCAGCTGGTG…
HAU-InDel281	TCTTTCCCCCACAACTTGCAG	TCCAGCTTGCCCTCCAAAAC	AF336277.1	CCAACCATTTCATCAGCTCATCCAAATCCCATATTGCCATGGGCGTCGTCGACATGACTAACCCACCCACCAAAGATTTCTTTGCTTCTCCCGCTCTCTCCCTTAGCCTTGCCGGGATATTCCGGGATGCCGGTGCTACGGCGGCAGCTCCGACTGCGAGTGCGAGTATGGAGGTGGAGGAAGGAGATGAAGGAAGCGGAGGAGGAGGAGGATCAGGTAGTAAGAAAGATGACACTGTAGAAATCAGTAGCGAAAACTCGGGCCCTGCAAGATCAAGATCCGAGGATGACTTGCTAGATCACGACGATGACGAGAATGACGCCGATAAGTCCAAAAAGAAGAAGAGAAAGAAGTATCATCGTCACACCGCCGACCAAATCAGAGAAATGGAAGCGCTGT…
HAU-InDel282	TCAAGTGTGTGGCTTGTCTT	TCGAAACACAGACTGCCTCT	AF311351.1	GGCACGTTCAAACATATAATGGCCGGTTCTTCTTTTAACAGAAATTGGCTGATTTTGGTGCTTTTGGTAGCACCAAAATGTTTCTGGGCTCAGCTCTCCGCAACATTTGACTATTCAGAGTGCCCTAATGTTACCATGCAATCTCTCCTTCGCTTGCACTTCGACTGCTTCGTTAACGGTTGTGATGGGTCGATACTGTTCACAGGAGAACAGACTGCTGCACCAAACAACGGATCCGTGAGAGGATATTACGTCATTAACGATACGTTGCATGATGGGATTGAAGCAGCTATTAGTGAAAAAGATGCATCAATTGTTGGAGGATTTGATATTGTGCCACAAAAAACTGCGTTGAGCTGGGAAGTGAAACGAGATTCCAATTTCACCGGAGTTGGAAGG…
HAU-InDel283	TGCTTGCTTTTAAAGAGGGGT	GTTCGATCACCACCACCATCA	AF305066.1	ACTTCTTCTCTTCTTTGAACTCAAAGTCCCAGCTAATATTAGAATCATGGGTGTTGTCACTTATGACTATGAGAATACCTCCCCAGTCGCCCCTGCCAGGCTTTTCAAGGCCTTTACTGTTGAAGCTCCGAAAGTTTGGCCCACGGCTGCACCAAATGCAGTCAAGAGCATTGAGGTTGAAGCTAATCCTAGCTCTGGAAGTATAGTAAAAATCAACTTTGTTGAAGGCCTTCCATTCCAATATATGAAGCACCAGATCGGAGGACATGATGAAAGTAATTTTTCATACAGTTACGATTTAATCGAAGGTGGGCCTTTGGGGGATAAGCTTGAAAAAATTAGCTATGAGAACAAGTTTGAGGCAGCTGCAGGTGGAGGAAGTATTTGCAAGAGCTCAAT…
HAU-InDel284	TGCCAAAGGGAGCCATATTTC	ACTGGGGTAAAAATGCCATACT	AF159229.1	GTTGGACCGCTAGATGCAACTAGAAACTTATTGGATGCTGCAGATGAAAGCAGTTACGAGTGTTAGAAAGTGTGAAGTTTCATCTCTTGGGTTCTCCTTCAATTTATATATAAACACCTGTAGAGTGAAGACATTCGTGACTCTTAAAAGAAATTTGACCATGGCAAAGAGTGATGCCGAAGTGAAAGTTTTGGGCACATGGGCGAGTCCATTCGTGATGAGGGTAAGGATTGCCCTGAACATCAAGTCTGTGGCCTATGAATTTCTTCAGGAGAGGTTATGGGAAGGCAAAAGCGAGCTTCTCCTCAAATCAAACCCAGTTCACAGAAAGGTCCCTGTCCTCATTCATGGTGATGACACCATCTGTGAGTCTCTCATTATTGTCCAATACATCGATGA…
HAU-InDel285	ATCGGGTTCGGATTTGGGTG	CGATGATGGTTGGATACCCAGG	AF114253.1	ACCCTCAACCCCTAACCACGCAACAATCAGCAATACTCCAAGCAACCATTTTCCTTACAAGTTTGTTTTTCTTGTGATTAATCCATATGGCTAGCTCAATGTCCCTTAAGCTTGCATGTCTGTTGGTGTTGTGCATGGTGATGGGTGCACCCCTGGCTCAAGGGGCCATAACCCGTGCTGATGGCTTAGTCGGCCTCCCACGCTGCCTTCCTTTTTTGTCAGGGAATGGTGATGGTGCTGATGCCACAGGTTGCTGTGCCATCGTCATGAATGCCTTGGGATCGCTCTGTGGTGATACATAGGAACCGATCTAGCTTGAAATCGGGTTCGGATTTGGGTGGAATTTCAAATTGGTGTGTTATGGAATCCCAACTTAATCGTGTTTAAGGGTGGGATCCA…
HAU-InDel286	GAGTTGCAAAAACAGCTGCCA	ACAGCGTAGTAAGTAGGAGGCA	AF116243.1	TCTCTGACCAAAGATCATATAAAATCTCACAATTTTCCAGCAATCGCTAAAAAATAATAAAAATCTCAAATCCGATCCCATGGCTTCTCGTCGGCGTATGCTGTTAAAGGTTATAATTCTCGGTGATAGCGGGGTTGGGAAAACATCTCTCATGAATCAGTATGTTAATCGTAAGTTCAGTAATCAGTACAAAGCTACGATTGGAGCCGATTTTTTGACAAAAGAGGTTCAGTTTGATGATAGATTGTTTACATTGCAGATATGGGATACTGCTGGGCAGGAAAGGTTTCAAAGTTTAGGTGTGGCTTTCTATCGGGGTGCTGATTGCTGTGTACTTGTGCATGATGTTAATGTCATGAAGTCCTTTGATAATCTTAACAACTGGCGAGAAGAGTTTCT…
HAU-InDel287	TCTGCCATAACCCTCAAGAGA	TCGCCAAACCACCAAAAACA	AF072404.1	GAAGAATTCGCCAAACCACGCTAACCCAAAACACAAGAAAAAGAAAGAAAGAAAAAAAAAAGGGAATACCCCTTACCTTCATAGAGAGAACAAGAGAAACAAAGCAAGGTATTTTTTTTCTTCACCTGTAAAAATGGCGTCGGCGAGTACTTGGATATTGTCGCTAAAGTTACTTTTAATTTCTACCGGTATATTGGGTATAGCTTTAGGACTTAAAATCTCTGTTCCATTGGTTTTGGAATTCTCTGTTTCTCAAGCTCCGTTATGGTGGAGTGGTTTCCGTTCTTGGCTCAAGCCTCCATATCTTTACGTCGTCATCAACGGGATCATCATCACAATAGCAGCATCGTCGCGGTTTAACCAAAACAACGGCGAGAAAGATCAGATGGAGCAGATGCA…
HAU-InDel288	TGACTTTCCTGGCCCCAATG	AAAACGCCTGCACAACATGC	AF050673.1	GTCATTTTTCTTTGCATCACTGCATTTTCTCTCGATTGAGCCTCTAGGGTTTTGAAAGATACTTAGTATCTTTTTTTTCCTTCTCTACTATAATCGAATCGACTCTACTAGTTTCATCAGATCTTAAAATATCCAAGCTGAACTCCTTCACTCGATCAAAACTTTATCGGATAAGTTTCATTCTTGTCTAATTTCATTTGAGTAAGAAAGGGACAAAAAAAATGCCGGCAGTTTACGGAGCCAGATTGACGACGTTTGAGGATTCAGAGAAAGAGAGTGAATTCGGTTATGTTCGTAAGGTGTCAGGACCAGTCGTTGTTGCAGATGGAATGGCTGGTGCTGCCATGTATGAATTAGTCCGTGTTGGTCATGACAATCTGATTGGTGAAATTATTCGGT…
HAU-InDel289	ATGGATGGAACCCCAAGAGC	CACTATGTCGGCAACTAGGGC	AF034131.1	TGAAAAAATCTGGGCCACTAAAGAATGGAGCAAAATTTGTCCCTTAAGAGATTCGACGTCAACAAGGGAGCATGGACAGCTGAAGAAGATAGAAAATTGGCTGAGGTTATTACAGTTCATGGTGCTAAAAGGTGGAAGACAATTCCATCCATAGCAGGTTTAAATAGGTGTGGTAAAAGTTGCAGGCTGAGATGGATGAATTATCTTAGGCCTAACATCAAGAGAGGAAATATATCAGACCAAGAAGAGGACTTGATACTTAGGCTTCATAAACTCCTTGGGAACAGGTGGTCTTTGATTGCAGGAAGGTTACCAGGAAGAACAGATAATGAGATCAAGAACTACTGGAATTCTCATTTGAGCAAGAAAGTGAACCAGAAGGAGAAACACAGAGGAGCA…
HAU-InDel290	ATGCTCCCATCGACTAGCCA	CAGCCATGAGCAACTGGTCT	AF044205.1	AAGACTCAATGATGTCTACAACACACTTGCTAGTATTCCTACTTGGAGTGGTGACTCTCACCACTCCCACATTTGGTACCTATGAGTCACCAAATTATGGGAAACCCCCTACTCCTGTATTCAAGCCTCCCAAGGTGAAACCACCACCATATGAACCTAAGCCACCAGTGTATGAACCACCAAAAAAGGAGAAGCCTGAACCTAAGCCACCGGTTTATGCACCTCCAAAGAAAGAGAAGCATGGACCCAAACCACCAATGTATGAACCTCCAAAGAAGGAGAAGCCTGAGCCAAAGCCACCAGTTTATACACCTCCAAAGAAAGAGGAGCCTAAACCTAAACCACCAGTATATGAACCTCCAAAGAAGGAGAAACCTGAGCCAAAACCACCGATTTATA…
HAU-InDel291	TGGGGTTAGGGTTAGGAGGC	TCGAGTAGATCCATCTCGCTAA	AF025667.1	GAAAAATGGCACCAAAAGCTGAAAAAAAGCCAGCCGAGAAGAAGCCTGCGGAGGAGAAGAAAGCCGTAGCTGAGAAAGCCCCGGCAGAGAAGAAGCCTAAGGCTGGGAAAAAGCTTCCCAAGGAAGGCGGAGCGGCTGCCGGAGACAAGAAGAAGAAGAGAGTTAAGAAGAGCGTCGAGACCTACAAGATCTACATCTTCAAGGTCCTGAAGCAAGTTCACCCTGACATCGGGATCTCTAGCAAAGCTATGGGGATCATGAACAGTTTCATCAATGATATCTTCGAGAAGCTTGCTCAAGAAGCCTCTAGGCTCGCGAGGTACAACAAGAAACCCACCATCACTTCCAGGGAAATTCAGACCGCTGTTAGGCTTGTACTTCCTGGTGAGCTTGCCAAGC…
HAU-InDel292	GTGTGTGTTCCCCCTTTGGG	TGGAAGTTTCATGCACCGGTAA	DQ088156.2	ACGCGGGGAGTTATCGGCTATCGCCAACCCCAAAAAAGAAAAAAAGAGAAAAAAAAAACTCTTAAGTCCATCAATTATCACTACAATCTCTTTCCCCTTATTTTCTCTCCAAAGAAGCCCTAAATTTTCTCAGCCTTTCTTGCTCTTTCCCTCGCTTTCTCGGGAAAAAAAATGGCAAACGCGGCTTCAGGAATGGCTGTGCATGATGATTGCAAGCTGAAGTTTTTAGAACTGAAGGCTAAAAGGACTTACCGCTTCATAGTTTTCAAGATTGAAGAAAAACAAAAGCAAGTTGTTGTGGAAAAGGTTGGTGAACCTACTGATAGCTATGAGGCTTTCACTGCTAGCCTTCCAGCCGATGAGTGTCGATACGCTGTGTATGACTTTGATTTTGTGACC…
HAU-InDel293	GGTGGGACCTTGTACATGTGG	TCCTATGGGATGGAGGTTGTCC	AY781118.2	ATTTTCAGTTTTACCTGAAATTTCAGCTTACGAACTTGTTTTACCTGAAAATTTGAATTTTTAGCATCGGAAAAGCTTTCAATTTTCGTTATGGAAATGTACCCAAGTACGATTGATTCCGATTTAATGATGCTGGACTCAATTCGGAGACACTTACTCGGCGAATCATCCGACTTGCGGTTCACTTCTTCAAATGACTGTACCAACGTGGGCGCGGCTCCCCCTATGTTTTGCAGGAGCTCCAGCTTTAGCCGCTTGTACCCTTGTTTGACTGACACCTGGGGTGACCCCCCACTCAAAGAGAACGATTCTGAAGACATGCTAGTTTTCGGGTACCTTAGAGATGCTTTAACCGTCGGTTGGGCCCCCTCCGATCACTCTTCCCCGACTTTCCCGCCA…
HAU-InDel294	TGCCTGCACTGCTTTCAGAG	CAAACATAGACAAATTCAGACACAG	AY781117.2	AAAAAACCAACCCATTTATTTCACTACCCAACAACCCAAAAGATAAAAGGAATCGTTTACTTGTTCGTAGCAATTTATCGTCATTTCAAGCTCAATTCTCTGAAAATTTTTGTGCTGAACTTCTTTTTTCTCTTTGTACCACCATGTGTGGAGGTGCTATTATCTCCGATTTCATACCGCCGTCGCGGTCGCGACGATTGACGGCCGATTTCTTGTGGCCCGATCTGAAAAAATCCGGGTTGAAGAAGGGGTCGGGTAAGAGATACTCGAAGCCCGTGATCGACTTGGGCGATGATTTCGAGACTGACTTTCAGGAGTTCAAAGATGAAGAATCTGATATAGATGATTATGATGTTGATGATGTTTTGGCTGATGTAAAGCCCTTTGCTTTTAACGCTA…
HAU-InDel295	CCGAGAGCTTGTGTTTGTACG	ACTGCCAACAAGCAAACAGG	DQ132852.1	ATGATCGGATGGCGATGAGATAACGAATCTTTCTCTTCTTACTCTTATGAGTAGATCCCATCCAACCTCATCGTTGACACAAAATAATTACATTCCAAAGTTTTTCCTTTTTCTTTCTGAATGTTCGGCACCGTGAAAGTTTCTGTTTCGAGCTTGGCTTGATACTTTACGGCGTCGGGATCATTCAAAATCCAACCTTGACGTTGTTTAAATTAGGGTTTCATCGAAGCGAATGGAGCTTTAGTTTTCCCTTTTGTTTCTGAGAAATTTGAAGTGAATCAGGACGTGGATTAGCCAGCAGTATCAGATGTGAAGCTCCTGTATCGCGGGAAATTTTGAAGCTCAGTTCTTTTGGAATAAATTAGACTCAATAAGAAAATTTACCAAAAACAGGAAAAT…
HAU-InDel296	ACGTACAGATGGACCTCCCG	TGACACAAAACAGAATGCACCA	EF546794.1	CCCATGCAGCAATCTACATAGAACCCACCTATACTATATATATACACACCACTACGGCTCTCATCTCATCTCTAAATCAAACATTATAATAATAACAGTAATTCTCTTTCTGTTTCTCTGGTTTAAACATGGGTATGGGTTTAAGGAATGGATTTCTTTTGATTTTATCTTGTGTTGTTACACTTTCCCTCTCAGTTTTGGGGCGACCTGCCACTTTCCTTGAAGATTTTAGAATCACTTGGTCTGATTCTCATATTAGGCAAATCGATGGAGGGAGAGCCATCCAACTTGTTCTCGACCAAAATTCAGGCTGTGGATTTGCTTCTAAAAGGCAGCATTTGTTCGGACGTGTCAGCATGAAAATCAAGCTCATCCCCGGCGACTCCGCCGGAACAGTCA…
HAU-InDel297	AGGGGCAGGGTAATAGTAACTAAG	GCGGATCCTCCACTAGTGATT	FJ974046.1	ATAATGTTGCGGTACGACTCCACCTCGTCATCAGCGGGAAGTAGCAGTGGCAGCTTATCATCCTCCTCCTCCTCGTCCAAGCCACCGCAGCAAGATATTGATGGACTACTCGCCGGTGCTGGTTATAAAGTCCGGTCGTCGGAGTTACGACAAGTAGCTCAACGACTGGAACGACTCGAAACCGCCATGGGTAATTCGCCTGCAGATTTCTCTCAACTTGCCTCCGATGCTATACTCTATAACCCTTCTGATCTGGCCTGCTGGGTCGACTCGCTGCTAACTGAGTTCGCTGAGCCTCCTCCCACTTGCTCCTCCGACTTCATCGTGGATCCCGTAAACAATCAAACGGTGGTAAACAGCGCGTGGACCACCGCCGAACCTCATACACCGCAGGTGCAC…
HAU-InDel298	TCAACTTCTTTGTTGCCGTTGC	AGGTTACTCCTAAACATGCACT	EU196676.1	GGTAGCTGAGGACATGGCGTTAGGTATTATATTGTTACTCTCATGACGAAATTCATCAAAAACTTGACCTCTTCCATTGCTTGACTGCTTCTTCCTTCACGTTTAAACCACCCCCTTTGCCTCAATTCATATATATATGATCTTTAAGTTGCAGTTTGTAAGTAGTAAAGAGTAGAAAGATGGCCAAGTGTTCCGTTTTATTATTTTTATGTTTGGTAATGGTTTCCATTAATGTTGCAAACACCATGAACGAAACATGCGTCGACGACATTAGTATAGTGTTGCAGATCGACTTGTATAAAAATAGCTGCCCGGAGGCAGAGTCCATCATCTACTCTTGGGTTGAAAATGCAGTATCACAGGACTCTAGAATGGCAGCTTCGTTGCTTCGGCTTCATT…
HAU-InDel299	TTTGGGAAGGGTGGATGCAA	ACCAGGCGACAAAACAAAGTG	FJ915120.1	CGAGGCCTCGTGCCGGTACAGAGGCTCAATTCCCAAGATGGAGGCCAGCAGCAGCACCTCCCATGACCCAGCATTGTTCCATGCTCCCTTGCTACACCACCCTCGGAGGAGGAGCAGCAGACCCTTAAAGGGTTTCGCAGTGATATTTGGGTCCGTCGTTTTCCTACTCTCACTGGTCATATTAATCGTTAACCAAAGCCCGGAGCCATTAGCAAGTAACCCCAGTAGTGTAACGGAGGCAGGGTCGTATTCAATGGCGGCGCAGCCAAGAGGGATAGCTGAAGGAGTTTCAGCCAAGTCAAACCCATCACTTTTTGACAAAGTTGGGTTTAATTGGACAAACGCTATGTTTTACTGGCAAAGAACTGCCTACCACTTTCAGCCTCAAAAGAATTGGAT…
HAU-InDel300	AGAATGATGAAGTTTGGGACCT	GGCCATTGACATGGTCATTCC	AY857933.1	ATGGCTGACAAGTGTGGCAACTGCGATTGCGCTGACAAGAGCCAGTGTGTGAAGAAAGGAAACAGCTTGGTCATTGAGACTGAGGAGAGCTACATCAGCACCGTAGTGGTCGAGCCTCTGGCAGAGAACGATGGCAAGTGCAAGTGCGGAACTAGCTGCAGCTGCACAAACTGCACATGTGGCAGTCACTAAGCAGACATATAGAATGATGAAGTTTGGGACCTAAAAAGAATAAAAGTTGGGTTGAATAATTTGTGTCTTTTGTTGTAGTTTGAGTGTGTTTTCTTGTCTATCTGTCCGATGATTGTCTATGTCTCTCATTTTATACAATGATGGAATGACCATGTCAATGGCCTTTGTCTGATTAATGAACTATTATTAGTACAAAAAAAAAAAAAA…
HAU-InDel301	GCCATATTCCTTTGCTTTTATGTAG	ACCACCCCACATCTAAACCG	FJ797565.1	ATGTTTTACCCACGCGTCCGATCACCACCACCAACATAGTCCAACATTTTCATAACAATGGCTGCAGTCACAAACGCCGCTGCTACATCCTCCTTCATGGGGACACGCTTCCCCGACGTCTACACAAGTTCAGGGAGATTCGTCGCCAGGTTTGGTTTTGGCGGCAAAAAAGCAGCTCCCAAGAAAGCCTCGAAACAAACCTCCGACCGCCCTCTATGGTACCCAGGAGCGGTGGCTCCTGATTGGCTCGATGGAAGCTTGGTGGGTGATTACGGGTTCGACCCGTTCGGGTTAGGGAAACCAGCGGAGTACTTGCAATATGATTTGGATTCTTTGGACCAGAACCTGGCTAAGAATATGGCTGGTGAGATCATTGGAACTAGGACCGAAGTTGCCGAC…
HAU-InDel302	GAGAGTGAAAAGGGATTTGTCTTGT	AGCACACAAAATTCACATTCTGCT	FJ797564.1	TAGTTCCACGCGTCCGAACAAAATAACTGCTTCACAATGGCCTCTACAACCATGGCTCTTTCTTCCCCATCATTCGCCGGTAAGGCAGTGAAGTTCTCCCCTTCCACCCCTGAAATCCAGGGAACTGGCCGTGTTTCCATGAGGAAAACCACCAAGCCTGTTCCTTCTGGTAGCCCATGGTACGGTCCTGACCGAGTTTTGTACTTGGGTCCACTTTCCGGTGAGCCACCATCTTACTTGACCGGTGAGTTCCCTGGTGACTATGGTTGGGACACTGCTGGACTCTCAGCTGATCCCGAGACCTTTGCTAGGAACCGTGAGCTCGAAGTCATTCACTGCAGATGGGCCATGTTGGGAGCTCTTGGGTGTGTTTTCCCTGAGCTGTTGGCTAGGAACGGT…
HAU-InDel303	GGAGAAGGTCCGGTGGAGAA	GCAATACACAGTAGCGGCGA	FJ797563.1	ATGTTCCACGCGTCCGCACCATTGTTCCAAGTTTGTTGTAAACCAAGCTAGAACCAGCAGCCAACATGGCCTCATTAGCAGCCTCCACCGCTGCCGCCTCCCTTGGCGTCTCTGAAATGCTCGGTAACCCTCTGAATTTCAGTGGTGGAGCTAGGTCATCGGCTCCAACACCATCCAACTCATCCATTTTCAAGACCGTTGCTCTTTTCTCCAAGAAGAAGGCCGCTCCTCCAAAGCCCAAGGCTGCTGCTGTCGCCCCGGCCGATGAAGAGCTGGCTAAGTGGTACGGTCCGGACAGAAGGATTTTCTTGCCTGAAGGTCTGTTAGACAGATCGGAGATCCCAGAGTACTTGAACGGAGAAGTTCCCGGAGACTATGGATACGATCCGTTTGGTCTGA…
HAU-InDel304	GGTTGCGGAATAGAATGAAGCC	TCATCAAGCAACAACTGCCT	FJ793812.1	TTCATTCGTTTCTTCTCACGCTCGATTACCTTACAAAAAGGTTATTTTCGATTTGAGTTCGGATCTGAATTTTGAAACTTTTTAGATTTGATTTCAATGTTCTTCTGTTAATACGAATTTACTTTCATTTTAAAAAAACCCAGAGAAAATGACCAAGTGTTACCCAACTGTGAGCGAGGAATACCAGAAGTCAGTTGAAAAGGCCAAGAGGAAGCTCAGAGGTCTCATCGCTGAGAAGAACTGTGCTCCACTCATGCTCCGTTTAGCGTGGCACTCAGCTGGAACTTTTGATGTTAAGACCAAGACCGGAGGTCCATTCGGAACCATGAAGCATCCTGCTGAGCTCGCACATGCTGCTAACAACGGCCTAAATATCGCCGTCAGACTTCTCGAGCCGAT…
HAU-InDel305	ACTTCCCATTGTATTGTTTTACGCA	TCAGAATAATCAACCAATCGCA	FJ594492.1	ATACTCATTTAGCCCCTTTCATTAGCATCAAAATCACTCCAGTTTTCTTTATCACTGAAAAATGTCTTGCTGTGGTGGAAACTGTGGCTGCGGTACTGGCTGCAAGTGTGGCAGTGGCTGTGGAGGATGCAAGATGTATCCAGACCTGAACGCTGCCGAGATGACCACAACTGAGACTCTGGTTCTTGGTGTAGCACCCCAGAAAGCACACTTTGAGGGAGCTGAGATGGAATTCGGGGCTGAGAACGGCTGCAAGTGTGGAGACAACTGCACCTGCAACCCTTGCAATTGTAAATGATTAGAGACCAAAGCCAAAGCTCCCTGGAAGCAGAGGCGCCTTTGTCTTTAAGAAATAATATGTTTTGTTGTTTATGTGTTTTTAGAATAAAGTAGCCATGG…
HAU-InDel306	TGTTTGAGTGGAGGGCTTGC	TGTTAGCCGAACTACTCGTCA	FJ594491.1	TAATAAACGCCTTCGATTTACCTTCGATTTCCATTTACTTCTCTATTGCTACGTTTTTGAATTTTTAGTGAGCGAAAATGAGAGAGTGCATTTCAGTTCACATCGGTCAGGCTGGTATCCAAGTCGGAAATGCCTGCTGGGAGCTTTACTGCCTTGAACATGGAATCCAGCCTGATGGCCAGATGCCAAGTGACAAGACTGTCGGAGGAGGTGATGATGCTTTTAACACCTTTTTCAGTGAAACTGGTGCTGGAAAGCACGTCCCTCGTGCTGTCTTTGTGGATCTTGAGCCTACTGTTATTGATGAAGTGAGGACTGGTACTTACCGTCAGCTTTTCCACCCTGAGCAACTCATCAGCGGCAAGGAAGACGCTGCCAACAACTTCGCCCGTGGCCACT…
HAU-InDel307	CCCAACCAAAGCCCCCAAAA	ACGAAGACACTACAAGAAATCCA	DQ372578.1	CACCAAAGGGTAGTGTGAGCTCTTACCAATGGCTTTCAAAGCTCTGCTGCTGTTACTATTGGCCACTTTTCTGCTTGTCTCAACAACAGTTGCTTCCAATGAAGTGGGAGAGAAGACTGAGATTAAGTATGCTACTCCTGTTCCAGTGAAGGCACCTATCCCTGCTCCACCCGTTAAGCCTCCCACCACTCCGGCACCGCCGTACAAGGCCCCAACTCCAGCACCCCCAACCAAGGCCCCCACTCCACCATATAAACCACCAGCTCCTGCGCCACCAACCAAGGCTCCTACTCCACCATATAAGCCCCCAGCTCCTGCGCCACCAACCAAGGCTCCTACTCCACCATATAAGCCCCCAGCACCAGCACCACCAACCAAGGCTCCTACTCCCCCATATAA…
HAU-InDel308	AGTGGGTTGTTCCACTTGGT	ACGGACATCAAAACACCCCG	DQ372575.1	CTTTTTTTTTCTGATCTTTGATTGTAGAAACCAAAAGCAAACGCATAAAGAAATCATGGGTTCTGAACAGAATGAAGGAACTAGCTTCCCTCCATCGGAGCCAAAACTTTGTGCCAACGGCTGTGGGTTTTTCGGCACGGCGGCGAATATGAACCTCTGTTCCAAGTGTTACCGGGACCTCCGTGCCGGGGAGGAGCAAGCTGCCAAGGCGAAAGCTGCCATGGAGAAATCCCTCAGCGTTAATACGAAGCAGGAAGATGTCGTTGACGAGACTGTGAAGCCTGTTCTTGAGCTTCCTCATGTGGGTTCCTCATCGACGGTGGTCGAGAAACAACCGGCTGCTATTGTCTCCGATGATAAACCGGCGGAACCCAAGGCGGCGAACAGGTGCTTTATCTG…
HAU-InDel309	GCTGCAATTTTCGTTGTTTCCGA	CGAAACCACCATGATTCTCACT	DQ372570.1	GGCCACTGACGTCGACTAGTACCTCTCTTTCTCCAATTGTTCATCCCTTCAAAAAAAAAAACTAAAAATCCAGCAGTGAGGTGCAGGGAAGCAGAACACAAAATGGCGACAGTTCCAGGACAGTTGATTTGGGAGGTAGTGAAGAGGAACAATTGTTTTTTGGTGAAACAATTTGGAAGAGGAACTGCTGGCGTTCGATTCAGCAAAGAGCCCAACAATCTCTACAATGTCAACTCTTACAAACACTCTGGTTTGGCAAACAAGAAAACTGTCACCATTCAACCTGCAGGCAAAGACCAGTCTGTACTCTTAGCCACAACCAAGTCTAAGAAACAGAACAAGCCTTCGAGCTTGCTCCATAAGTCTGTCATGAAAAAGGAGTTCCCTAGGATGGCCAAG…
HAU-InDel310	GCCATTGGATAACGAGAAATGGG	CCCCATGCAAGTGGGATTCA	FJ515825.1	ATGTCACCTGCAACCACCGCCCTCTTCTTCCTCCTCCTCCTCTTCTCCACCTCAAATGCACACAACATCACACGCATACTCGCCAAAAACCCTGAGTTCTCCACCTTCAACCACTACCTCACCCTCACTCATTTGGCTTCCGAGATCAACCGACGCGAAACCATTACTGTTCTGGCCCTCAACAATGCTGCCATGTCATCTCTCTTGTCTAAACAACTCTCCCTCTACACCCTCAAGAACGTCCTCTCTCTCCATGTCCTCGTCGACTACTTCGGTTCCAAGAAGCTTCACCAGATTACCAATGGAACTGCTTTGACGTCCACCATGTTCCAGGCTAGTGGCGCCGCTCCTGGTTCCTCTGGCTACATCAACATCACTGATCTTAAAGGCGGAAAAGTC…
HAU-InDel311	GCTGTTTAAGCTTAGGGAACCG	CACCAACGAAACACCAACCG	FJ495087.1	GAACAATGTTGGTCTCAACCTCAGGCCTGCTCCTCCCCGTGTGCTTGTTGTTTCTTCTAATATTTGGCACTGTCACCGCTACTGACCACATCGTGGGTGCTAACAAAGGCTGGAACCCTGGCATCAACTACACCCTTTGGGCCAACAATCAGACCTTCTACGTCGGAGACCTCATCTCGTTTAGGTACCAAAAGACACAATACAATGTGTTTGAAGTGAACCAAACTGGGTATGACTCCTGCACAACGGAAGGGGCAGTAGGGAACTGGAGCAGCGGCAAGGATTTTATACCTCTCAACGAGTCCAAGAGATACTACTTCATTTGTGGCAATGGGCAGTGCTTCAACGGCATGAAGGTTTCAGTCGTTGTTCATCCCCTGCCTTCGCCCACTGCCTCAC…
HAU-InDel312	ACCCGGAAAACCTTCCCTGA	TAAACCCGAGCTGCCGATTG	FJ440839.1	AGCCTTCAGATTTTGGTTGTTGGTGAAAAAAAACCCTTCCTCCACTCAATTCAATCCAACAACCACCATCACCAAAAAAGCTTCCTTTTTTAATCCCAAAAACTCCATCAAATCTCAATTTAAAGAAATAAAGTTAAAAACTTTGTTTCTAAGAGAAAAGTGAGTGTTTGAGACAGAGATGGCAACGCAGGTTGGCAAAATCTACAATGGAACACAAAAAACATGTGTTCTTCCCAATGTTTCAAAAACCCAGAATCCCAAACATGTTCCTTTTGTTTCATTCAAATCAAATCTCAATGGAAAGACAAGTTCTTGGGGTTTGGTTGTGAAGAACAATGGGAAATTTGGGTCAATAAAGGCTCGGTCTTTGAAGGTTTCTGCTTCAACAGCAACAGCTGA…
HAU-InDel313	GGTGTTTTGGCTTATGTTTCCTGT	ACTTGCACAATCCATACTAAAGTGG	DQ445607.1	AAAAATTGACTAAAAGAGTTGACAATCCAAGATTCTAAGTAAAGTTTTGGTCTTTTATGTTACTCTCACTCTAATATCAATGGAGTTTGGGTTTAGTTATCGTTATGAGTGATCATTCATCTTCTTCTTGTCTTTGTTAATTAATTGTATGCTGTAAGGTGGTAAGAGCACAGAGTGAATTGAGACAATGGGTAAGACGATTCAGGTTTATGGGTTCCTCTCAGATGTGTCTGCAGGAGAAGTAAAGACATTTTTAGAGGGATATACGGGCAGAGAAACTGTTTATGCCCTCAAGATCCGGCAGCATAAAAAGAGTGGCAGAGCATTTGCTATTGTGCAGTTTACCAGAAGCTCTGATGCAGGGCTAATCATAAGGTTGGCTAATCAAAGGCTATACTA…
HAU-InDel314	GGAGGGAGAGCCATCCAACT	GCCGGGGATGAGCTTGATTT	AY189971.2	ATAATAATAACAGTAATTCTCTTTCTGTTTCTCTGGTTTAAACATGGGTATGGGTTTAAGGAATGGATTTCTTTTGATTTTATCTTGTGTTGTTACACTTTCCCTCTCAGTTTTGGGGCGACCTGCCACTTTCCTTGAAGATTTTAGAATCACTTGGTCTGATTCTCATATTAGGCAAATCGATGGAGGGAGAGCCATCCAACTTGTTCTCGACCAAAATTCAGGCTGTGGATTTGCTTCTAAAAGGCAGCATTTGTTCGGACGTGTCAGCATGAAAATCAAGCTCATCCCCGGCGACTCCGCCGGAACAGTCACCGCCTTTTATATGAATTCTGTTACAGATGCTGTGCGAGATGAGCTAGACTTCGAGTTCTTGGGAAACCGTACCGGGCAGCCATA…
HAU-InDel315	TGGCATTCGGACTTGGGTTG	CACTTGATGGCTGATGGGGG	AY189970.2	ACCATTACCCTTCTCCCCCTTTCCTCCCATATTCCTCTTTCCCAATACCCTTTCACCCTTGCTAATAAAACCACCTTATTAACATACCTAACCATGTCGTGGCAAACCTACGTTGATGAGCACTTGATGTGTGACATCGATGGCACTGGTCATCACCTTTCTGCCGCTGCTATCGTTTCTGCCGCTGCTATCGTTGGTCACGATGGCAGTATCTGGGCTCAGAGCTCTAACTTCCCCAAGTGTCAGCCCAAGGAGATCACTGACATCATGAAAGATTTCGACGAACCAGGTCACCTTGCCCCTACAGGCTTGCACCTTGGTGGCGCAAAGTTTATGGTCATTCAGGGTGAGCCTGGTGCTGTCATTCGTGGAAAAAAGGGATCTGGAGGGGTGACTATT…
HAU-InDel316	GCCCTCTCCTAAAAGCAACACA	GGCTCAAATGGTAATAGTGCCTGA	FJ409870.1	GATCACCATTTTTGTATAACACCAAAACCCCACCTCTCAGACACCACAGCCATTGTTCTAAAACCAAAAAAAATGGGGAGAGGAAGAGTGGAGCTGAAGAGGATAGAAAACAAGATCAACAGACAAGTGACCTTCTCTAAGAGAAGAAATGGTTTGCTTAAGAAAGCTTATGAGCTTTCTGTTCTTTGTGATGCTGAGGTTGCTCTTATCATCTTCTCTAGTCGTGGCAAGCTCTACGAGTTTGGCAGTTCAGGTATGAGCAAGACCCTTGAGCGATACCAGCGTTGCTGCTTTACTCCTCAAGACAACAGCCTTGAACGCGAAACACAGAATTGGTACCAAGAGGTAACCAAGTTAAAGGCAAAATATGAAGCACTGCAACGCACTCAAAGGCATTTG…
HAU-InDel317	GTGAGGGAGTTAAGGGCTGC	AGTTGCTCAAGGTAGACACA	FJ409869.1	ATGGGGAGAGGCAAGATTGAGATCAAGAGGATTGAGAACTCAAGTAACAGGCAGGTCACTTACTCAAAGAGAAGGAATGGAATCATGAAGAAAGCTAAAGAGATTACCGTTCTTTGTGATGCTAAAGTTTCTCTTATCATCTTTGCTAGTTCTGGGAAGATGCATGAATATTGCAGCCCTTCTACTAAGTTGATTGATATTTTGGACCAATATCAGAAAACTTCTGGGAAAAAGTTATGGGATGCTAAACATGAGAATCTCGGCAATGAAATAGATAGAATCAAGAAAGAGAATGATAGCATGCAGATTGAGCTCAGGCATTTGAAAGGGGAGGATATCACATCTTTGCCTTACAAGGAGCTGATGGCTTTAGAGGATGCCCTCGAGAATGGCCTTACC…
HAU-InDel318	TCGGTTGTGACTTTGAACACCA	AGCCTTCAACATGCACTTCCA	FJ372981.1	GGCACGAGCTTAAAACTTGGGTTCTACAATCAACGCTTCCATTTGCTTCGCTTTATTCCACCACAGTCTTCCAATGTCTCCCCATCTACCTTTTGGGTGCAAAATCTGACCAACAATAACACCACCAACCACTCATCGTTATCTTATACTCCCAGGATTAATCCTGTAATAGCCAAGGCACTGCGTACTGAAGCATCTGCCACAGTACAGCCCATAAAAATGGTGAAAGCTATCAGGGTTCATCAACTTGGTGGACCTCAGGTCCTTAAATGGGAGGATGTGGAACTTGGGGAACCCAAAGAGGGTGAGATACGTATTAAAAACAAAGCTATTGGACTGAATTTCATCGATATCTATTTTCGGAAAGGAGTTTATAAGGCTGCTACCATGCCCTTCACT…
HAU-InDel319	TTTGCGTGTGGGATGGATGG	GCAGCAAAACTGGACTGCAC	FJ372980.1	GGCACGAGCTCATCGCTATCTTTTTGTTCCTTTTCCAAGGGAGAGTGTGATCTGTTCTTCTTCGCTTCATTTCTCTAACCCATGGCTCTTTCCGTCGAGAAAACCGCCGCCGGCCGTGAGTACAAGGTCAAGGACATGTCTCAGGCTGACTTCGGTCGTCTCGAGATCGAGTTGGCCGAGGTCGAAATGCCCGGTCTCATGGCTTGCCGAGCCGAGTTCGGCCCTGCCCAACCTTTCAAGGGAGCCAAAATCACCGGTTCTCTTCACATGACCATCCAGACCGCCGTCCTCATCGAAACCCTCACCGCCCTCGGAGCTGAAGTCCGTTGGTGCTCTTGCAATATCTTCTCTACCCAAGACCATGCCGCCGCCGCCATTGCCCATGACTCGGCAGCCGTG…
HAU-InDel320	AGCCCCTTAAGTGCTTGCTG	AGAGGCACCTTGCAAACTGAA	M83303.1	CCCGAGAAGAGTGAAAGTGGCCATGGCATCGCAACAGGAAAGACAGGAACTTGACGCCAGGGCAAGGCAGGGAGAGACGGTTATTCCCGGTGGAACTGGTGGCAAGAGTCTCGAAGCTCAAGAGCACCTTGCAGAAGGGAGGAGCCGTGGAGGTCAGACAAGGAAGGAGCAACTGGGGAGAGAAGGGTACCAGGAGCTGGGAAGCAAAGGAGGTCAGACAAGAAAGGAGCAGATAGGGACTGAAGGGTACCAGGAAATGGGGCGAAAAGGTGGACTGAGTACGATGGACAAGTCGGGAGTAGAGCGTGCAGCTGAGGAAGGAATCGACATTGACGAGTCCAAATACAGAACTTGATGCAATAGCCCCTTAAGTGCTTGCTGGCACTGTGTTTTGCGTAA…
HAU-InDel321	AGGGCAGCATATAGGGCTGAT	TCACTCACTTGGGTAATGTACT	FJ200520.1	ATAAATGGTACCACCCTCCACTATGATAACAAAGATGAAGAGGTTTTCATATGTTGCCTTAAGTGCGGTACTGTCACTCATGGTGGTGGCGGCCCCAGCGTTTTCGGGTGAAACACGGTGGGCAGAGGCGGCAGTGACATGTAACCCCATAGAGCTCATCCCATGCTTGGCGGCGGTCATGTCGTCCACGCCTCCATCTGAAACCTGTTGCAGCAGGCTGAGGGAGCAGACGCCATGCTTTTGTGGGTACCTTAACGACCCATCTTTAAGACAATTTGCTGATAACCCCATTATTAGAACTGTTGGGAACGCTTGTGGAGTTGCATATCCTCAGTGCTAAAACCTCTTCATTACAATACTATACATACATGCATACATACGTATACATACATAGGGCAG…
HAU-InDel322	TGCCGCTTGCGTTATCTGAA	TCGAATGGAAAGGCATGCAAGA	EU921266.1	ACGCGGGGACCACTGGTGTCTCTCATATTTGGTCCTTCCGGTAATTCACCATGCCATCATTCGATACTATCCTCCTTCGGGATTTGGTAGCTGCAGCCTGCCTCTTCTTTATCACACGTTATTTCATCCGTCGTCTTCTCAGTAACCCCAAACGAACACTTCCTCCGGGTCCGAAAGGGTGGCCGGTTGTGGGTGCTCTTCCACTCTTAGGTTCCATGCCCCATGTCGAACTAGCCAAGTTAGCCAAGAAGTATGGACCTGTAATGTACCTCAAAATGGGAACCTGCAACATGGTGGTGGCTTCAACCCCGGATACCGCTCGAGCTTTCCTTAAGACCCTTGACTTGAATTTCTCTAATCGACCATCCAATGCTGGTGCCACCCACATAGCCTATAACT…
HAU-InDel323	TGTCGCGATAACCTATTTCTTTCTG	AGGAGCCAAGGAGTGGAGAC	EU921264.1	ACGCGGGGCAGTACGCAAAAAAAATTGTTTTTGGTTTTAAAATATAAACTTACGACATCTACAAATGGTGACCTCAGTGCTACCTAGAGTAGAAAGCTTGGCAAGCAGTGGGATTCAATCAATCCCGAAAGAATATATCAGGCCTCAAGAAGAGCTTACAAGCATAGGTAACGTGTTTGAAGAAGAGAAAAAAGAGGAAGGGCCTCAGGTTCCGACCATCGATTTGACAGAAATCGAGTCGGAGGACAAAGAGGTCCGGGAAAGATGTCAGCAGGAGCTGAAAAAGGCTGCCATGGAATGGGGTGTGATGCACCTTGTTAACCATGGCATCTCCGAGGAGCTCATGGATCGTGTTAGGAAAGTTGGGCAGAAATTCTTTGAACTCCCTGTGGAGGAGAA…
HAU-InDel324	GGAGATGCATTTGCCGTCTG	AAGGAAGGCAGGCAGGCTAT	DQ838492.1	TGTGTCATCAATGGCGAGCAGATACTGGGTGGTGTCTCTTCCGGTTCAGAGCTCAGCCTCCACTCTTTGGAATAACTTACAGGATCAAATCTCCAAGCATTCCTTCGACACTCCTCTCTACCGATTCAATATACCCAATCTCCGTGTTGGAACTCTTGATTCCCTACTCGCTCTCAGTGATGATCTCTTGAAATCAAATACCTTTATCGAAGGAGTTTCCCACAAGATCAGGAGGCAGATCGAGGAACTGGAGAGGGTATCTGGCTTGGAAACCAATGCTCTCACTGTTGATGGAGTGCCCGTTGATTCTTATCTAACCAGGTTTGTTTGGGATGAAGCAAAGTACCCAATTATGTCCCCTTTGAGGGAAATTGTTGATGGTATTCACACTCAAGTGGC…
HAU-InDel325	GTCCACTCCCGGAATTCACA	CCTCCCATGTTCCAACCCTG	DQ402081.1	ATGTCTTTTAGAGGAGGAAATGCATCGTCGGGCATGGGAGTGGCTGAACACAGCAAAAGCACGTACCTGGAACTGCAGAGGAAGAAGGTGTTCCGATATGTTATCTTCAAGATTGATGAGAAGAAAAAGGAGGTCATAGTTGAAAAGATTGGAGGTCCGACAGAGAGCTATGATGATTTCGCAGCCTCATTGCCGGAGAGTGATTGCCGCTATGCAGTTTATGACTTCGATTTTGTGACTTCCGAGAATTGTCAGAAGAGCAAGATCTTTTTTATTGCATGGTCTCCTTCTGTTTCGAGGATCCGTTCCAAGATGCTCTATGCAACATCAAAGGACAGGTTCCGAAGGGAATTGGAGGGCATCCATTACGAAATCCAGGCAACCGACCCGACTGAAATG…
HAU-InDel326	AGGCATCTGCAACCGGGAAG	GGAAATCCCGAGTTTGCCGT	DQ402080.1	ATGGCCAACGCTGCATCGGGAATGGCTGTGCATGATGATTGCAAGTTGAAGTTCTTGGAGCTCAAGACAAAAAGAACCCACCGCTTCATTGTTTTCAAAATCGAGGAGAAGCAAAAGCAAGTTATTGTGGAGAAGCTTGGTGAACCAACCGAAAGCTACGAGGATTTTACTAAATGTCTCCCCGCTGATGAATGTCGATATGCTGTGTACGATTTTGATTTTCTAACGGCCGAGAACGTCCCGAAGAGCAGAATCTTTTTCATCGCATGGTCTCCCGACACGTCAAGGATCAGGAGCAAGATGATTTACGCCAGCTCCAAAGACAGATTCAAGCGAGAACTGGACGGAATTCAGGTGGAATTGCAAGCAACAGATCCAACTGAGATGGGTCTCGATGTG…
HAU-InDel327	TGCTGCTAGAGTGACCTGCT	AGAGAACACAGAACAACAGTCTGA	DQ402076.1	AAAGATCAAAGACTCAAAGAGAAAGAAAGCGGCCATGGAGAAGGAAAGAGAGCAACAAGTTTACTTGGCAAGGCTCGCTGAGCAAGCTGAAAGATACGATGAGATGGTTGAGGCCATGAAGAGTGTTGCTAAGTTGGATGTTGAGCTGACTGTGGAGGAGAGGAATCTGTTATCTGTGGGATATAAGAATGTGATTGGAGCAAGAAGGGCATCCTGGCGGATACTGTCTTCAATTGAACAGAAGGAGGAGGCCAAAGGTAACGAACAAAATGTGAAGAGGATAAAGGATTATAGGCAAAGGGTCGAAGATGAACTCTCAAAGATATGCAATGACATACTCTCAGTCATTGATAAGCACCTCATTCCATCTTCCTCCACCGGGGAATCAACTGTTTTCTA…
HAU-InDel328	TCCCAATGAACGCCTGTCAC	TCACTCGAAAATAATAGCAAGTAGC	EU074792.2	GGTGGAACACATTAAAACAGGGAAAGAAAAGCAGCGTAATGGGTGAAGAAGTGAAGGTTTTTGGATATTGGGCAAGCCCTTACAGCTACAGGGCAGAGCTTGCTTTGAAGTTGAAAGGTGTTTCTTATGAGTACATAAATGAGGATATCTTTGGCAACAAGAGCGATTTACTTTTGAAATACAATCCGGTTCATAAGAAAGTCCCAGTTCTTCTTCACAACGGAAAATCAATTGTAGAGTCTGTTGTTATTCTTGAATACATTGAGGAAACTTGGAAGCATAATCTTTATTTGCCACAAGATCCTTATGACAAAGCTACCGCTCGATTCTGGATCAAGTTCATCGACGAAAAGTGCTTTCCTACCCTTTGGCTAGCTGCATGGAGCCCCGAGAATGAGC…
HAU-InDel329	AGCCCATGTTTGGGATGCTG	AAGCAAGGGCAACCATGACC	EU223825.1	TCTTCATTTTCTTCTTTGTTTGCCGCAGAGTATTGAGAAAAATCGCTTTGTTTCACTCCCTTATTTGCTAATATGTCGCTTCTTACAGATCTTGTTAACCTTAATCTCTCCGACTGCACTGACAAAATCATTGCTGAATACATATGGATCGGTGGATCTGGGATGGACCTCAGAAGCAAAGCAAGGACACTTTCTGGTCCTGTAAGTGACCCTTCAAAGCTACCCAAATGGAATTATGACGGTTCCAGCACAGGTCAAGCCCCTGGTGAAGATAGTGAAGTCATCCTATATCCTCAAGCTATCTTCAAAGACCCATTCAGGAGGGGAAACAATATTCTTGTTATGTGCGATGCTTACACACCAGCTGGTGAGCCCATCCCCACAAACAAGAGATGCAAC…
HAU-InDel330	TGCATGGGTTCATTGCTGCT	GGCAGACGATCAGATCAAGGG	EU881510.1	CATGGTGTACCCCAATGAATCCCTTGAAGACTCTCCCCAGAAGAAAATGGGGAGAGGAAAGATCGAGATCAAGCGGATCGAAAACACGACGAACCGCCAAGTTACCTTTTGTAAGAGGCGCAATGGTTTGCTCAAAAAGGCTTATGAGCTATCGGTTCTTTGTGATGCTGAGGTTGCTTTGGTTGTCTTCTCTAGCCGTGGTCGACTCTATGAGTATGCTAACAATAGTGTTAAAGCAACAATTGAGAGGTATAAAAAGGCTTCTGATTCCTCCAATACTGGATCAGTTGCTGAAGTTAATGCTCGGTTCTATCAGCAAGAAGCTGACAAACTCCGAAATCAAATCCGGAATTTGCAGAATGCAAACAGGCATATGCTGGGAGAGTCCATAGGGGGATT…
HAU-InDel331	ATGCCAGTTGGGCAAATTCT	AAACTGCGCATGCTTTGCTA	EU376003.1	CCACCCATTTCTCTAAATTTCCTACATTTTTTTCTTTAGAAAATTTCAGTTTCTCCTTCTCTTCACAAATCAAAATGCGTGAGATCCTTCATATTCAAGGTGGCCAGTGCGGCAACCAGATCGGAGCGAAGTTCTGGGAAGTGGTTTGCTCAGAACACGGCATAGATCCCACCGGTCGTTACCAAGGAGACTTGGATCTTCAACTCGAGAGAATCAATGTCTACTACAATGAAGCCAGTTGTGGTAGATTCGTTCCTCGTGCCGTCCTCATGGATCTTGAACCCGGTACCATGGACAGCATCAGATCTGGTCCCGTCGGCCAGATCTTCCGACCCGATAACTTTGTTTTCGGTCAGTCCGGTGCTGGTAACAACTGGGCTAAAGGCCATTACACTGAAG…
HAU-InDel332	CAGTAGGACGTGCTGATGCC	ACTGCGCTGCCACAAGTTTA	EU376001.1	AAAGCAAAATGCGTGAAATCCTTCATATTCAAGGCGGCCAATGCGGCAACCAAATCGGCGCCAAGTTCTGGGAAGTTATATGTGCGGAACACGGCATAGATCCAACGGGGCGTTACAATGGAGATTTGGATCTTCAACTCGAGAGGATCAATGTTTACTACAATGAATCCAGTTGTGGTAGGTTCGTTCCTCGTGCTGTTCTTATGGATCTTGAGCCTGGGACCATGGATAGCATTAGATCTGGTCCGGTTGGTCAGATTTTCAGACCGGACAACTTCGTGTTTGGTCAGTCCGGCGCCGGTAATAACTGGGCTAAAGGGCATTATACTGAAGGTGCTGAGTTGATTGATTCTGTTCTTGATGTTGTACGGAAAGAAGCTGAAAATTGCGATTGTCTTC…
HAU-InDel333	AGAGAGCGAAGTTTGGCGAT	TGGAACAAGGCTGGAATGCAA	EU375995.1	ACGAGCGCACCTCTTCCTTTGTTCCTCATCCTCTGATCCGTCTCTTCCCGCATTCGTCCCGCCGGATTTAACAAGTTTTCAAACGAAAAATGAGGGAAATCCTTCACGTACAAGGCGGGCAATGCGGGAACCAGATCGGATCCAAGTTCTGGGAAGTGGTTTGCGACGAGCACGGCATTGACCCTACCGGACGCTATACCGGAAACTCCAGTCTACAATTGGAGCGCGTTAACGTTTACTACAATGAGGCTTCTTGTGGAAGGTTTGTCCCACGCGCCGTGCTCATGGATCTTGAGCCCGGGACCATGGATAGTGTGAGAACCGGGCCTTATGGTCAGATCTTTAGGCCCGATAACTTTGTCTTCGGCCAATCTGGAGCTGGTAATAATTGGGCTAAGG…
HAU-InDel334	GAGCCTTGAAATATTTGGGCA	AGTCTGGAAAGAGCAAACAGCA	EU375994.1	ATTCCCTTCCCCTCCACATATCCCCTTCCATTCCTCTCCCAATCCAAACCATGAGAGAAATCCTTCACGTTCAAGGTGGCCAATGCGGGAACCAAATCGGTTCCAAGTTTTGGGAAGTGATTTGCGACGAGCACGGCGTCGATCCCACCGGAAGTTACACTAGAGATGAATCGTCGTCCTCTGATCTACAGTTGGAACGTATCAATGTGTATTACAATGAGGCTTCTGGTGGGAGGTACGTTCCTCGTGCTGTTCTCATGGATCTTGAACCTGGTACTATGGATAGTATCAGATCCGGTCCCTATGGACAGATCTTTAGGCCCGATAATTTCGTGTTTGGACAATCCGGTGCCGGTAACAACTGGGCTAAAGGTCATTATACCGAAGGAGCTGAGTTGA…
HAU-InDel335	ACCTGAATACCTTGTTTGGGTGT	ACCATATGCATCCGTACGAGTC	EU375993.1	AAAATTCATTTTTCTTTGGACTTTCTCTGAAATCGAGTCCTAGGAAAGATGCGTGAGATTCTTCATATTCAGGCAGGGCAGTGCGGCAACCAGATCGGTGCCAAGTTTTGGGAGGTGGTTTGCGCCGAGCACGGCATAGATTCAACGGGACGCTATCAAGGGGACAATGATTTGCAACTGGAGCGCGTTAACGTTTACTACAATGAAGCGAGTTGCGGGAGGTTCGTTCCACGAGCCGTCCTTATGGACTTGGAGCCTGGCACTATGGATAGTGTTAGATCCGGGCCGTACGGGCAGATTTTCAGGCCTGACAACTTTGTTTTCGGCCAGTCCGGTGCAGGGAATAACTGGGCCAAGGGTCATTACACGGAAGGGGCCGAGTTGATCGACTCAGTGCTA…
HAU-InDel336	TCAACTCCCAGTTGCTGGTG	TCTGCAAATATCCAGAAATGCAACA	EU375992.1	CTTCAGTGTCTCACTCTCTCCGTGCTTCACTCCCGCTTCTCCTTTCCCTCTTCAAAGAAAATGCGTGAGATCCTTCATATTCAAGGTGGCCAATGCGGCAACCAAATCGGAGCCAAGTTCTGGGAAGTTGTTTGTGCTGAGCATGGCATAGATGCAACTGGGCGTTACCAAGGAGACTTGGATCTTCAACTTGAGCGAATCAATGTCTACTACAATGAAGCCAGTTGTGGTAGATTCGTTCCTCGTGCTGTTCTCATGGATCTTGAACCTGGAACCATGGACAGCATCAGATCTGGCCCCGTCGGTCAGATTTTTAGACCAGATAACTTCGTTTTTGGTCAGTCTGGTGCTGGTAACAACTGGGCTAAGGGCCATTACACTGAAGGTGCTGAGTTAATC…
HAU-InDel337	GTTTGGTTGCAGTTAAAATAGGTGG	TCTCAGATTTGTTTGCAAGCGG	EU597271.1	AGAAATGGAATGTGGTTCTAAAGCAACACTCAAAGCTGTGGCTCTCATCACTGGAGATACCAACGTTAGAGGCTTTATTCACTTCACTCAAATCCCAAATGGGATAACCCATGTCCAAGGAAAGATAACAGGCCTCTCTCCTGGCCTTCATGGCTTCCATATCCACGCCCTCGGTGATACCACCAATGGCTGCAATTCCACTGGGCCTCATTTTAATCCATTAAAGAAGGATCATGGAGCTCCAAGTGATGGAGAGCGCCATGCTGGAGATTTGGGAGTTGCTGAGGTCTCAATTAAAGATTGGCAGATTCCACTTAGCGGACAGCATTCCATTTTAGGGAGGGCAGTTGTTGTGCATGCTGATCCTGATGATCTCGGCAAAGGTGGGCATGAACTTAG…
HAU-InDel338	TGTTGGTTGGATTTGGCAGC	TTTGATGACCAGCAGCACCA	EU597269.1	AGCCATGGCTGCCCATATTTTCACGACAACCCCGTCCCACCTCGCTCTCTCTTTTCCATCCTCAACTAACCCTTCAAACCCACCGGTTCTTCTCTCCTCATTTCGTGGGGTCTCTCTTAAGCTCCCTCGTCAATCCCTCTCCCTTGCTGCCACTATTCCCAAGAAGCCCTTTTCTGTGTTTGCTGTTACCAAGAAAGCTGTCGCTGTTCTTAAAGGCAATTCGGAAGTTGAAGGCGTTGTCACGTTGACCCAGGAAACTGATGGTCCTACAACTGTGAATGTTCGAATTACTGGTCTTACTCCTGGGCCTCATGGCTTCCACCTACATGAGTATGGTGACACAACGAATGGGTGCATGTCTACAGGAGCACATTTCAATCCTAACAATATGACACATGG…
HAU-InDel339	CCCACGGAGGCTGTCTACTT	AGGAGAAACAAGGCACACAA	EU026006.1	GAATAGAAGGAGAGTGAACTAAAAAAGGAGTTAAAAATGGCTTGTCCTCCAACTCATAAAGTGGTAAAAGGTGAGCTTAAGAATGGTTCTGATGACTGCCTTGCGAGCTTGATGTATTCGAATTACCAAGGTGCTCCGGTAACGATTAAAAAAGATTCATTACCCACTCCATTTGCGCAGAATATGATGGTCGACGGTCTGTACGGAGGCCTGGTGTATGATGTTGTTAGGGTGGCTACTAAGATCATTCCGACCGAAAACCATATTGTTTGGGAGGATATAGTGAGCATCCTTCAGCCCTACGATAGCTCTGACAACTTGCCCTTATCATGTGGGGGTGCATTTTCCGCCGAAGCTCATATCCATGCAAATGGAGATGGATCTCTAAACCTGACAGCA…
HAU-InDel340	AACCCTTCCTGTGGGTGGTT	TGCAGCATGAGCCAACACTT	EF408256.1	ATGGAGAAGCAACAGAAATCCAGTCATGTGGTGCTTGTTATGGTAACCTTTCAAGGTCACATAACTCCCATGCTCCAGCTAGCTAGTATCTTGCACTCAAAGGGCTTCTCAATCACTATAGTTCACCCTGAATTGAACTCTCCTAACCCTTCAAACCACCCCAAATTTACTTTCATATCCATACCAGATAAGCTCACGGAATCTCAACTCTCAGATAAAGATGCTGCAAGTCCTGTGTGGAGTCTCAACAAAAACTGTGCAGCACCATTACAGCAATGCCTCGAAAAGATCTTGCACTCTCTTCACCATATTGCCGCAGTCATCTATGATACACTCATGTATTGTGCTCAAACTATCACCGAGGATCTAGGGCTACTCGGGATAGTTCTGCGTACAGGT…
HAU-InDel341	TGTATGGCACTGTGATCTCT	ACCTGAACACAAACAGAGGACT	EF408255.1	ATGGAGAAACAACAGAAATCCGGTCATTTGGTGCTTGTTATGGCACCCTTCCAAGGCCACTTAACTCCCATGCTCCAGCTGGCTACTATCTTGCACTCAAAGGGCTTCTCAATTACTATAGTTCACCCTGAATTGAACTCTCTTAACCCTTCAAACCACCCCGAATTCACCTTCGTACCCATACCAGATAAGATCAAGGAATCTCAACTCTCAGATGAAGACCTTGCAGATAAGCTCAAGGAATCTCTAGTGTCAACTGTAGATGTTGCAGGTTCCGTGCAGAGTCTCAACAAAAACTGTGCAGCACCATTAAAAAAATGCCTCGAAAACATTTTGCACTCTCATCACCATATTGCTGCAGTCATCTATGATACACTCATGTTTTGTGCTCAAACTATA…
HAU-InDel342	CGGGGACCTCCACTTATTGC	TCCACACAATTACCCAGGGTTG	EF470295.1	TGGGATTTGCCAAATCAACAATTTCCCACACATACCAAAACCCCTTCAACAATGGCGATTACGAAGCAACATTTGATCCCGCTTTTCGCTATCTCATTTCTCTTGTTTTCCCAGCTCCATTGCTCAACAACTTCAGCCCAAGCTCCGGCTCAGTCTCCCGCACCACCTGGTCCACCAGACGTCGCCAAAATCCTGCAAAAAGCCGGCCAATACTCCGTCTTCGTTCGTCTTCTCAAATCCACCCAAGTCTCCGACCGTCTCATTGGCGAGCTCAAAGATACAGATGATGGGAAGACCATTTTTGCCCCCACTGATAAGGCTTTCTCCGCCCTCAAATCTGGTGCCTTGAATTCACTCAACGATGAACAAAGGGTTCAGCTGGTGCTATTTCACGTCGTC…
HAU-InDel343	GCCAATGGACTTATTGGTCAGC	AGCAATCACTCCACCACACA	EF151308.1	ATGAGAGAGTGCATTTCAGTTCACATTGGTCAAGCTGGTATCCAAGTTGGTAACGCCTGTTGGGAGCTCTACTGTCTTGAACATGGCATTCAGCCTGATGGACAAATGCCCGGTGACAAAACAGTCGGAGGTGGGGATGATGCTTTCAACACCTTTTTCAGTGAAACCGGCGCTGGAAAACATGTCCCTCGTGCTGTTTTTTTGGATCTTGAACCGACCGTAATTGATGAAGTTAGAACCGGGGCTTATCGTCAATTATTCCACCCTGAACAGCTTATTAGTGGCAAAGAAGATGCTGCAAATAACTTTGCCAGAGGCCACTACACAATTGGGAAGGAAATAGTGGATCTTTGCCTTGATAGGATCAGAAAGCTAGCAGATAACTGTACTGGACTTCAG…
HAU-InDel344	GATCGGTTCACCGTGTGAGG	TTGACATGCAAACACAACTCT	EF151307.1	ATGAGAGAGATTATTAGCGTCCACATTGGTCAAGCTGGGATTCAAGTCGGGAATTCTTGCTGGGAGCTCTACTGTCTTGAACATGAAATCCATCCTGATGGAACCATGCCCAGTGACACCTCAGTCGGTGTAGCACACGATGCTTTCAACACTTTCTTCAGCGAAACGGGTTCAGGAAAGCATGTACCGAGAGCTGTCTTTGTTGATCTGGAACCCACTGTTATCGATGAAGTGCGGACTGGCCCTTATCGCCAACTTTTCCACCCTGAGCAGCTTATTTCTGGCAAGGAAGATGCTGCTAATAACTTTGCCAGAGGCCACTATACAATTGGAAAGGAAATTGTTGATCTCTGCCTTGATCGAGTTAGGAAGTTAGCTGATAACTGCACTGGTCTGCAA…
HAU-InDel345	CCTGTTGCTTCCGTGTTATGC	TGAGCATTCACAAGTTCCCT	EF151305.1	ATGAGAGAGTGCATTTCGATCCACATCGGTCAGGCCGGTATCCAGGTCGGAAACGCTTGCTGGGAGCTTTACTGTCTCGAGCATGGAATCCAGCCTGATGGTCAGATGCCAAGTGACAAAACTGTCGGAGGAGGTGATGATGCTTTTAACACCTTTTTCAGTGAAACTGGTGCTGGGAAGCACGTCCCTCGTGCCGTCTTCGTGGATCTTGAACCCACTGTTATTGATGAAGTGAGAACTGGTGCTTACCGCCAGCTCTTCCACCCAGAACAACTCATCAGCGGCAAGGAAGACGCAGCTAACAACTTTGCCCGTGGTCACTACACCATTGGCAAGGAGATTGTCGACCTCTGTTTGGACCGCATCAGGAAACTTGCTGATAACTGCACTGGTCTTCAA…
HAU-InDel346	GATGGGTTCACCCTGTGAGG	TCCGTTGATAGCATAAAAGGGCA	EF151304.1	ATGAGAGAGATTATTAGCGTCCACATTGGCCAAGCTGGGATTCAGGTTGGGAATTCATGCTGGGAGCTTTACTGTCTTGAACATGAAATCCACCCTGATGGAACAATGCCGAGCGACACCTCTATGGGCGTCGCACACGATGCTTTCAACACTTTCTTCAGCGAAACGGGTTCGGGAAAGCATGTGCCTAGAGCTGTCTTTGTTGATCTGGAACCCACTGTTATCGATGAGGTCCGGACCGGCCCTTATCGCCAACTTTTCCACCCTGAGCAGCTTATTTCCGGCAAGGAAGATGCTGCTAATAATTTTGCCAGAGGCCACTATACAATTGGGAAGGAAATTGTGGATCTCTGCCTAGATCGAGTTAGGAAGTTAGCTGATAACTGCACTGGTCTGCAG…
HAU-InDel347	TGAAGATCGGTTCCCAGGGT	TGACATGCAAACACAACTCT	EF151301.1	ATGAGAGAGATTATTAGCGTCCACATTGGTCAAGCTGGGATTCAAGTCGGGAATTCATGCTGGGAGCTTTACTGTCTTGAACATGAAATTCATCCTGATGGAACCATGCCCAGTGACACCTCAGTCGGTGTAGCACACGATGCTTTCAACACTTTCTTCAGCGAAACGGGTTCAGGAAAGCATGTACCGAGAGCTGTCTTTGTTGATCTGGAGCCCACTGTTATCGATGAAGTGCGGACTGGCCCTTATCGTCAACTTTTCCACCCTGAGCAGCTTATTTCTGGCAAGGAAGATGCTGCTAATAACTTTGCCAGAGGCCACTATACAATTGGAAAGGAAATTGTTGATCTCTGCCTTGATCGAGTTAGGAAGTTAGCTGATAACTGCACTGGTCTGCAA…
HAU-InDel348	ATGGGGGCCTTTTTCCTTGG	TCCCCCAAACCTCCCCTTTT	EF688569.1	AGAAATTGGCAATTGCTGTGTGTGAGAGAGAGAGTGAGAGTAATAGTAGTATCAATAATTTGGCTTAGGTTGCATCTCTGTGTCTGATGCAACAGAGAGGAAGGACTAACAACCGTAGATCAAGGTCTTTCTCCAGATCTCGGCTTGCTGTCGAAGGATTTTAGTTCCCCTTTTCACTCCCCATTAAAAAATAAAAAAAAATATCTTAAAAAAAATCAATTCCTCTCAGAGCTCACTAGAGATCTTCTCTGTTAACCATGGCGGCTAACGGATTTGTAGGAGATGAACGCAAAGTTCAAAAGAATTACTGGATTGAACACTCGGTTGATCTTACGGTGGAGGCTATGATGCTCGACTCCAAAGCCGCTGATATTGACAAAGAGGAACGTCCCGAAGTGC…
HAU-InDel349	ACGTTGAAACATGGTCTCCGA	GCATCCTAATGCGCATGTCAA	EU001743.1	ATAAACTGTCACCACCTTCGCATACTTTCCTTTCAAAGTTCTAATCTTCGAGATCTCCGAAGATCCAAAGATCCAACTCTCCCAAACCTTAAAAAGCTTCAAAGGGTTTCTCCCTTTAGCCATAACAAAAACTGGGTCTCATTTGTTTTGATCTAAAAAAGGATGAAGGTCACTCTAGTTTCTCGGAGTGGGAGAGAGTTCATCAAAGGTGGCCTTGAGCTTAATGACTCGGCTACTGTGGCTGATCTGCAGGAAGCAATTCACAAGAGAACTAAAAAGTTCTATCCTTCAAGACAAAGACTAACACTTCCCGTGCCATCGGGATCAAGGGAGAGGCCTGTCATCCTTAACTACAAGAAGAGTCTCAAAGACTACTGCGATGGAAATGAGAACACCTTA…
HAU-InDel350	TGGGTAAAACTTCCTACTCGATGG	TCCTTGGTCATCTTATGTTCGT	EU001742.1	CTTTCCTTTTTTTTTCAACTTATAAACTTCGAGATCTCCGTACACAAAAAGATTCCAAGGGTCTGTTCCTTTCCCCCTAACAAATTTTGGGTATCTTTTGTTTTGTTCTATAGGATGAAGGTCACTCTAGTTTCACGCAGTGGAAGAGAGTTCATCAATGGTGGCCTCGAGCTTCCTGACTCAGCTACCGTGGCTGATCTACAGGAGGCAATTTACAAGAGAACTAAAAAGTTTTATCCTTCAAGACAAAGACTAACAGTCCCAGTACCTCCGGGATCAAAGGAGAGACCTGTCGTCCTTAACTACAAGAAGAGCCTCAAAGATTACTTTGATGAAAAACAGAACAAGTTAACTGTAGTGTTCAAGGATCTGGGTCCGCAAGTATCATATAGTACACTT…
HAU-InDel351	AAGGGGGAAAAGGGAGACCA	AGCAAGCATTTCTTGTGTGT	EU001741.1	CGTACTTCTTTTTTTTCCTTCATTTTCTTAGCAAATTCAACATCGAAAAATAAACTACCACTTTTGTTCACCTCTTTATACCAAAGTTTTGTTTCCTTGATTTTCAACACCGTTTTCGATTTGGGTTTTTCTTTAAGCTTCAAATTGAGTTGGATTTGTAGCTAAAAAAAAGATAAGAAAATGGCAGAAGAGAGTAAGCAAAGAAGGAATGTTAAGCCCGTAAAGGTTCAAACAGCTTCATCATCAGAAGAAAGAAGATCAAACAACAATCTCCCAAACTTTCTTCTTTCAGTAAGGCTAAAATATGTGAAGCTTGGCTACTATTACGTTATCTCTAACGCTATGTATTTGATGTTGGTGCCTCTCCTAGGCATTGCTTCAGTTCATCTTTCCACACTT…
HAU-InDel352	TGCTTGGGTCCAAGGGAACT	AGGACCCCCTTTTGGGCTTA	EF690289.1	GGCACGAGCTCTCTCTTCAGAGAGTTTTTCTTTGAATGTCTCCGATCTCTTTTTTTTCTATCAGTTGAAGGCATAAATAAATACAAATCTTCAGAAGTTTTCTCAATTTTCAGATCTAAATCATAGAAGTACTTTTTCGTTTCCCCGTAATTTATCCGAAGAGAGATAAAGAGAAAACAGGTAGAGAAATCGAGAAAAAAATGATCACAATTCCGTATTTGACCGCTCTAACCACGTATTTCAGCTATGGCCTTCTCTTCGCGTTTGGCCAATTCCGTGATTTCTTCAGGAAAATCTTCGATTGGTGGCACGCCAGCAATCTTGAGGGATATGCGCCGATCTGTTTAGGACTTGAAGATTTCTATACTCGGCGCTTGTATCTTCGTATTCAGGATTGTT…
HAU-InDel353	AGGACTCCTCCGAAATCCCG	CGGGGGTGGGGGTTTTTAAG	EF690288.1	GGCACGAGCCGGAGCTCGCATCAGTGGACTTATCAACAACAATGGAATTAGCTGCATTAAACTTAGTTAATGCCACTTTAAATTGGATCACTTTTGCTTTGGATGCCCCTTCTGCACGAGCTGTGGTGTTTGGAGTTCACATAGGCGGGCATTTATTTGTGGAAGTTCTTCTTTTGGTGGTCATTCTCTTTCTGCTTTCCCAGAAAAGTTACAAGCCTCCTAAGCGGCCATTGACAAAGAAGGAAATAGATGAGCTCTGTGATGAATGGGTCCCAGAATCCCTTATTCCTCCTATCACGCAAGAGATGCTGAGTGAACCCCCAGTGTTGGAAAGTGCTGCTGGGCTCCATACTATAATCGATGGGAAAGAAGTTGTGAACTTTGCTTCTGCTAATTATC…
HAU-InDel354	CGGTGATGAGAAGTGTGCCC	TCTCTTCAACTGTAAACCTGATTCC	EF688566.1	CGGCTCAATCGATCTTACCAAGTATAGCCTTTTTCTTTTGCCTTTTTGTCATTTCCCTTAATTAATTGTCTCTTATGGAGTCGTTCTCTTTTTTGTTGGTAATTTCAATTTTCTATCTTCTCTTCAAAATATGGAATTGGATCAATAACGTGAGAGACCAACAATGTTACATTTTGGATTACCAATGCTACAAGCCCAGTGATGATAGGATGGTGGGGACTGAGTTCTGCGGGGAAGTGATAAAGAGGAACAAGAATCTCGGACTCAACGAGTACAAGTTCTTGCTGAAAGCCATTGTCAGTTCAGGCATCGGAGAACAAACCTACGCCCCGAGGATCATTTTTTCCGGGAGAGAAGAGAGCCCGAAACTGGAAGATGGGATCTTGGAAATGGAAGAGT…
HAU-InDel355	CATGCAAGCAGCAGCCTCTA	GGAGTCCAGTGCTGAAACCT	EF202091.1	TTGGAATTCAAGAGCTTAGCCTTTCTCATAGTTCAATTCCTTGCCAGCTTTGAACCATGGAGTTCCCTAATCTAGACCCAGAAAGCTCTTCCCAGAAAAAAATGGGAAGAGGCAAAATCGAGATTAAGCGGATCGAGAACACCACTAATCGACAAGTTACCTTCTGCAAGCGCCGCAATGGACTGCTCAAAAAGGCCTATGAATTATCTGTTCTTTGTGATGCTGAGGTGGCTCTCATAGTCTTCTCCAGCCGTGGCCGTCTCTATGAATATGCTAACAACAGTGTGAGAGCAACAATTGAGAGATACAAGAAAGCATGCTCAGATGCAACAACTCCAGGGTCTGTGGCTGAAGCCAACATTCAGTTCTACCAGCAAGAAGCCACCAAACTCCGACGAC…
HAU-InDel356	GGAGTTGGAGAAAACAAATTTGGAA	ACTCCAAAAACAAGCACACAACA	EF202090.1	GATTCGTGATTTTCCGAAAGCTGAATTGGCCGGAACTCTTACCAAAATACCTCAGGTACAAGTGATCAAAGAGAATGGGAAGAGGAAAAATAGAGATAAAGAGGATCGAAAACACAACAAATCGTCAGGTTACCTTTTGCAAACGCAGGAATGGCCTGCTGAAGAAAGCTTACGAACTGTCAGTCCTGTGTGATGCTGAAGTTGCTCTCATTGTCTTCTCCAGTCGAGGCCGTCTGTATGAGTACTCCAACAACAACATAAGATCAACAATAGACAGGTACAAGAAGGCTTGCTCAGATACTTCTAACACAAACACTGTTACTGAAATCAATGCTCAGTATTATCAACAAGAATCAGCCAAGTTGAGACAGCAGATTCAAATGTTACAGAATTCTAACA…
HAU-InDel357	TGGAGAGAACAAATCTGAAAAGGGT	CACGTTACACTAGTATAGGTTTTCA	EF190548.1	TAGACCCATTTGAAAGGTGAGATTTATGATGAAATTGGAGTGCAAATGCAAGCTATATAGTTTTGAATAGGGACTGATTTTCTTTGCAATAGCTGGCCTCACATCTTCAACCAAAAATCCAAACACTTTGGCCTTCTTTGGAATCTGTAATTTTCCGAAAGCTGAAGTGGCCGGAACTGTGGCCTAACCTCAGTAGGAATATATAAAAGGGTGAAGATGGGAAGAGGAAAGATAGAGATAAAGAGGATCGAGAACACCACGAATCGTCAGGTTACGTTTTGCAAGCGCAGGAATGGGCTGCTGAAGAAAGCATACGAGCTGTCAGTCCTTTGTGATGCAGAAGTTGCTCTTATCGTCTTCTCCACCCGTGGCCGCCTCTACGAGTACTCCAACAACAAC…
HAU-InDel358	TGTTGTGAGGGTGTGCATGG	TGGAAGGGGGCATTCTTGTC	EF190547.1	CGTTGCTGTCGATCTAGTCAGAGATTTGCAGCTAAAATGAAAAACAAAGAGAAGTAAATAAAAAAACCCTTCTCTTTCTTTTTCTGCCTTTAATTATCATACTTGCCTTTTTCTTTAATTTTCCTTTCAAGTTAGGAAGCATGGTGTACCCCAACGAATCCCTTGAAGACTCTCCCCAGAAGAAAATGGGGAGAGGAAAGATCGAGATCAAGCGGATCGAAAACACGACGAACCGCCAAGTTACCTTTTGTAAGAGGCGCAATGGTTTGCTCAAAAAGGCTTATGAGCTATCGGTTCTTTGTGATGCTGAGGTTGCTTTGATTGTCTTCTCCAACCGTGGTCGACTCTATGAGTATGCCAACAATAGTGTTAAAGCAACAATTGAGAGGTACAAAAAGG…
HAU-InDel359	GGAGCTGGGTTTAGCGGTTC	CACGTGTCCACCTAACGTCC	EU219610.1	GGGATATTTTAGTTAGGTTTTGTTTGAAAGTGTTATGGAGGCCAGTTTAGGGGAAATTCCCTTTGGCATCGACTTTCATCCTTCAAAAGAACTTGTCGCTGTTTCTCTCATCACCGGAGATCTTCATCTATACAAATATAATACAGATAATTCCTCGCTACAAAGATGCTTGGACTTACATGCTCATGCTGAGTCCTGTAGAACAGTTCGGTTTATCAATGGCGGACAAGCTGTGGCTACGGGTTCAAAAGATTGTTCTATTCTAGCCACGGATGTTGAAACCGGATCAGTAATTGCTCGTCTTGAAAATGCTCATGAGAATGCCATCAATAGTTTAATCAATCTTACAGAATCAACTGTTGCCACTGGAGACGATGAAGGCTGTATTAAGGTATGGGA…
HAU-InDel360	ACACCGACCTACTACACGAGG	TTCCAATCCGCTTTTGGGCA	EU032328.1	AGCTTGTTGTATATCAAATACTTGATATTGGGTTTATGATGCTTTGGTAATTTAAAATTGGTAATTATCTTTTATGCAGACGAAGTTTTTAGGAGTGTGGTAATGGCGAGTTTTAATAATAATAATAATGGCAAGTTCGAGAAGTTGGCATCCATTGATGCGCAGTTACGGCAATTGGTTCCTGCTAAAGTGAGTGAAGATGATAAATTGGTGGAATATGATGCTTTGCTTTTGGATCGGTTTCTTGATATTCTTCAAGATTTGCATGGCGAGGATCTTAAGGAAACGGTTCAAGAATGTTATGAACTTTCTGCTGAGTATGAAGGGAAGAGTACCCCCAAGAAACTTGAGGAGCTGGGGAATGTTTTGACTAGTTTGGATCCAGGGGACTCCATTGTT…
HAU-InDel361	TGTGCATGGGGGATTAAATTGT	AATACACACGCTTACGTTACAT	EF151310.1	ATGGGGATCTTCTCCTTCAATGCCATAGCTTTGGCCTTCTTATTAGCCATTATCTCTGGCGCCGTCAATGCTTGCCCTTCTTCCGACCGAGAAGCATTGCTAGCTTTAAGTTCATCGTTAAAGGAGCCTTATTTAGGCATCTTCGATTCATGGAAAGGCACCGATTGTTGTTCCAACTGGTACGGTATTAGCTGTGACCCCACCACTCACCGAGTCACCGACGTTTCCCTACGCGGTGAGTCCGAAGACCCCATTCTTCAAAAAACCGGCCACTCATCTTCCGGTTACATGACCGGTACCATTAACCCTTCTATTTGTCAGCTCGACCGGGTCACTACTTTAATCATTGCTGATTGGAAAGGTATCGCCGGTGAGATCCCATCATGCTTGGCGTCGTTG…
HAU-InDel362	TGCACTTTCATCAGCTTTGGC	TCCAAAGCCAACCAACTCTCC	EF151309.1	ATGGCCTTTCCTCCTCATGCTTTCATGTTCCAACCCCATGAAGATCACCACAATGACCACCTTCCTTCCCCTACTTCCCTCAATTTCCTCCCTTCTTGCCCTCCTCAACTCTTCCATGGTGGTGGTGCGCCGTTTATGATGAAGAGATCGGTCTCATTCTCGGGTGTGGACAAATCAGAAGAAGTGCATGGAGATGATGAATTGTCAGATGATGGATCACACCTAGGGGAGAAGAAGAAGAGGCTCAACTTAGAGCAAGTGAAGGCGCTTGAGAAGAGTTTTGAGTTAGGGAACAAGCTTGAACCTGAGAGGAAAGTGCAGTTGGCTAAGGCCTTGGGGCTACAACCCAGGCAGATTGCCATTTGGTTCCAAAACAGGAGGGCTAGGTGGAAAACCAAG…
HAU-InDel363	ACACCATTATAACCACGTTGGAGT	ACACATTTCTCTCTCTCACTCTCT	EF432568.1	GTTATTCTTATTGTTGTTTTAATCTATACTTTTTCATTGTTTTTATCTCTCATTTCAAGCTCCACTTTCTTTCATTTTGGGAGAATTTTTGAATTTGGTTTCCTGGGGAGTTTTTTTTTCCTTGGATGGTTGAGTTGTGAGGTTTTATTTTTATTTTTTGGAGTAATTTGGGGTGAGAAAATGGCTGCAGAAGGAATGTTGTCGTTTTCAGTTGCTTCAGTTGTGGAGGATGTACTGCAACAACATGGCAATCGCTCCAAAGATCTTGATTTGGAATCTAGAAAAGCTGAGGAAGATGCATCAAGAAGGTACGAAGCGGCCGGATGGCTAAGGAAGATGGTTGGAGTTGTGGCGGCTAAAGATTTGCCGGCAGAGCCATCGGAGGAAGAATTTAGGCTT…
HAU-InDel364	GCTGATCAACTAAGACTTTTGACCA	CTGGGCTCCACCAATGTTGA	DQ355792.1	AACCATTTCAACACACTCACCAAAGCTAATCTATTCTTTCTTTCTTTCTTTCTTTCTTTTTCTCTTCATTTATTTTAATTTCTTGTTTACATCACCAAAGCTAAATCTATTCTTTCTCTGTAAACTGCCAAAGCTAATTTATTTTCTTTATAGAAAAAAAAAATGGTGGCCATATCTAAGATTGCAACTGGTAATGGTCATGGTGAAGACTCACCTTATTTCGATGGATGGAAGGCATATGAGACCAACCCTTTTCATCCCATTGATAGACCTGATGGTGTCATTCAGATGGGTCTAGCTGAGAATCAGCTTTGCTTTAACTTTATAAAAAAGTGGGTCATGGAACACCCAGAAGCGTCTCTGTGCAGTGCAGAAGGTGTGAACAAATTCAAGGAGACG…
HAU-InDel365	GAAGGGCCAGCGGATTGTAA	GAGCAACTCCCATTCCGTCA	EF140832.1	GGCCTATTTTCTCTGTTGCTCACTTTGCTTTTAATTCCTTTCATCAATACTCTACTTCAGTCTCTTTGTTTTCCCAACAGAAAAAAAAATAAAGGACCCATCTTCTTCAAAGCTTCTTACTTTCAAAAGGCTGGACCTTTAACAGTTTAACCCCTGTTCACTAATGTTATTTGAGGTAAATGCATGGATCGAAGGGATGCTATGGCGTTATCGGGGTCTGCATCTTACTATATGCAACAACGAGGAATAACTGGGTCAGGGTCTGGAACACAGTCCGGGGTACATGGATCACCTGGCATTCATCCATTATCTAGTCCAAATGTGCAATATCAATCAAGCATTAGTGCCACTACTATGGGAGCAACCTTACCTGTAGAGCCTTTGTCAGGAATTACCCCT…
HAU-InDel366	CGTGTTTTTGAAATCTGTGGTTTCG	GGACCAATGATGTTTTGACTCACAC	EU223837.1	GATAACGAAATTCAGCAATTTTCTCAACATACGATTACTCGCTTTCGCTTAAAAATGGCAATGATTCCTACCATCTTTGGCAACAACAGGCGCAGCAGCCTCTTCGACCCGTTTTCGTTGGACTTGTGGGATCCCTCCAAGGAGTTCGATTTCCCAACGGTCACATCGTTTCCTTCACTTTCCCGAGAAAACTCCGCTTTCGTCAACACGCGCGTGGACTGGAAGGAGACACCGGAGGCACACGTGTTCAAGGCGGACCTCCCGGGGGTGAAGAAAGAGGAGGTGAAGGTGGAGATCGAAGGCGATAGGGTTCTCCAAATCAGCGGAGAGAGGCACGTGGAGAAGGAAGAGAGGAACGACACGTGGCATCGAGTGGAGCGGAGCAGCGGGAAGTTCTCG…
HAU-InDel367	GTTCCCACTATGCGCGATCT	AGACCAAACTACAAAACGAAGACCA	EU223835.1	GAGACAAGCAAAGCATACAAAAACCAAGACGAGTCTCTCAATCTCCCAAAATATCATAATCCAATTTTCCTGTTAATCCCAGTTTTCTATTGTGAAAATGGCTATGATTCCAAGCTTTTATGGCAGCCGCCGCAGCAATGTCTTTGATCCTTTCTCTCTTGATGTATGGGATCCTTTCAAGGACTTCCCCCTTTCTTCTTCACTCACCTCACAAACCCCGGAAACCTCAGCGTTTGTGAATACCCGAATTGACTGGAAAGAAACCCCAGAAGCGCACGTGTTCAAGGCTGATGTTCCGGGGCTTAAGAAAGAAGAGGTCAAAGTGGAGGTTGAAGATGACAGGGTGCTTCAGATAAGCGGAGAGAGGAACATGGAGAAGGAAGACAAGAATGACACATG…
HAU-InDel368	AAGTTGGGGGTTAGCCCTGT	TGATTTCAACACAACACGACA	EU223834.1	GATCCAAGCCGAGAAACGTAGTGAATTTGCAACCGAAAACCGAATCAAGATCTTCGCAATCTCATCGAGCTACAAAAAAGAAACATGGATCTCAGAATCATGGGTTTCGATTCTCCGCTCTTGAATACTCTCCAACACATGATGGATCTTTCTGACGATACGGAGAAGATCCCGAACGCACCATCAAAGGTTTACATGCGGGATGCCAAAGCCATGGCTGCAACACCAGCGGACATTAAGGAGTACCCCAAGTCTTACGTGTTCATCGTCGACATGCCGGGGCTGAAGTCAGGGGACATCAAGGTCCAAGTGGAGGACGACAATATGCTCTTGATCAGCGGAGAAAGGAAACGAGAGGAAGAGAAAGAAGGAGCCAAGTACGTGAGAATGGAGAGGCGG…
HAU-InDel369	TGTGGGTGAATGCCTGTTTCC	CAACAACATAAAGTCATAGTACCCA	EU223832.1	GAGACAAGCAAAGCAGCAGAAACTCTAAGACAGCTCTCTTACCTCTTCTAGTTTTCCTACTATAATTTTATTTTTCATTCCATTCCCGAATATGTCTCTCATTCCAAGCTTCTTTGGCAACCGTCGCAGCAGTGCCTTTGATCCATTCTCTCTTGATGTTTGGGATCCTTTCAAGGACTTCCCTTTCTCTTCTCCTTCATCACTCTCCACGGGCTCTTCGGAAACTTCGGCTTTTGTCAACACCCGAATCGATTGGAAGGAAACCCCAGAATCTCACGTGTTCAAGGCTGATGTTCCGGGGCTTAAGAAAGAAGAAGTGAAAGTTGAGGTTGAAGATGACAGGGTGCTTCAGATAAGCGGGGAGAGGAATGTAGAGAAGGAAGACAAGAAGGACACATG…
HAU-InDel370	TTGCAAGAGCCGACCAAGTC	GCTGGGCAGTAATTGTTCGC	EF564626.1	GTGATGGCTTCGATAGCGTGTTCTACAGCTGCATTTACTGGAACTTCAGCTTCGGATCTTCTTCGAAGCTCCAGTAACGGCGTGAGCGGCATCCCTCTTAAAACCCTAGGGAAGGCACCATTTTCCGTGAAAAAAAGGGATGCAACTGTAGTTGCAAAGCTAAAGAAAGGGAAGAAGCATGAATACCCATGGCCTGCAGATCCAGATCCAAATGTGAAAGGCGGGGTCCTAACTCATCTCTCCCATTTCAAGCCTTTGAAAGAAAAGCAAAAGCCCGTTACGTTGGATTTTGAGAAGCCCCTTGTTGAAATCGAGAAGAAGATGATTGACGTGAGGAGAATGGCAAATGAAACTGGTTTGGATTTCAGTGATCAGATTATATTGTTGGAGAATAAGTAT…
HAU-InDel371	ATCCAGGGAGGGCATGTTGA	TTCCCAACTGCAGCGACAAA	EF555556.1	CCTTTTATTTCTTCTCTGTAACTCTTTTAAATTCTTTTTCTCATTTCGTTTCAAGTTCTTCTCTCTTACAAATCCAATCTCATTTCTTATTCTCTCTGTCGATTGAAAAATAAATGGCCTCTTCACTCTCAACAACATCCTCCGCTGCCTTCACTTCCGTTGCTAAAACAACCACTGCCTTGCCTAATTCCACTAACCTTCAGCTCTCCATCGTCTCCTTTCGCTTTTCTTCGAGGCGAAACCTTCGATTCTTCTCCAAGAGTTTGCAACATGGTCAGAACTCTAAAACAGTGGTGAAAGCCCAACTTAATGAGGTTGCCATAGATGGATCATCAAATGCTTCTGCTGCACCTACAATCAAATCAGGGGCACCAACAGCAGAAGCAAAGGATGCTAAGA…
HAU-InDel372	GCTGTCTGCTACCATATGAGTCTG	GGCAGTACATCCTTTCTCATTGC	EF643509.1	GGCCTGTCACCCCATCTCTCCTCTCATACTTCACTCTAACGTTCCCTTTGAGGTTTTAGGAAAACAGCAGAGAAATTAAGGAATGGAGACCTTCCTATTTACCTCGGAGTCTGTGAACGAGGGACATCCCGACAAGCTGTGTGATCAGATCTCTGATGCAGTCCTCGATGCCTGTTTGGCACAGGATCCTGAGAGCAAGGTGGCTTGCGAGACCTGCAGCAAGACAAACATGGTGATGGTGTTTGGTGAGATCACTACCAAAGCCGACGTAGACTACGAGAAGATTGTGCGTGACACCTGCCGTGGCATCGGTTTCACATCTGACGATGTGGGTCTGGATGCCGACAACTGCAAAGCGCTGGTTAACATAGAGCAACAAAGCCCTGATATTGCCCAAGG…
HAU-InDel373	ATGTAACCCACCCCTCCCAC	AGCAAACCGCGATTGATTCAT	EF643508.1	GAAGCTTCAGAGCAAGTAGTGGAGAGGTAAAAGAGACAGAAAAATGGGAGACCAAACATCAAGTGCTTCAGCTTTGTCTGATGTGTTGAACAAAGCGAAGCCATACTTGGCTATCATATCTCTGCAGTTTGGATATGCCGGGATGTACATCCTCTCCACCATTTGCATGAAGCATGGCATGAGTAATTTCATCCTCGCTACCTACCGTCATGTTGTCGCCACCATTGTCATTGCACCCTTTGCCTTTGTCCTTGAAAGGAAAATTAGGCCAAAGATGACCCTGCCTATCTTCCTCAGGATTGTGGTTCTTGGCTTCCTGGAGCCAGTGCTTGACCAAAACTTATACTATCTGGGAATGAAGTTCACAACAGCAACATATTCATCTGCTTTCGTCAACAT…
HAU-InDel374	ACATGCATGGCTTCTTAGACCA	ACAGCAAGCAAATGCAGCAA	EF643506.1	GGTCATAAAATAAGGGGTAGCAGCAAATAAGAGATATGGCGAAAGCTGAGGTTGTAATTGTTCTGTCTTTGTTGTTGGTGATAACAGTGGTTGATGGGTTGGGAGGGAGGATGAGGATAAACGATGTGAAGAACAACAAAGAGGTGCAAGAGCTTGGGAGGTTCTCGGTGGAGGAGTATAACAGGCGGAGCCAAGGGCGGTTGCGTTTCAGTTTGGCCAATGGTGGGCCGTCGACGGCGTTGGTTTTCTCTCAAGTGGTGGGAGCTGAGAAACAGGTGGTTGCTGGGATCAAGTATTATCTCAAGATTAAAGCCATGCAAGGTGGGGTAACCAAGACCTTTGAGTCAGTGGTTTTGGTTAAACCTTGGGTTCAATCCAAGGACTTGCTTAATTTTTCCC…
HAU-InDel375	TTAGGGACTGCCCTGCCTTT	GGAAAGATTTGGGTGTGGATGC	EF651783.1	AGCATATAAAGGCGGGTGAGTAGGAGGAGAACTGGGCATGGTTGGAGTTGATTGGTGTAAGATGAGAGGGACGGGGAGGCAGCCTTGTTGTGACAAGCTAGGGGTGAAGAAGGGTCCTTGGACAGCTGAGGAGGACAAAAAATTAGTGAATTTCATGCGCACTCACGGTTATTACTGCTGGCGGGCAGTCCCTAAGCTCGCCGGTCTCCGCCGCTGCGGCAAGAGTTGTCGACTCCGCTGGACAAATTACCTCCGGCTCGACTTGAAACGAGGTCTCCTCAATCATGATGAAGAGCAACTTGTTATTGATCTCTATGCGCGCCTTGGCAATAGGTGGTCCAAAATTGCAGCAAGATTGCCTGGAAGAACTGATAATGAGATCAAGAATCATTGGAACGC…
HAU-InDel376	TGTGTTCTGTTTTGGTGGAGGA	TCAAAAACTCCATTGCCACCA	EF363689.1	GCAACATTAACGCCACTCCCTATGTAATCTCACAAAAATATTTTGGTCTATAGTCTTCATTCTGTGTGCCGCTCTGAGCAGTCCCAACTTCCTAAAATTCAATACCAGGTGCCCCTTCCAATATCTTGTTATACTGAGTTCAACTCCTCTAATGGAGTCCTTCCAAATCACCATATACTCTGTTCTTTCTTGGATTCCCTTAAATTACCCTTCTTTCAAAACCTACACTAGCACCCTAGATTCCATTAGATTCCATTAAGCCACCAACACAACAACGTTACCAGAAAGTAGTATATAGGGGAAAGGAAAACAGCGATGGAGGAGAGGCATGTTTTGTTTGGGAAATATGAGATGGGGAGGCTGTTAGGGAAAGGGACTTTCGCCAAAGTCTACTACGGG…
HAU-InDel377	GCTTTGGGTTTTGCTTGTTT	CCCAAAGCTTAAGTACAAAAATTCC	EF419428.1	ACCCTCTCTTTCCTTCGTTATTTCCAATTCTGAAACTCAAATCTCAAAACGATTTTAGAAAGAAAAAACCCCCCAAAAAAATCAAAGCCTTTTTTAACTTTCCTTCAATGAAACGAAGGACCCCAGATTCTCAGGCAACCGTCTCCGACCAGAAATTGAAGAAAATCAAAGAAGATGAAGAACCTGAGGATACAAAATCTGGGTTGATGAATTTAGATGAAAATCTTTTGTACGAAGTTTTCAAACACGTCGATGCAAGGACTTTGGCTAGGGCTTCTTGTGTAAGCCGTCTATGGCGCCAAACCGCCAAAGACGAGCGGCTTTGGGAGCTGATCTGCACCAGGCACTGGGCTAACATCGGTTGTGGAACCCAACAGCTTAGATCTGTCGTTTTGCCTC…
HAU-InDel378	TGTGTAATGATTCATGCACTGAGGA	TGCAAGACGAATGTCTGCAT	EF534181.1	TCTCCCTGTCTCACTACATTGCTCTGATTCTTGTTCACGTCTAGCTTGGCATTTTCTGTTTTTCTCAATGGCAATGGATGCTTCACTGACTATGTGCAAGTCGGTCACATCACCTCCTGGCTTATTCTTGGGGAGAAGTAGAGTTATTAGGAGTTCCCAGTGTACCTTTATGGTGGGAAGCAGGATCAACCTTCCTCGGCAGAAAGCTCAGTCAACCCAAGTTAGATGTAAATCTAGCAGGTGCGGAGGAGCTCTTGGTGCTAAATGCCGTGCTGAGAAAATTTTGGTGGCAAATAGAGGAGAAATTGCTGTTCGTGTAATCCGAACAGCTCATGAGATGGGAATACCATGTGTTGCTGTCTACTCTACAATTGATAAGGATGCACTTCATGTGAAGCT…
HAU-InDel379	CGCAATGATACCGATGGAAGGT	TGTGAGCCATGACCTGGGAA	EF467065.1	CCAGTTCATGTTTCTCAATCTTGAATTTAATAACCAATCCCTGAGTTGTTTGTCCCTAAAACCTAAACCCCAACTTGAAAGAAAGAAATGAGGAAAGAGGCAGAAAAGAGCTTGGATCCTCAGCTATGGCATGCCTGTGCTGGATCCATGGTTCAAATTCCACCAGTGAACTCCAAAGTCTTCTACTTTCCTCAAGGCCATGCCGAACACTCTTTATATCCGGTCGATTTTTCATCTTCTCCTCCAATCCCGGCTCTACTTCTTTGCCGGGTGGCTTCTGTCAAATTCTTGGCTGATGCTGAAACCGATGAAGTGTATGCCAAGATCATGCTTGTACCATTGCCCAACACTGAGCCTGATCTCGAGAACGATGCCGTTTTCGGTGGTGGGTCTGATAAT…
HAU-InDel380	TGGCGCAGACATGATTGGAG	TGTACCCGATAGCTCAGGCA	DQ659621.1	ATTCAATAGCTTCCTCCCAGCCTCTGCTCCCCCTATAAGCTTCGTTAATGGCGTTTCAGATCTCAAAAAACAAACTCTAAACCTTAAGTAAACGCAAATCCTACCCAAACCCAAGACCAAAATCGAGATAAAAAAATTCATCCTTTCCTATCAAAAGCCTTCATTCATTTTTTTTTGTGTGTGTGGTTTTTTTTTCCTTTTATTCGAGGTTTAATTAATGCATAAGAAAATGGCGTTTTCGTTCCCAGACGAGGTGCTAGAGCATGTGTTCTCGTTCATACAATCAGATAAAGACCGGAACGCGGTGTCGATGGTGTGTAAATCGTGGTACGAGATCGAGCGTTGGTGTCGGAGGAAAGTGTTTGTGGGGAACTGTTACGCTGTGAGCCCAAGGATGGT…
HAU-InDel381	TTGGAAGCTAACGGGGGAGT	GTCACCCCTCCTGTAAACCTTG	EF440359.1	ATTAGTCAGCCACTGAAAAGGAAACTGCGGCAGCTGAAAGAGAAAAAGATACTTCCATCGAAACTCAGGTTCAGGATGGAGGTAAAACAGAAGTGGCAGATCAGACTGGGCATGCTGACACCAAGATGGATGAAGCTGGTACAGATGTTAAGGTACCAGAAACTGCAGAGGCTGGCAAAAAAGAAGAGGCTGCTGGTACTGAAGAAACCCCGACTGCAATGGAGGTTCAAGAGAAACCTGCAGAAGCTAGTTGCACAGATGGGACTCAAACTGCAAAAGAAGGGGAAGCCCCTACTGAAAAGGTGCCACAAACTCAGGCAGAGGAGAATGGTACATGTGAGAAACAACCAGAAAACCCAGAAACTGTGACATTGGAAGCTAACGGGGGAGTAGAGAAAG…
HAU-InDel382	GTGGCTAAAATGGTGGTTGGC	ACAGAACAAGTAAGGTTCTCATTCA	EF222282.1	GATCACAAAATTCTCCTCACTCTCATTTCAAAGTGTTTCTCCACCTAGTCTCTTCCACAAGAAAATGGCAAGCTCAAGTGTGGGAATGGCCTGTCTTGGGCTAGTTTTATGCATGGTGGTTGTGCCAAGCTTGGCCACGGTTTACAATGTTGGTGACGCCTCTGGCTGGGCAACCGGTGTCGATTTTAGTAGTTGGGCTAGCGACAAGACCTTCAAAGTTGGAGATTCCCTCGTTTTCAATTACCCAACAAGCCATACGGTGGAGGAGGTAAGTTCTAGCGATTACAGTGCATGTACGGTGGGGAAAGCAATCTCGACGGATAGCACCGGAGCCACCACCATCAATCTGAAGACCGGCGGTACTCACTACTTCATTTGTGGTGTGGCTGGTCATTGTGA…
HAU-InDel383	GCAAAGTCTTGCTACTTCTCGT	TGAAGGATAATCAATGCATAAGGGA	EF208897.1	CGACGGCCCGGGCTGGTAAAATTAAAATTAAACAGTAGACTTGACAGGCATGGCCATAATGAATATATTTCGTTGAAGTTTCTACGCAGACTTGAGAAGACTTTGGTTCCAATGGTCCGAGCGGTGGCATTTTAAGCCACTATAAATATGAACCCCATTAGTACATTCAGAAACCACATTCAGTAAGCTCATCTTTAGAAGAAAAAAAATGGAGAGAAAATCTCAAGCCAAACCAATTCTCTTCTTCTTTGTTTTAGTTTCGGCACTAATCGAAACTTCCTACGCCGGTGACATCGCCATCTATTGGGGCCAAAATGGTAACGAGGGTACCCTGAGTGATACATGTGCCACCGGCAGATATAAATACGTTAACATAGGTTTCCTTAACACCTTCGGCAA…
HAU-InDel384	CATGACCTACGTAGCATGGCA	TGAACCAATCTGAGCCCTACCA	EF189198.1	ACCCAAATGGAGTTTACGAGAAAGAATCGACAGCTTCTATCTAGGATAGCCACTAACGACAGACATGGAGAGAATTCACCTTATTTTGATGGGTGGAAAGCCTACGACAGCAGCCCTTTTCACCCTATTCACAATCCTGATGGTGTCATCCAAATGGGGCTTGCCGAGAATCCGCTTTCCTTTGATTTGATTGAAAAGTGGATCCGGGAAAACCCTGATGCTTCCATCTGCACCGCTGAAGGACTCGATAAGTTCAAACATATTGCCATTTATCAGGATTATCACGGCCTCAGGGAGTTCAGAGAGGCTGTAGCCAAGTTTATGGGAAGAGTAGGCGGAAGCAGGGTCACATTTGATCCGAACCGTATAGTTATGAGCGGCGGAGCCACCGGAGCAAAC…
HAU-InDel385	TGATAGGCGGTGGTGAGGTT	GCTCCAGGACCACTTTGGTG	DQ174258.1	ATGGGTAAGGAGAAGGTTCACATCAACATTGTTGTCATTGGCCATGTTGACTCTGGAAAGTCAACCACAACAGGTCACTTGATCTACAAGCTTGGAGGTATTGACAAGCGTGTGATCGAGAGGTTCGAGAAGGAAGCTGCTGAGATGAACAAAAGGTCATTCAAGTATGCCTGGGTGCTCGACAAATTGAAGGCTGAGCGTGAGCGTGGTATCACCATTGATATTGCCTTGTGGAAGTTTGAGACGACCAAGTACTACTGCACTGTCATTGATGCTCCTGGACATCGCGACTTTATTAAGAATATGATTACGGGTACTTCTCAAGCTGACTGTGCTGTCCTTATCATTGACTCCACAACTGGAGGTTTTGAAGCTGGTATTTCCAAGGATGGGCAGACC…
HAU-InDel386	AGACAACATGGTTGTGTGTTGA	TTGATAGAAGCTTGAAGTCCACTC	DQ174257.1	ATGGGTAAGGAGAAGGTTCACATCAACATTGTTGTCATTGGCCATGTCGACTCTGGGAAGTCAACCACAACGGGTCACTTGATCTACAAGCTTGGAGGTATTGACAAGCGTGTGATTGAGAGGTTCGAGAAGGAAGCTGCTGAGATGAACAAAAGGTCATTCAAGTATGCCTGGGTGCTTGATAAGTTGAAGGCTGAGCGTGAGCGTGGTATCACCATTGATATTGCCTTGTGGAAGTTTGAGACAACCAAGTACTACTGCACTGTCATTGATGCTCCTGGACATCGCGACTTCATTAAGAATATGATTACGGGTACTTCTCAAGCTGACTGTGCTGTCCTTATCATTGACTCCACAACTGGAGGTTTTGAAGCTGGTATTTCCAAGGATGGGCAGACC…
HAU-InDel387	AGGTCCATCACTGGACGTTT	AACCTCACCACCGCCTATCA	DQ174256.1	ATGGGTAAGGAGAAGGTTCACATCAACATTGTTGTCATTGGCCATGTTGACTCTGGGAAGTCAACCACAACGGGTCACTTGATCTACAAGCTTGGAGGTATTGACAAGCGTGTGATTGAGAGGTTTGAGAAGGAAGCTGCTGAGATGAACAAAAGGTCATTCAAGTATGCCTGGGTGCTCGACAAGTTGAAGGCTGAGCGTGAGCGTGGTATCACCATTGATATTGCCTTGTGGAAGTTTGAGACAACCAAGTACTACTGCACTGTCATTGATGCTCCTGGACATCGTGACTTCATTAAGAATATGATTACGGGTACTTCTCAAGCTGACTGTGCTGTCCTTATCATTGACTCCACAACTGGAGGTTTTGAAGCTGGTATTTCCAAGGATGGGCAGACC…
HAU-InDel388	TGGTTTTCTATGTAGTCTGGTACT	GCAAACACACAATCCGTGGG	DQ174253.1	ATGGGTAAGGAGAAGGTTCACATCAACATTGTGGTCATCGGCCATGTCGACTCTGGGAAGTCTACAACCACTGGTCATTTGATCTACAAGCTTGGTGGTATTGACAAGCGTGTGATTGAGAGGTTTGAGAAGGAGGCTGCTGAGATGAACAAAAGGTCATTTAAGTATGCATGGGTGCTTGACAAGCTTAAGGCCGAACGTGAACGTGGTATTACCATCGATATTGCCCTCTGGAAGTTTGAAACTACCAAATACTACTGCACTGTCATTGATGCCCCTGGACACCGTGACTTCATCAAGAACATGATTACTGGTACCTCACAGGCTGACTGTGCTGTTCTCATTATCGACTCGACCACTGGTGGTTTCGAAGCTGGTATCTCAAAGGATGGTCAGACA…
HAU-InDel389	TAGGCGGTGGTGAGGCTTAT	AAGGAAAGCAGCCCACGAAG	DQ174252.1	ATGGGTAAGGAGAAGGTTCACATCAACATTGTTGTCATTGGCCATGTTGACTCTGGGAAGTCAACCACAACGGGTCACTTGATCTACAAGCTTGGAGGTATTGACAAGCGTGTGATCGAGAGATTCGAGAAGGAAGCTGCTGAGATGAACAAAAGGTCATTCAAGTATGCCTGGGTGCTCGACAAGTTGAAGGCTGAGCGTGAGCGCGGTATAACCATTGATATTGCCTTGTGGAAGTTTGAGACAACCAAGTACTACTGCACTGTCATTGATGCTCCTGGACATCGCGACTTCATTAAGAATATGATTACGGGTACTTCTCAAGCTGACTGTGCTGTCCTTATCATTGACTCCACAACTGGAGGTTTTGAAGCTGGTATTTCCAAGGATGGGCAGACC…
HAU-InDel390	GCGGTGAAGCAGATTGAGTG	GCCTTGGCAAACCAAAGCAT	DQ174251.1	ATGGGTAAGGAAAAGACTCACATTAACATTGTGGTCATCGGCCACGTCGATTCTGGGAAATCAACCACCACTGGCCACCTGATTTACAAGCTTGGTGGTATTGACAAGCGTGTGATTGAAAGGTTCGAGAAAGAAGCTGCTGAGATGAACAAGAGGTCATTCAAGTATGCTTGGGTGCTTGACAAGCTCAAGGCTGAGCGTGAGCGTGGTATCACCATTGATATTGCCTTGTGGAAATTTGAGACCACCAAATACTACTGCACTGTGATTGATGCACCTGGACACCGTGACTTTATCAAGAATATGATTACTGGTACGTCACAGGCTGACTGTGCTGTTTTGATTATTGATTCCACCACTGGTGGTTTTGAGGCTGGTATCTCAAAGGATGGTCAGACT…
HAU-InDel391	AGCAATCCCAAGAACCGAGC	ACTGCCATAAGCACTCTCGC	EF095708.1	ATGAACATAAGCCCCCTGTCTATGAACCACCAAAGAAGGAAAAGCCTGAGCCTAAGCCACCAGTTTATACACCTCCAAAGAAAGAGAAGCCTGAACCCAAACCACCAGTATATGAACCTCCAAAGAAGGAAAAGCCTGAGCCTAAGCCACCAGTTTATACACCACCAAAGAAAGAGAAGCCTGAGCCCAAACCACCAGTATATGAACCCCCAAAGAAGGAAAAGCCTGAACCTAAGCCACCAGTTTATACACCACCAAAGAAAGAGAAGCCTGAGCCCAAACCACCAGTGTCATGGACCACCAAAGAAGGAGAAGCCACCGGCTTATAAGCCTCCAAAGAAGCCACCAGTGTATGAGCCTAAGCCACCAAAGCCACCGGTTTACACGCCACCAAAGAAA…
HAU-InDel392	CGTTACGCTGACTACCGACC	GGCAAAAGCAAGAAGCACGG	EF095705.1	ATGCCCAAACTCGCCGTTTCGCTTGGCCTCGGCGATCAGATGCCTGACATGATTGAAGAATTGATCAGCAAGGGACAGCAGCTTGATGCAGTTCATTTTACTTATGAAGTTGGCCTTGTGGACAAGTTCCCCCCTGTGCCCCTGCTGAAATCTTTCTTGAGGGATGCAAAGAAGGCTGCATCTTCTATTTTAGATGATCCCAATAATACTGGCCGGGCTGCGCAACTTGCTGCACGCAAAGAGCAATCTGCACTTCGGGCTGTCATCAAGTGCATTGAAGAGTACAAACTCGAGGCTGAGTTTCCGCCTGAAAACCTCAAGAAACGCCTTGAGCAGCTAGAGAAGACCAAGACTGAAAAGAGAAAACCAGTTGTAGTCCCTGCTAACAAGCGAACGCGT…
HAU-InDel393	GCTCAACCCTGCATACCTCC	GCTGCTACTGGGAAGTGGTG	EF095704.1	ATGGCAGCTTCCAACGTTTTCATTTTATTAGCCTGCTTCATTTCCTTGGGTTTTTCAAGCATGGAGGTTAGCCTAGCAACCCGAAATCTTCAGCAAGTGCCACCTCCATTTCCACCAATACCATTGCCACCTCCATTGTCGCCAATACCATTGTCACCAGTACCATTGCTACCTCCATTGTCGCCAATACCATTGCCACCTCCATTTTTACCAGTACCATTGCCATCTGCATATTTACCGGTACCATTGCCACCTCCGATGTCACCACTTCCTTTAATCCCAGAACCACCACCATTTCCTTCAATCCCAGAACTTAGAACTACCACCACTTCGTAAGTTGCCCAACATACTTCCATTGCCTTCAATCCTAGATCTACCATCATTCTCAGCTCAACCCTG…
HAU-InDel394	TGCATGGGAGCTTTACCAAA	TGGGTGACTTTGGCACAAAAA	EF057800.1	ATGGCAAAGTGGAGTTCATCGTTGCTTGTTCTTCTTGCATTAGTTGTGGTTCACGCTAGTGCAAGAAATGTTCCCACAAAGACTACTACAATGGCTGCTAACGCCGTGCCTAGTGCTGCATCTGCGTCCGTTGGTGACCAAAAGAACTTCCTTACTTACGGTGGTGCAGGGGGCTTCGCTGGCATTGGCTCAAATGGCATGCCATTTGGTGGTGGTGGGGTTCTTGGTGGGGTTACTCCCTTTGGTGGTGTAGGTGGACTTGGTGGTGGTGGTTTGGGTGGACTTGGAGGAACCGGAGGATTCGGTGGACTTGGAGGAACCGGTGGAGTCGGTGGACTTGGAGGTCCCGGTGGAGTCGGTGGATTTGGAGGTACCGGTGGAGCCGATGGACTTGGAGGA…
HAU-InDel395	CTGCTGGCTGCTGTTGCTAT	TGGGCATGCTAAGGTGGATG	EF057798.1	ATGGGACCTGGAGGGCCGGGAGGAGGGCCGGGAGGACCTGGTGGACCGGGAGGATGGGGAGGAGGACCTGGTGGTTGGGGTCCTGGCCCCGGAGGACCTGGCGGATTTGGGCCTGGAGGTCCTGGTTGGGGTCCGGGACCTGGAGGTCCCTGGGGCCCTGGATTTGGAGGTCCTGGTTTTTGGCCTGGTGGGTTCTTTGGCGGCTTTGCAGATGGTTTGTGCAATATGATATCTTCCTGCTTCTACTGTCTTTGCTGTTGTTGGCTACTACAAGACTGCTTTGGTCGACGCCCTGGCTATGGTCCTCGCCCTTTCTAATCATCTGCTGGCTGCTGTTGCTATACATGTGTTTTCTGTAGTGCCTTGTAATAAATTTAATAATCTAGTTTTAAGCTTTTT…
HAU-InDel396	GGTCATCCTCTCGGTCCTGT	TGGATCCACAGCGAGACCAT	EF041124.1	TAACAGAATTCATGAGATATGCAGGCCGCTGCGTAAGGACGTCCCATGAATGAGGCCGATGTGCTCGATATCGTCCAGGCGGCGATCTGGACCGTGCTCGCCGCGTCCGGCCCGGCCGTGCTCTCGGCCATGGTCGTCGGTATCGTCGTGGCGCTGCTTCAGGCGCTGACCCAGGTCCAGGAAATCACGCTGACATTCGTGCCGAAGATCCTCGCGGTTCTTGCGGCCGTCGCCATTTCGGCGCCTTTCATCGGATCGCAGATTTCGATCTTTACGACGATGATCTTCTCCCGCGTCCAGAGCGGGTTCTAGCGCCGCTCCTGGCCCGCGCGCAATCTCCCGCTCTGCACCCTTCGCGCAAGTTTCAGCCGCTATCCATGAGCCTACCACAAATCCGAC…
HAU-InDel397	GCATGGTTTGAAAACTAGGGTCT	TCCAGCAATGGAACAACCCC	DQ224382.1	CATTACTCATGATTCAAATTTCTGCCATATTACACACAAACAATGGCTGAATCTGATCCTTCTTCAACCAATGTGCCCCCGAAAGACCAGCCACCACCACCAACTGTTCCAATCCCTGACGCTCCTCCGCAAGAGCAGTCGCCGAAACCATCATCCACTCCATTGGTCTCATCGAAAGAAGGCGTAAGTGGGAATCCCACATCGAGAAAGTTGTCGGCGGTTTATCGGGGAGTAAGAAGCAGGAGTGGGAAATGGGTGTCGGAAATACGTGAGCCGCGTAAAACGACGCGTATATGGCTAGGGACATACCCTACACCTGAAATGGCAGCCACCGCGTATGACGTGGCTGCTCTTGCCCTAAAAGGTCCCGACGCGGAACTGAACTTTCCGGATATGGTT…
HAU-InDel398	TCTCTTCTTAGTGCTGCGTGG	AGGAAACAACACTACAACAACG	DQ825802.1	ATGGGTTCAAAAAGAACGGCATCACTAGCCCTCTTCTTTGCACTCAACATCCTCTTCTTTTCCCTGGTGAGTGCTTGTGGTTCCTGCCCTTCCCCCAACCCCAAACCTAAACCTAAACCAAAGCCAAACCCCACTCCCTCCCCATCTTCTTCTGGCAAGTGCCCTAGAGATGCTCTTAAACTCGGTGTATGTGCTGATTTGCTCGGTGGCTTGCTCAACGTCACCATTGGTACGCCTCCTGTTCAACCCTGCTGCTCTCTCATCCAAGGTCTTGCTGATCTTGAAGCTGCCGTTTGCCTTTGCACGGCAATCAAAGCTAATATTTTGGGCATCAACCTTAATGTCCCACTTTCCCTCAGCTTGCTTCTTAATGTCTGCTCAAAGAAAGTACCCTCTGGC…
HAU-InDel399	AGCTGCAGATGTTCGATGCT	ACTGGGATCATTCCATATACCCT	AY902468.1	CGAAAGACAAATTTCGCTTGTAATAACCATATCGAATTGGTCAACGAATGTGTAGCTTTTCTAATAAAACCGCAAAAGGAAACATGTGGATTTTTGGATGGAAGGGACCATCTGGGTTTTCTGCTTCTTCTACCGCAGAAGAAGTTACTCAAGGGATTGATGGATCTGCTCTCGCTGCCATCGTTACAGGAGCATCAAGTGGTATTGGTGTAGAGACTACTCGCGTCCTCGCATTGCGCGGTGTCCACGTAGTTATGGCGGTAAGGAATGCAGATGCCGGTCGGAATGTCAAAGAATCAATACTAAAAGAAATCCCTAGTGCTAAGATTGATGTTATGGAATTGGATCTGAGCTCAATGGCATCAGTAAGGAAATTTGCATCACAATATCAATCCTCTA…
HAU-InDel400	CCTTGCGTAACTTTCTTTGTTCT	TGCCTTCGAAGCAAATCTATGA	AY902467.1	GGACACTGACATGGACTGAAGGAGTAGAAACCCAAACCTCGGTTCCATTGCAACCAGCAAAACACTGCATCAACCATCCCAAAAGATGCAGCCCACATGGTTGTTAGCTCTCTCATTTCTAGGTTTCCTATCCTTTCTCACCCGCTCCATTTCCCTTCTCAACTGGGTTTTCACTACTTTTTTCAGATCCCCCAAGAACCTCAACAACTATGGTTCATGGGCTCTCATCACCGGAGCCACCGACGGCATAGGGAAAGCCTTTGCCAACCAATTAGCTCGCCAAGGCCTTAACCTTATACTCGTCAGTAGGAACCTAAACAAGCTGAAAACAGTTTCAGCTGAAATCCGAGCCCAATTTCCCCATCTAAAGATCAAGGTCGTGGCCCAGGATTTCTCCGG…
HAU-InDel401	TGGATGAATGAGATCCACAACCC	CCTTGTCCTTCCCTAAGCATCC	AY902466.1	CTTTTCGTTATCGTGCGCTCTATTTATATCCCTTAGATCTCTTTCTTTGGTACTCACACAAGTTTCAAGTTTCTCCTCTACGTAATCCATGGAAGCCTGCTTCTTCGATACTCTCAAGGCTCAACCTTTCTGGGTTATTTTCCTTTTCACTTTGGGTTCTTTATCACTCTTGAAGTTTTCATTTGTTTTTCTGAAATGGGTCTGGATCAATTTTCTTAGACCTGGTAAGAATCTCAAAAAATATGGTTCCTGGGGTCTTGTTACTGGACCAACTGATGGTATCGGCAAAGGATTTGCCTTTCAGCTGGCTAGGAAAGGCCTTAATCTTGTCTTGGTGGGCCGTAATCCTGATAAACTGAAAGACGTTTCCGATTCAATCTTGGCCAAGTATGCCAAGAT…
HAU-InDel402	CGCCACGACAACCAAATGTT	CCAGAAACGAGAGGAAACCCA	DQ456880.1	GCTGCTCTGCAATTATCCCCCTCACACTCTTTTAACTGTTCTTCCCTTTTTTACCCTTCCACCACTACTACAACAAAGCAGCCATTTCAGTCGCTGACCCAACCACACCGACGAAACCATAATCAATGGCTGCCGCGTTACAATTACAAACACACCCTTGCTTCCATGGCACGTGCCAACTCTCACCTCCGCCACGACCTTCCGTTTCCTTCCCTTCTTCCTCCCGCTCGTTTCCATCTAGCAGACGTTCCCTGTCCGCGCATGTGAAGGCGGCGGCGTCGTCTTTGTCCACCACCACCTTGCAGGAAGGGATAGCGGAGTTCTACGACCAGTCGTCGGGGATTTGGGAAGACATATGGGGTGACCATATGCACCATGGATATTACGACCCGGATTCCA…
HAU-InDel403	AGCACTGTTTCGTCTTCCACT	ACCACAAGCATCAAATGTGGGA	DQ122181.1	CGACAGTTCTCAACTAAACTTATAACGTTCGATCGTTTAACGCAAACCCATTTTTAAGTGAGGGAAAGGTTTCAGTTCAGAGTCATAAGCAACATCAATGGCTCCTTCAACTCTGACGGCTCTTGCGGAAGAGAAAACCTTGCAGGCAAGCTTCGTTCGTGATGAAGATGAGCGTCCTAAGGTTGCTTACAACCAATTCAGTAATGATATCCCTGTCATCTCTCTTGCTGGTATCGATGATGTTGATGGCAAGAGGGGTGAGATATGCAAGAAGATTGTTGAGGCTTGTGAGGATTGGGGTGTCTTCCAGGTTGTGGATCATGGTGTTGATACTAAACTCGTGTCCGAAATGACCCGTCTTGCGAGAGAGTTTTTTGCTTTGCCTGCTGAAGAGAAGCT…
HAU-InDel404	GCACCGCCTGCATTTTGTTT	CAAGCAGCATTTGCCAAGCA	DQ122179.1	CCAAAACGAAGAGAGCAAAGACTAAGAAGCGATCAAAAAATGGCAGCAGCTCCAGAAACAAAGACCGTTCATTCACCTGCACTCACTTATTTTTCCATGTTATCCTTGCTCTCACTTTGCCCACCTTTTGTTATCCTACTATGGTATACGATGGTAAATGCTGATGGATCCGTTGCTCAAACTTGGAATTATCTCAAGCAGCATGGATTGCAAGGTTTCATAGATATATGGCCAAGACCCACTGCCATTGCTTGGAAAATTATTTTTGTTTATGGAGCATTTGAAGCAGCACTTCAATTGCTTCTCCCTGGAAAGAGGGTTGAGGGTCCGATATCTCCCACTGGTAACCGACCTGTTTACAAGGCGAATGGTATGGCAGCTTACTTTGTGACATTGGTT…
HAU-InDel405	ACCATATCTGTACCAACCTGGA	ACGTTGAAACCGTATGAAGGA	DQ122175.1	ACTCTAAGCACATAATAACATCCCTATTGTGCTTAGCAAAAAAAAGAAAAACCCCATTGTAAAACAGCCTCACTTTGAAAGATTTTAAGAGCAATGGTAAAATTTCCAGTGATCAACATGGAGAAACTCAATGGTGAGGAGAGAGCAGCAACCATGGAGTTAATCAAAGATGCATGCGAGAATTGGGGCTTCTTTGAGGTGCTAAATCATGGGATTCCCTATGATTTCATGGACAAAATTGAAAGCTTGACGAAAGAGCATTACAAGAAATGCATGGAGCAAAGGTTTAAGGAATTGGTGGCAAGCAAGGCCCTTGAGGGTCTCCAGGCTGAGGTTACTGATATGGACTGGGAAAGTACCTTCTATTTGCGCCATCTCCCTGAATCAAATATGGCTGAA…
HAU-InDel406	TTTCGACCCTCTGGCAACTG	TGTTGTAAGTTCTAACAGTCACTCG	AY817134.1	CGGCACGAGGAGAGAGAGAGAACTAGTCTCGTGCCGGGAAAATTTACAATTAAAAAAATTAATTTTGCCCTCTAAATTTCTCTAAAAAATCTCCTAAATCCCATACTTTAAATCCAATTCGCCATGTGTGGAGGTGCGATTATCTCCGATTTCATTCCGCCTGCGCGGTCGCGACTGGTGACGGCGAATTATTTGTGGCCGGATCTGAAAAAATCCGGCTCTAAAAAGCGGTCGGGTAGAAAGCACTCGAAGAAGCCGGCGGTCGGCTTTGAAGATGACTTCGAGGCTGATTTTCAGGTGTTTAAGGATGAGGATTCTGATGTCGATGACTTCAACGATGATGTTGATGATGTTTTGGCTGATGTTAAGTCCTTTGCTTTTTCTGCTACAAAGAAACCC…
HAU-InDel407	ACGGGAAACGCCCTTTCATC	TGAAAACAGGAACAACAGCCT	AY781120.1	CAAAACAAAAATATTTACAACTCAGAGAAAAAAAAAAAGGGAAAGCAAGTTTTTATGGCTCCCCAAGACAAAAATGCGAGCAAAATCTTGAAGAAAGCTAACGTTACTGGAAGTACGAGCAGCCAATCGGTGCATTTCAGGGGAGTAAGGAAGAGGCCATGGGGTATGTACGCTGCCGAAATCAGAGATCCCGGAAAGAAAAGCCGTGTTTGGCTTGGTACTTTCGATACGGCTGAGGAAGCTGCCAGAGCCTACGACGCGGCGGCGCGTGAGTTTCGTGGACCTAAGGCTAACACCAACTTTCCTTTACCGGATGAAACCAACTGTTACAAGGGCCAGAACCAGCAGAGCCCTATCCATAGCATCACGGTAGAGGAATCTGGAAGCCCAACTGTGGAG…
HAU-InDel408	CATGTTCATTAGTGGGGGCGA	TCCATGCAAGAGCAAAGCGT	AY781119.1	ATAACCGTCGGTCTATAAATCCTAGACCCCAATACCAAAGCTTTTTCCATCTGAAAAAAAAACAGGTTTTCTTTTAAGATAACACCCAAAAATGTGTGGAGGTGCAATTATTTCCGATTTCGTCGCCCCCAAATATGACCGGAAATTGACCGGCGATGACCTTTGGTCTGAACTTGACATATTCTCCGACCTCCTAGGTTTCGACAACAATGGCAAAAGCTTTGTCAATCATCAGTTTCATAACAACAACAACAACAAGCTCATTAATCCAAAAGACAATCAACTTAACAAAGAGAGAAGCGAGACGATTCAGAAGACAAGCCAAGTCACTAAAAAGGTTGAAAAGACTCAGCGAACTCGGAAAAACTTTTACAGAGGAATAAGACAAAGACCATGGGG…
HAU-InDel409	AGGGTGAGAAGGAAAGGGCA	ACTGCTACTGCTGTCACTTCA	DQ131498.1	CAAGTGAAAGGCATAAGGGGAAAACAATGGGGTGTACGTTTTCAGGGTTTAATGCAATGTACGATGCTGCTAATGGGGAAGGAGACATTTGGATCAATGACATCAGGTTCAAGATCGTGAGGCAGTTGGGTGAAGGTGGCTTCGCCTATGTTTATCTGGTTAAGGAAGTCACCTCCGATTCTTCTTCAATTTCAGCTGGTGGTTTAGCCAAGAAAGTCAAGGACCCTTCTCATCTATCTGATGATGGAACTTATGCAATGAAGAAAGTTCTCATTCAGAATAATGAACAGTTAGAATTGGTTCGGGAGGAGATCCGTGTTTCATCCTTGTTTAGTCACCGTAATCTTCTTCCCCTTCTTGATCATGCTATCATTTCTGTTAAGCCTACACAAGAAGGAT…
HAU-InDel410	TGGCGACACATGTGAGTGAA	GCAACAGGCCGAGGTTGTAA	DQ073046.1	GACCTTGCCTCACAAAACAAGCAAACAAAGGTAAAATGGCAAGGACAATGGCAATGGCGATCCCTTCACTTCCTCTTCTCTTCCTCTTTACATTTCTGCTTCTACTCCCACTTCTCATTTCCTCTTCCCCTGTTCAAGACCCTGAGCTTGTTGTCCAAGATGTTCACAGGGCTATCAATGCGTCCAAGAGGAACCTAGGGTATCTCTCCTGTGGAACCGGAAACCCCATTGATGACTGCTGGAGATGTGACCCCAACTGGGAGACTAATCGCCAGAAGCTAGCTGATTGTGCCATTGGATTCGGCAAGAACGCCATTGGTGGAAGAGATGGTAAGATTTATGTGGTCACTGACTCCGGCGATGATGACCCCGTTAACCCCAAACCAGGGACATTACGGC…
HAU-InDel411	CCCCTAAACACAATAGACCAATATC	TTTATTGGAGCAAAGCATATTCCCA	DQ073045.1	GAAACCACGCTAACCCAAAACACAAGAAAAAGAAAGAAAGAAAAAAAAAAAAGGAATACCCCTTACCTTCATAGAGAGAACAAAAGAAACAAAGCAAGGTATTTCTTTTCTTTTCTTCACCTGTAAAATGGCGACGGCGAGTACTTGGATATTGTCGCTAAAGGTATTTTTAATTTCTACCGGTATATTGGGTATAGTTTTAGGACTTAAAATCTCTGTTCCATTGGTTTTGGAATTCTCTGTTTCTCAAGCTCCGTTATGGTGGAGTGGTTTCCGTTCTTGGCTCAAGCCTCCATATCTTTACGTCGTCATCAACGGAATCATCATCACAATAGCAGCATCGTCGCGGTTTAACCAAAACAACGGCGAGAAAGATCAGATGGAGCAGATGCAACCGCG…
HAU-InDel412	AGGAGAGAGGTTCACGCAGT	ACTGCTTTCTTCCCCTCCCA	AF538680.2	ATGGAGAAGTTGATGAGGCTGATTGAAATGACTCCTTTACTTCTGCTGCTTTTTCTTCCTTCTGCTTTTGCTGGACATGACTATAACCAAGCTCTGAGCAAGAGCATTCTGTTCTTTGAAGCTCAGAGATCTGGTTACCTTCCTCATAACCAGAGAGTTACGTGGAGAGCCAATTCCGGCTTGAATGACGGCAAGGCCAGTGGGGTGGATCTGGTTGGAGGGTACTACGATGCAGGGGACAATGTGAAGTTCGGACTGCCCATGGCATTCACCATAACAATGATGTCCTGGAGTATTATAGAGTACGGGAAACAAATGGGTGCAACTGGAGAGCTCGGCCATGCGATGGACGCAGTCAAGTGGGGCACTGACTACCTCATTAAAGCTCATCCCGAACCT…
HAU-InDel413	GACGGATTGGCTTCAGTCAAAA	AGCGTTGCATGATAAACAAGCC	AY965615.1	ATGGCTTCAAGCGCTTCAAGATTTATCAAATGTGTAACAGTTGGAGATGGAGCTGTTGGCAAGACTTGCATGCTTATTTGCTATACAAGTAACAAGTTCCCGACCGATTACATACCAACAGTTTTTGATAACTTCAGTGCCAACGTTGTAGTTGAAGGCACAACTGTGAACTTAGGTCTTTGGGACACGGCTGGACAAGAGGATTACAACAGACTAAGGCCATTGAGCTACAGAGGTGCAGATGTCTTTGTCTTAGCTTTCTCATTAGTTAGTCGAGCAAGCCATGAGAACGTACTAAAAAAGTGGATTCCTGAACTTCAGCATTATGCCCCAGGCGTCCCTGTGGTTCTGGTTGGCACCAAATTGGATCTTCGTGAGGATAAACATTATCTGGCTGAT…
HAU-InDel414	TGGAACCAACTGCCAGCTTC	TGCTAAACATGATGGCTTGCTG	AY965614.1	ATGAGCGCCTCGAGATTCATAAAGTGCGTCACCGTCGGCGATGGAGCCGTCGGAAAGACCTGCTTGCTGATTTCCTACACCAGCAACACTTTCCCTACGGACTATGTCCCGACTGTTTTCGACAATTTCAGTGCAAATGTCGTCGTCGATGGCAGCACTGTCAACTTAGGTTTATGGGACACTGCTGGTCAGGAGGATTACAATAGACTACGACCACTGAGCTATCGTGGGGCTGATGTGTTTATTCTTGCATTTTCTCTCATCAGCAAGGCCAGTTATGAAAACGTTGCCAAGAAGTGGATTCCTGAACTAAAGCATTATGCCCCTGGTGTTCCGATAGTTCTTGTTGGAACTAAGCTTGATCTCCGAGATGATCAACAATTCTTAACAGACCATCCT…
HAU-InDel415	ACTTCTTCCGTACGGCTGTT	TCCCAACTCATCATCGCCAA	AB014884.1	ACAAACTTGAGAAATCTTTGAGAAAATCTGAAATCTATTCCAGCATTTTCTTATAGCGATTAGTTTGAGAATGGAGGCGAAGCTGATAGAGAGGCTGGAAGCCGCGGTGGCTCGGCTGGAGTCTCTATCGGCCGGTGGAATCTCGGATAGGGGATTACCGGACGGTGTTGATGAGGTGTCTTCGGATCCTTCGGTTTTGGCGTTTGACGATCTGATGGATCAATATGCGGCTAGGGTTTCGGCTGCTGCCGAGAAGATTGGAGGTCAAGTGCTGGATGTGACTAAGCTAGTTCTCGAGGCATTCTCTGTTCAAAAGAAACTTCTTATCGAGATCAAGCAGACTCAGAAACCTGATATGGCGGGCTTGGTCGAATTTCTCAAACCACTGAATGAAGTGAT…
