# Supplementary material for: Development of EST-based SNP and InDel markers and their utilization in tetraploid cotton genetic mapping
Source: BMC Genomics. 2014 Dec 1;15(1):1046. doi: 10.1186/1471-2164-15-1046 (PMC4265408; doi:10.1186/1471-2164-15-1046)
Supplement: Supplementary file 8 — Additional file 8: Details of the 123 EST-InDel markers developed by blasting putative 3′UTRs of G. hirsutum against the 3′UTRs of Arabidopsi.s InDel primer names, forward and reverse primer sequences, and reference sequences used to design primers are all listed. (XLS 80 KB) [file 12864_2014_6749_MOESM8_ESM.xls]

## Sheet: sheet
Primer name	Forward primer sequence (5'->3')	Reverse primer sequence (5'->3')	ID of sequence used to design primer	Reference sequence during primer design
HAU-InDel416	CGAGTCTTCCGACACCATCG	GTTGTAGTCGGCTAGGGTGC	PUT-157a-Gossypium-1665	ATGCAGATCTTCGTGAAAACCCTAACGGGGAAGACCATAACCCTAGAGGTCGAGTCTTCCGACACCATCGACAATGTCAAAGCCAAGATCCAAGACAAAGAAGGCATCCCCCCGGACCAACAACGCCTCATCTTCGCCGGTAAGCAACTCGAAGATGGCCGCACCCTAGCCGACTACAACATCCAAAAGGAATCCACTCTCCACCTTGTTCTCCGTCTCN
HAU-InDel417	AGCGTGAAGCCATAGAACGG	AGTTGGCTGCAAGTTCCTCA	PUT-157a-Gossypium-2045 PUT-157a-Gossypium-2046 PUT-157a-Gossypium-2050	AGAGCGTGAAGCCATAGAACGGCTTGAAGCAATGGGGTTTGACCGTGCAACTGTGCTCCAAGTGTTCTTTGCGTGCAACAAGAATGAGGAACTTGCAGCCAACTACCTTTTAGATCATATGCATGA
HAU-InDel418	AAGGCATCCCTCCCGATCAA	CGGAGGACGAGGTGAAGAGT	PUT-157a-Gossypium-2617 PUT-157a-Gossypium-2618 PUT-157a-Gossypium-2664	AAGATGCAGATCTTCGTCAAAACCCTAACGGGGAAAACCATAACCCTTGAGGTCGAGTCTTCCGACACCATCGACAATGTCAAAGCCAAGATCCAAGACAAGGAAGGCATCCCTCCCGATCAACAACGCCTTATCTTCGCCGGGAAGCAGCTTGAAGACGGCCGCACCTTAGCCGACTACAATATCCAGAAGGAATCCACTCTTCACCTCGTCCTCCGCCTCCGCGGCGGTGC
HAU-InDel419	AAACGCTAACCGGCAAGACC	CGGCGAAGATGAGACGTTGT	PUT-157a-Gossypium-13087 PUT-157a-Gossypium-2906 PUT-157a-Gossypium-2907 PUT-157a-Gossypium-2964 PUT-157a-Gossypium-37059 PUT-157a-Gossypium-50303	AAAAAGATGCAGATATTCGTGAAAACGCTAACCGGCAAGACCATAACTCTCGAGGTCGAGAGCAGCGATACCATTGACAACGTCAAAGCCAAGATCCAAGACAAAGAAGGAATCCCACCGGACCAACAACGTCTCATCTTCGCCGGAAAACAGCTCGAAGATGGCCGTACCTTGGCTGACTACAACATCCAGAAAGAATCAACACTTCATCTTGT
HAU-InDel420	CATACATGCACCAGCGTGGA	ACTTCAGGGGCACGATACCA	PUT-157a-Gossypium-4665 PUT-157a-Gossypium-4666 PUT-157a-Gossypium-4726 PUT-157a-Gossypium-4728	ATGGACAGGTACAAGTTAATTAAGGAAGTTGGAGATGGAACATTTGGGAGGGTGTGGCGAGCTATTCATAAGCAGTCTGGGGAAATTGTTGCGATTAAGAAAATGAAGAAGAAATATTACTCGTGGGAAGAGTGTGTGAATCTGAGAGAAGTTAAGTCACTGCAGAGAATGAATCATCCAAATATCGTGAAGCTTAAGGAAGTCATCAGGGAACATGACATTTTATACTTTGTTTTTGAATACATGGAATGCAACCTTTACCAACTTATGAAAGACAGGGAAAAACTTTTTTCTGAAGTTGAAATCAGAAATTGGTGTTTCCAAGTCTTCCAAGGTCTTGCATACATGCACCAGCGTGGATATTTTCATCGCGACCTAAAGCCTGAGAATTTGTTGGTT…
HAU-InDel421	AGATTGGCTCAGCTGGGGAT	ACAAGGGGTTCAATGTCGCT	PUT-157a-Gossypium-5090	AGGTCCATTGTTTGGATTCACAAAGGCAAATGAGCTGTTTGTGGGAAGATTGGCTCAGCTGGGGATTGCCTTCTCATTAATAGGAGAAATTATAACAGGGAAAGGAGCACTAGCACAGTTAAACATTGAGACAGGGATTCCTATTAGCGACATTGAACCCCTTGTTTTGTTCAACGTTGCCTTCTTCTTCTTTGCTGCTATAAATCCTGGN
HAU-InDel422	GGACAAGGTGCAGAGTCGAT	GGAATCCCCCTAGACCAGCA	PUT-157a-Gossypium-35193 PUT-157a-Gossypium-8476	AGGACAAGGTGCAGAGTCGATTCCTTCTGGATGTTGTAGTCTGCCAAGGTCCTTCCATCTTCAAGTTGCTTCCCTGCAAAGATCAACCTCTGCTGGTCTAGGGGGATTCCTTCCTTATCTTGGATCTTGGCCTTCACATT
HAU-InDel423	AACCCTAACGGGGAAGACCA	GCAAAGATGAGGCGCTGTTG	PUT-157a-Gossypium-16294 PUT-157a-Gossypium-44111 PUT-157a-Gossypium-9275 PUT-157a-Gossypium-9350	AAAGATGCAAATCTTCGTCAAAACCCTAACGGGGAAGACCATAACCCTAGAGGTTGAGTCTTCCGACACCATCGACAATGTCAAAGCCAAGATCCAAGACAAGGAAGGCATCCCACCCGACCAACAGCGCCTCATCTTTGCCGGAAAGCAGCTCGAGGACGGCCGCACCTTAGCCGACTACAACATCCAGAAGGAATCN
HAU-InDel424	TCCAGATGATCCACTCTCCGA	CGCTTGCATATAAACGCGTCC	PUT-157a-Gossypium-10099 PUT-157a-Gossypium-10100	TGAGTGCTCCAAATCCAGATGATCCACTCTCCGAGAATATTGCTAAGCACTGGAAATCAAACAAGGCTGAAGCTGTTGAGACAGCAAAGGAATGGACGCGTTTATATGCAAGCGGTGCATGA
HAU-InDel425	GCCACCATCCCAATCACAGG	AAAATCCAATGGCCACCCCA	gi|300793589|tpg|BK007048.1| PUT-157a-Gossypium-11172	GCAGTGTTCTTGGTACACTTAGCCACCATCCCAATCACAGGAACTGGTATTAACCCAGCTCGTAGCCTTGGTGCGGCCATCATTTTCAACAAGGACAAGGGATGGGGTGGCCATTGGATTTTCTGGGTGGGTCCATTCATTGGTGCAGCACTAGCAGCACTTTACCACGTTGTTGTGATCAGAGCCATTCCTTTCAA
HAU-InDel426	AACGGCACGTCTTTTGTCGT	GCTGACGGACAAAGCTGGAA	GS019825 PUT-157a-Gossypium-11436 PUT-157a-Gossypium-11474 PUT-157a-Gossypium-11475	GGCGCAAAGGTCAGTTCCGGCGCCGTTCTTGATCAAAACGTACCAGCTGGTGGATGATCCGATCACCGACAATGTGATTTCATGGAATGAAAACGGCACGTCTTTTGTCGTTTGGAAAACTGCTGATTTTGCAAAAGATTTGCTTCCCAATTATTTCAAGCACAACAACTTTTCCAGCTTTGTCCGTCAGCTCAACACTTACGGATTTCGAAAGGTTGTTCCAGACAAATGGGAATTTGCGAACGA
HAU-InDel427	GGCACCACTCCCCATAGGAT	GGTCATCCCAGGCCTTCTCT	gi|255291687|emb|HB466091.1| PUT-157a-Gossypium-14668	TTGGCACCACTCCCCATAGGATTTGCAGTGTTCATGGTTCACCTTGCCACAATACCGGTCACTGGGACTGGTATCAACCCTGCTAGGAGCTTTGGAGCTGCTGTGATATACAACAAAGAGAAGGCCTGGGATGACCAATGGATCTTTTGGGTTGGACCCTTCATTGGAGC
HAU-InDel428	CGAGATGAGAGACGAGGGCT	CGCAATTGTTGCCATGCCTT	PUT-157a-Gossypium-15241 PUT-157a-Gossypium-15242 PUT-157a-Gossypium-54267	AAATTTGATCCATCCTTCTATCCTCGATTCAAAAAATTGTGCGACGACTACTTTTACATTAAGCATCGAGATGAGAGACGAGGGCTTGGGGGAATATTTTTTGATGATCTAAATGACTATGATCAAGAGATGCTTCTTTCATTTGCCACTGAATGTGCGAATTCCGTGGTTCCTGCATACGTACCCATTGTAGAGAAAAGGAAGAATACACCATTCACTGAGAGCCACAAGGCATGGCAACAATTGCGAAGGGGCCGCTACATTGAATTCAACTTGGTATATGATCGAGGTACAACATTTGGACTGAAGACTGGAGGTCGAATTGAAAGTATTCTCGTCTCTCTCCCTTTAACAGCACGGTGGGAATACGATCATAAACCAGAAGAAGGAAGTGAAGAG…
HAU-InDel429	TGATGAGACCTCTGCATGGC	CCCATTTCTGCTTATGAATCTTGCT	PUT-157a-Gossypium-15883 PUT-157a-Gossypium-21667	TTGTTTATGGAGTTTGTGATGAGACCTCTGCATGGCCATACAGAAAAGAGAGGGAAACCTGTGAGGAACTCTATTTCGGTCTCAAAACAGGACAAGGTCTTATAGAATTCAAGTGTAAAAGCAAGATTCATAAGCAGAAATGGGT
HAU-InDel430	GAAGGGATCCCACCAGACCA	CACGTAGACGGAGGACGAGA	PUT-157a-Gossypium-16470 PUT-157a-Gossypium-59608 PUT-157a-Gossypium-66662	AAGATGCAGATCTTAGCTAAGACCCTGACCGGCAAGACCATCACCCTCGAAGTCGAGAGTTCCGACACGATCGACAACGTTAAGGCGAAAATCCAAGACAAGGAAGGGATCCCACCAGACCAACAACGTCTCATCTTCGCCGGAAAACAGCTCGAAGATGGCCGGACCTTGGCCGATTACAACATCCAGAAGGAGTCCACCCTACATCTCGTCCTCCGTCTACGTGG
HAU-InDel431	CCCCACATCCCATGACGAAC	GCCAAGACGTGTGGAGCTTT	PUT-157a-Gossypium-17430 PUT-157a-Gossypium-17480	TTCTTTACAGTTCCCCACATCCCATGACGAACGCCCAATTTTGCTACATCTTTCGGGATCCCCATGTCTTCATAATGTACAAGAGCTACTCCACAAGCAGTCATCTGTCCATCTCCTTTCCTGGACTCCACTGCCCTGATAACCCAACTCGAAAAGTAAAGCTCCACACGTCTTGGCTT
HAU-InDel432	GCCTTGGCGCAGCTCTTATT	TGGTGGTATAAAGCAGCCAGG	gi|255291133|emb|HB465721.1| PUT-157a-Gossypium-18509	GCTAGAAGCCTTGGCGCAGCTCTTATTTACAACAAGGACCAAGCATGGGATGACCATTGGATATTCTGGGTCGGACCTTTGATTGGAGCAGCCCTGGCTGCTTTATACCACCAAATAGTGATCAGAGCCATTCCTTTCAAG
HAU-InDel433	GTGGGAACCCTGAAACGGAG	CATCAGCAGCCTCACCTTCC	GS015053 PUT-157a-Gossypium-19779 PUT-157a-Gossypium-19836	ATCAAGATGGCTTTGCAAAATATTGGTGCTTCAAACAGTGATGATGCCTTTTATAGGTATAAGATGCCCAAAATGATAACTAAGATTGAAGGGAGAGGAAATGGCATCAAGACTAATGTAGTTAATATGGTTGAGATTGCAAAGGCTTTGGCTAGACCTGCTTCTTACACTACAAAGTATTTTGGTTGTGAACTGGGAGCTCAATCCAAGTTTGATGAGAAGACTGGAACTTCACACGTAAATGGGGCCCACGACACTGCCAAGCTTGCAGGGCTTCTTGAGAACTTCATTAAGAAGTATGTTCAATGCTATGGTTGTGGGAACCCTGAAACGGAGATAATTATTACCAAGATGCAGATGATTACCCTGAAATGTGCTGCATGTGGATTTGTTTCCGAT…
HAU-InDel434	GTTGTGGGCATCGACCTCTC	TTTGCCTCCTGGCTTCAACC	PUT-157a-Gossypium-19533 PUT-157a-Gossypium-20017	ACAACAAAAGAATTTGTGGGGAAGTTAGATCTTAAGCCTGGCCAAAAAGTCCTAGATGTTGGCTGTGGCATTGGTGGAGGTGACATTTATATGGCTGAAGAATTTGATGTTCATGTTGTGGGCATCGACCTCTCCGTAAACATGATATCCTTTGCTCTTGAACGAGCTACTGGACTGAAATGCTCAGTGGAATTTGAAGTTGCTGATTGCACCAAGAAGGTTTATCCGGACAACAGTTTTTGATGTTATCTACAGCCGTGACACTATTCTACACATTCATGACAAACCTGCACTGTTTAGATCTTTCTACAAATGGTTGAAGCCAGGAGGCAAACTCCTCATAAGTGATTACTGTAAAAGTTCCAAGACTCCATCCACGGAGTTTGCTGCGTATATCAA…
HAU-InDel435	CGACAGATCATCGTGCTGGG	CCGCTCGAGAAACTCTTCCC	PUT-157a-Gossypium-22549 PUT-157a-Gossypium-22617	CTTGGAGGTGGTCAGGATGCATCAGCTGTCACAACGACAGATCATCGTGCTGGGAAGTTCGAAGCTAAATTCTTTGACAAGATTCTTCAAGAAGAAATTGGAGGTGTAAAAGGTCATTTTGGGCCCATAAATGCCTTGGCTTTTAACCCTGATGGGAAGAGTTTCTCGAGCGGTGGTGAGGATGGTTA
HAU-InDel436	ATCAGGAGTCTTGCGTGTGG	GTGACCGTCTTCAGTGCTCC	PUT-157a-Gossypium-24714 PUT-157a-Gossypium-24761	AAATTACAAAAAGTAATCAGGAGTCTTGCGTGTGGCGTCGGGTTCAACTTGCCGGGGTGCTGGATCGAACTGAAGAAAATTCTGGTCCATATTCTCCCCGATCTCTAAAATTGCAGCCATGTTTCCACATCGGTAGCAATAGTTTGGAGCACTGAAGACGGTCACCACATTCTTGTCCT
HAU-InDel437	AAGCTCCGAGGAAGCAGCTA	TCTTGCGCGATTTCCCTCAC	PUT-157a-Gossypium-27021 PUT-157a-Gossypium-70488	AAGCAAACAGCTAGGAAATCAACCGGAGGAAAAGCTCCGAGGAAGCAGCTAGCAACAAAGGCCGCGCGTAAGTCCGCTCCGGCGACCGGTGGAGTGAAGAAGCCTCACCGTTTTCAGGCCAGGAACTGTTGCTTTGAGAGAGATCCGTAAGTATCAGAAGAGCACTGAGCTGTTGATCAGGAAGCTTCCTTTCCAGAGGTTGGTGAGGGAAATCGCGCAAGATTTCAAGACCGATCTGAGGTT
HAU-InDel438	CGAAGGACCAGGTGCAAAGT	AATCCCACCAGACCAGCAGA	PUT-157a-Gossypium-32721 PUT-157a-Gossypium-33861 PUT-157a-Gossypium-33866	CGGAGGCGAAGGACCAGGTGCAAAGTGGATTCCTTCTGGATGTTGTAATCTGCAAGGGTCCTCCCATCTTCAAGTTGCTTCCCAGCAAAAATCAGCCTCTGCTGGTCTGGTGGGATTCCTTCCTTATCCTGGATCTTGGCCTTAACATTATCAATCGTGTCTGAGCTCTCAACTTCCAGGGTGATGGTCTTTCCAGTCAGGGTCTTCACGAAAATTTGCATC
HAU-InDel439	CCCCAGACCAGCAAAGGTTG	CACGGAGGCGAAGCACTAAG	PUT-157a-Gossypium-32724 PUT-157a-Gossypium-33863	GACAATGTAAAGGCCAAGATTCAGGACAAGGAAGGCATCCCCCCAGACCAGCAAAGGTTGATCTTCGCTGGTAAGCAACTTGAGGATGGCCGCACGTTGGCTGATTACAACATCCAGAAGGAGTCCACACTCCACTTAGTGCTTCGCCTCCGTGGAGG
HAU-InDel440	TCATCAGCTCAGCAATGGGC	TCTCCACCAGTATAGGGCATGG	PUT-157a-Gossypium-34527 PUT-157a-Gossypium-34599	ATGGGTTCCAGATTCCCATCTCATCAGCTCAGCAATGGGCTTTACGTGTCAGGCAGGCCAGAGCAGCCTAAAGAAAGGACTCCGACCATGAGCTCAGTGGCCATGCCCTATACTGGTGGAGATATTAAGAAATCAGGAGAACTAGGGAAAATGTTTGATATCCCTACAGATGGTTCTAAATCCAGGAAATCTGGACCTATAAGTGGTGCTCCTTCAAGGACTGG
HAU-InDel441	TCGACAACGTCAAGGCCAAG	GGACGAGGTGGAGAGTGGAT	PUT-157a-Gossypium-35217 PUT-157a-Gossypium-35218	AAGATGCAGATCTTCGTCAAAACCCTAACGGGGAAGACCATAACCTTAGAGGTTGAATCCTCCGATACAATCGACAACGTCAAGGCCAAGATCCAAGACAAGGAGGGCATCCCACCCGACCAACAGCGCCTTATCTTCGCCGGGAAGCAGCTCGAAGACGGCCGCACCTTAGCCGACTACAACATCCAGAAGGAATCCACTCTCCACCTCGTCCTCCGTCTC
HAU-InDel442	GGCTACCATCCCAATCACCG	GCTGCTATGGCTGCTCCAAT	gi|255291679|emb|HB466083.1| PUT-157a-Gossypium-38161	NTTGGCTCCCCTCCCAATTGGATTTGCTGTATTCATGGTTCACTTGGCTACCATCCCAATCACCGGCACTGGCATCAACCCTGCTAGAAGTATTGGAGCTGCTGTTATCTTCAACAACAAGAAAGCTTGGGATGACCATTGGATTTTCTGGGTTGGTCCCATGATTGGAGCAGCCATAGCAGCA
HAU-InDel443	TGTTGGCTGTGGCATAGGTG	GCAAATTCGGGCGATGAAGC	gi|166977492|gb|EU373000.1| PUT-157a-Gossypium-39497 PUT-157a-Gossypium-39498	CTCACTACCGTGAGCCAAGATTTTACACACAGGTCTTCAAAGAATGTCATGCAACTGATGATTCAGGAAACTCGTTTAAACTTTCTTTAGTTGGCTACAAGTGCATCAGTGCTTATGTTAAGCACAAAAAGAATCAGAATCAGATTTGCTGGATCTGGGAAAAGGTCAGTTCAGATAATGATGGCGGATTCCAGCGGTTCTTGGATACTGTTCAGTACAAAGCTAATAGCATACTTCGTTATGAGCGTACCTTTGGTGAAGGATTTGTGAGCACAGGAGGAATAGAAACAACGAAAGAATTTGTGGCGAAGTTGGATCTAAAGCCTGGCCAAAAGGTTCTAGATGTTGGCTGTGGCATAGGTGGAGGTGACTTTTATATGGCAAAAGAATTTGGAGTCT…
HAU-InDel444	CGGAACCGGAATCAACCCTG	GCTCCAATGAATGGTCCAACC	gi|164668307|gb|EF079901.2| gi|255291686|emb|HB466090.1| PUT-157a-Gossypium-42992 PUT-157a-Gossypium-42994	TTTGCTGTGTTTATGGTTCATTTGGCAACTATTCCGATCACCGGAACCGGAATCAACCCTGCTCGTAGTTTCGGAGCTGCTGTTATGTTCAACCAGGACAAGCCATGGGATGACCATTGGATATTCTGGGTTGGACCATTCATTGGAGCN
HAU-InDel445	GATGGGGAGTGAAGACCGGA	AGGAATCAACTCTTCTTGCCAGT	gi|18077707|emb|AJ292078.1| PUT-157a-Gossypium-43255	NGGATGGGGAGTGAAGACCGGACTTCCCTTACATTTGGCACAGCAAAGCGAGCAACCCGTTTGTGAACCTTAAGAAAGAATACAAAGGAATTTACTGGCAAGAAGAGTTGATTCCTTTCTTCCAATCCGT
HAU-InDel446	GCAGTGTTCATGGTTCATTTGGC	GGTCATCCCAAGCCTTGTCG	PUT-157a-Gossypium-43292 PUT-157a-Gossypium-43299	GGATTTGCAGTGTTCATGGTTCATTTGGCTACTATTCCTATCACCGGAACTGGTATTAACCCTGCTAGAAGCTTCGGCGCCGCCGTTATTTACAACAACGACAAGGCTTGGGATGACCACTGGATATTCTGGGTTGGACCAN
HAU-InDel447	TGACAAGAAGCCACTTCAGCA	CAACGGTAGGGGTGAGGACT	PUT-157a-Gossypium-46598 PUT-157a-Gossypium-64430	CGAACATCCCAAGCATTGGGATGACAAGAAGCCACTTCAGCAGTTTGTAGTAATACATATGGAATGTGAGGGAGAAGTCGTCTGAGAAATAGAGTCCGTTTTTATCAACCATTTCCACAACAACAGTCCCTGTAGTCCTCACCCCTACCGTTGGAAGTTTAATCCGATATTTTCC
HAU-InDel448	CCGAGGAAGCAGTTAGCCAC	TCACGTAACGCCACAGTTCC	PUT-157a-Gossypium-38580 PUT-157a-Gossypium-47346	AAGCAAACCGCTAGAAAATCAACGGGAGGCAAGGCGCCGAGGAAGCAGTTAGCCACAAAAGCGGCGCGAAAATCAGCTCCGGCAACCGGTGGAGTCAAGAAGCCGCATAGGTTCAGGCCAGGAACTGTGGCGTTACGTGAAATCCGGAAGTATCAGAAGAGCACGGAACTTTTGATC
HAU-InDel449	TTTCCCCAGTTCTCCCGACT	AGGCAGGAAAGAGCAGCCTA	PUT-157a-Gossypium-50725 PUT-157a-Gossypium-50726	NAACATTTTCCCCAGTTCTCCCGACTTTTTAATATCTCCACCAGTATAGGGCATTGCTACTGAGCTCATGGTAGGAGTCCTTTCTTTAGGCTGCTCTTTCCTGCCTGACACATAAAGCCCATTGCTGAGTTGATGAGATGGGAATCTGGAACCCAT
HAU-InDel450	CCCCAGAGTTGACCTTCCTGA	GAACCTGCCCAAAGCCAGAA	PUT-157a-Gossypium-54265 PUT-157a-Gossypium-54266	AAGGTGCAATGTATCTGTTCCCCAGAGTTGACCTTCCTGAAAAGGCAATCAAAGCTGCTGAAGCTGCTAAGATAGCACCTGATGCATACTACTGTCAACGCCTCCTTGCTGCTACTGGAATTGTTTTGGTTCCTGGTTCTGGCTTTGGGCAGGTTCCTGGCACTTGGCATTTTAGGTGCACAATACTCCCACAAGAAGAAAAGATTCCAGCAATCGTCACCCGTCTAACAGATTTCCATAAAAGTTTCATGGA
HAU-InDel451	CGTCAAAACCCTAACGGGGA	AGCTAGGGTTCGGCCATCTT	PUT-157a-Gossypium-54686 PUT-157a-Gossypium-54744	AAGATGCAAATATTCGTCAAAACCCTAACGGGGAAAACTATCACTCTCGAAGTTGAAAGCAGTGATACCATAGACAATGTCAAGGCCAAGATTCAGGATAAAGAGGGCATCCCTCCTGATCAGCAGAGGTTGATTTTTGCTGGTAAGCAACTAGAAGATGGCCGAACCCTAGCTGATTATAACATCCAAAAGGAGTCCACTCTTCACCT
HAU-InDel452	ACCGCCCGAAGTGTAATTGG	ACTTTACCAAGGGAAGCGGG	gi|312032534|gb|AC243101.1| gi|312032575|gb|AC243142.1| PUT-157a-Gossypium-58536 PUT-157a-Gossypium-74520	TGCGATAATATATTTGTTAATGGAAATAATGGAGAAGTGAAGATTGGAGATCTTGGATTGGCAACTGTCTTGCAGCAGCCCACCGCCCGAAGTGTAATTGGCACTCCTGAATTCATGGCTCCAGAGCTTTATGATGAGGAGTATAATGAGCTTGTCGACATATATTCTTTTGGTCTGTGCATATTGGAGATGGTTACTTGTGAATATCCATATAATGAATGCAAAAATCCAGCGCAAATATACAAGAAAGTTACCTCTGGTATTAAACCCGCTTCCCTTGGTAAAGTGAATGATCCACAAATTAAGCAGTTTATTGAGAAGTGTCTTCTTCCAGC
HAU-InDel453	TGGGATGAGAACAGTGAGTGGT	TGCAATCGTTGGTCAGTTCGT	PUT-157a-Gossypium-58951 PUT-157a-Gossypium-58994	GATCTTTGGGATGAGAACAGTGAGTGGTATTCAGAAACAAAAAACCTTAACAACGGAGTACCAGTTGAATTTGACGGTTACATGAGGGTCTCTGTTGATACAGAAGTTTTCTTGAGAGCGAAGAAACAGATTGAGACTTTCAACGAACTGACCAACGATTGCAAAGA
HAU-InDel454	TTGCATACATGCACCAGCGT	ACTTCAGGGGCACGATACCA	PUT-157a-Gossypium-20063 PUT-157a-Gossypium-20111 PUT-157a-Gossypium-26437 PUT-157a-Gossypium-50493 PUT-157a-Gossypium-50494 PUT-157a-Gossypium-59028	ATGGAGAGGTACAAATTAATTAAGGAAGTTGGTGATGGAACATTTGGTACTGTTTGGCGAGCTATTAATAGGCTCTCTGGTGAAGTTGTTGCAATTAAGAAAATGAAGAAGAAATATTACTCATGGGAAGAGTGTGTGAATCTGAGAGAAGTTAAGTCACTGCGGAGAATGAATCATCCCAATATTGTGAAGCTTAAGGAGGTCATTAGGGAAAATGACATTCTATACTTTGTGTTTGAATATATGGAATGCAACCTATACCAACTTATGAAAGACAGGGAAAAGCTTTTTTCAGAAGTTGACATTAGAAATTGGTGCTTCCAAGTCTTTCAAGGTCTTGCATACATGCACCAGCGTGGTTATTTTCATCGTGACCTAAAGCCTGAGAATTTGTTGGTT…
HAU-InDel455	CTTCTTCTTGATTGCTTTTTGACCA	GCACTTTCTAACAAATGTTTGTGCT	PUT-157a-Gossypium-53777 PUT-157a-Gossypium-61002	TGAATTTACCAATTTCCATCTTCTTCTTGATTGCTTTTTGACCATGGTATATAAAAGAGTCTAATATTCCCGAAACAGTAAAAACACCTCCAACTATAGCACAAACATTTGTTAGAAAGTGCAAGAAC
HAU-InDel456	ACCGCTGCCTATTGGGTTTG	AAATAAGAGCTGCGCCGAGG	gi|255291136|emb|HB465724.1| gi|300793587|tpg|BK007047.1| PUT-157a-Gossypium-63639	TTGGCACCGCTGCCTATTGGGTTTGCTGTGTTCCTGGTCCACTTGGCAACAATTCCCGTTACTGGAACAGGCATTAATCCAGCTAGGAGCCTCGGCGCAGCTCTTATTTACAACAAGGACCAAGCATGGGATGACCATTGGATATTCTGGGTAGGACCTTTCATTGGAGCAGCCTTAGCAGCN
HAU-InDel457	TAAGAAAGTGGAGGCGGGCT	GGGCATTTTCGGGGACTAGC	DX404181 PUT-157a-Gossypium-66608	TCTCATAAAGCAAGCACCTCTTTCACATAAGAAAGTGGAGGCGGGCTTGGGTACGATCTAAAACGATTCCACATGAAAGAGGACCGGACAATTGCCCTTCTTGAGTAATGGGAAGCGGGCTAGTCCCCGAAAATGCCCGTTN
HAU-InDel458	CCACAGCTTCAAAGCTTGCAT	ACCCCTGTGGTTACTCGATGA	PUT-157a-Gossypium-67417 PUT-157a-Gossypium-67419	AGATCATATCCCACAGCTTCAAAGCTTGCATAGCTAAATCCATCTTCTGGGGGAACATGAATAGTAGAAATTGCAGCACCTTCAATCGCATTCATCGAGTAACCACAGGGGTCAAACTCAAAATCACATATCTCAGACTCTGGAAGGAT
HAU-InDel459	GGCTCGTAGTCTTGGTGCAG	CAACGTGGTAGAGTGCTGCT	gi|118132685|gb|EF079900.1| gi|227473460|emb|GN118140.1| gi|255285016|emb|HB466638.1| gi|255291137|emb|HB465725.1| PUT-157a-Gossypium-69084 PUT-157a-Gossypium-69154	GCAGTGTTCTTGGTACACTTAGCCACAATCCCAATCACTGGAACTGGTATTAACCCGGCTCGTAGTCTTGGTGCAGCCATCATCTTCAACAAGGACAAGGGCTGGGATGACCATTGGATTTTCTGGGTGGGACCATTCATTGGTGCAGCACTAGCAGCACTCTACCACGTTGTTGTGATCAGAGCCATTCCTTTCAA
HAU-InDel460	AAGTAAGCGACTCTTTCCCA	AACAACACCCCATCGGCTTC	PUT-157a-Gossypium-69189 PUT-157a-Gossypium-69190	TCTTATAAAGTAAGCGACTCTTTCCCATTTAAGTGGATAAACAAAAAGTGGAGAGAGGGCTTTTACGTAACCTCAATGGCAACTACTGGAAGCCGATGGGGTGTTGTTATGTCTCGCAATGCTGGTTTCAGTGATCAGGTT
HAU-InDel461	ACCAGTTGACGAACATGAAGCA	TGTCAAGCATGGGGAGACCA	PUT-157a-Gossypium-26808 PUT-157a-Gossypium-69352	ACAAAAGACCAGTTGACGAACATGAAGCAAATACAGTGAGCATTTTCTTCATCATTTACCACTTTCCAAGCCACTGCTCTCTCATAGGAGATTGGTCTCCCCATGCTTGACAAGCAGATACCACCTTGAAGGCAC
HAU-InDel462	CAGACCAGCAGCGTCTCATC	AGACGGAGGACAAGGTGGAG	PUT-157a-Gossypium-69585 PUT-157a-Gossypium-69588	AAAAGATGCACATCTTCGTCAAAACCCTTACCGGCAAGACCATCACCCTCGAGGTTGAGAGTTCTGACACCATCGATAATGTAAAGTCTAAAATTCAAGACAAGGAAGGCATCCCACCAGACCAGCAGCGTCTCATCTTCGCCGGCAAACAGCTCGAGGACGGCCGTACCTTGGCCGATTACAACATTCAGAAGGAATCCACCCTCCACCTTGTCCTCCGTCTTCGTGG
HAU-InDel463	GATGCAGCTGTAGTTCCGCA	CCTTGACAGCTTCTTCAGTGAGT	gi|253509564|gb|FJ479707.1| gi|268528132|gb|FJ848870.1| gi|315419006|gb|HM462000.1| PUT-157a-Gossypium-74273	TCAATTGCAGATGCAGCTGTAGTTCCGCAAAAAGATGAAGTTGCTGGTGAAGTTCCGGTTGCATTTGTGGTTCGATCAAATGGTTTTGAACTCACTGAAGAAGCTGTCAAGGAATTCATTGCTAAACAGGTGGTTTACTACAAGAGATTGCATAAGGT
HAU-InDel464	GCGCAATGCACGCAGTTATT	ACCACGGCTTCGATCTTTTTCA	DX404215 gi|11562|emb|X15886.1| gi|119224840|dbj|AP009123.1| gi|167368|gb|M77700.1| gi|290775771|gb|GU907100.1| gi|326535360|gb|GU981720.1| gi|38147289|gb|L13186.2| gi|85687395|gb|DQ345959.1| PUT-157a-Gossypium-39328	NCTACTTCTTCACATCCATCGCGCAATGCACGCAGTTATTGATAGACAGAAGAATCATGGTATGCACTTTCGTGTACTAGCTAAAGCTTTACGTATGTCTGGTGGAGATCATATTCACGCTGGTACAGTAGTAGGTAAACTTGAAGGAGAAAGGGACATAACTTTGGGCTTTGTTGATTTACTACGTGATGATTTTATTGAAAAAGATCGAAGCCGTGGTATTTATTTCACTCAAGATTGG
HAU-InDel465	ATCACCGGCACCGGTATCAA	TGGTCCAACCCAGAAGATCCA	gi|255291681|emb|HB466085.1| gi|317174032|gb|HQ526251.1|	GGATTTGCTGTGTTCATGGTTCACTTGGCAACTATTCCAATCACCGGCACCGGTATCAACCCTGCTCGTAGTTTTGGGGCCGCTGTTATCTACAACCAGGACAAGCCATGGGATGATCATTGGATCTTCTGGGTTGGACCATTCATTGGTGCAGC
HAU-InDel466	GAACGTCCCGAAGTGCTCTC	AGTGACATCCGCACAGAGGA	gi|317172606|gb|HQ524825.1| PUT-157a-Gossypium-56207	TTCAAAAGAATTACTGGATTGAACACTCGGTTGATCTTACGGTGGAGGCTATTGATGCTCGACTCCAAAGCCGCTGATATTGACAAAGAAGAACGTCCCGAAGTGCTCTCCTTACTCCCACCGTATGAAGGGAAAACCATTTTGGNAACTAGGAGCTGGCATTGGTCGATTTACTGGTGACTTAGCTAAGAAGGCTGGTCATGTTANTAGCATTAGACTTCATTGAGAATGTTATAAAGAAGAATGAAACCATCAATGGGCATTATAAGAACGTCAAATTCCTCTGTGCGGATGTCACTTCCCCTGATTTGGCTTTTACAGAAGGATCATTGGACTTGATTTTCTCAAACTGGCTGTTGATGTATCTCTCAGATAAAGAGGTTGAGAATTTGGCCGAAA…
HAU-InDel467	GTACGAAGCTTGGGGACCAC	GTCCTGTTTTGGCGTCCCAT	gi|17226293|gb|AF413210.1| gi|188509935|gb|EU626442.1| gi|188509974|gb|EU626444.1| gi|219907962|emb|FB907949.1| gi|219907990|emb|FB907977.1| gi|219908084|emb|FB908071.1| gi|219916209|emb|FB909501.1| gi|219916303|emb|FB909595.1| gi|219927625|emb|FB911123.1| gi|219927653|emb|FB911151.1| gi|219935933|emb|FB900521.1| gi|219935961|emb|FB900549.1| gi|219940756|emb|FB900643.1| gi|219967134|emb|FB901476.…	CTCTGATGCCCTCAACAAAGGGTACGAAGCTTGGGGACCACTCTTTGGCAAAGTGTTCTTTTCCTTCTGGGTCATCCTCCATCTTTATCCATTCCTCAAAGGTCTTATGGGACGCCAAAACAGGACACCAACCATTGTTGTCCTTTGGTCAGTGTTGTTGGCTTCTGTCTTCTCTCTTGTTTGGGTTCGGATCAANNNNNNN
HAU-InDel468	GCCTCACCCTCCTTGAGTCT	CGCGTGTGGGTTTGTTTCTG	gi|290965095|emb|HC207882.1| PUT-157a-Gossypium-25461	CTCTTCATCAGCGGCCTCACCCTCCTTGAGTCTTTCCTTCTCAGCCCTCCTCATTGCCTTCTTGTCTTTTGAAGACTTCTTAGCCTCAGGTGGGTTTTTAAGAATGAAAGTTGTAAGCTTATCTCTCATGTCAACATCAGAAACAAACCCACACGCGGCACATTTCAGGGTAAGCATCTGTGTCTTAGTAATAACTATCTCAGTTTCAGGGTTTCCCACAGCCATAACACTGAACATACTTCTTAATGAAGTTCTCAAGAAGCCCTGCAAGCTTGGCAGTGTCATGGGCCCCATTTACAAGAGAAGTTCCAGTCTTCTCATCAAACTTGGATTGGGCTCCCAGTTCACAACCAAAATATTTTGTGGTGTAAGAAGCAGGTCTAGCCAAGGCCTTTGCAA…
HAU-InDel469	TTGTCTGGTGGGCAGTCTGA	CCTCCCCACTTCTTCAGGCA	gi|126571483|gb|EF105116.1| gi|166203460|gb|EU107768.1|	GCAGTTTTTGTCTGGTGGGCAGTCTGAAGTTGAGGCTACCTTGAACTTGAATGCAATGAACCAAGCTCCAAACCCATGGCATGTGTCATTCTCATATGCAAGAGCCCTTCAAAACACTTGCCTGAAGAAGTGGGGAGGCA
HAU-InDel470	GGCCACCATTCCCATCACTG	GCAGCTCCAATGAAGGGTCC	gi|255291130|emb|HB465718.1| gi|292653526|gb|GU998829.1| gi|292653528|gb|GU998830.1| gi|89212807|gb|DQ402075.1|	TTTGCAGTGTTCTTGGTTCATTTGGCCACCATTCCCATCACTGGAACTGGTATTAACCCAGCAAGGAGTCTTGGAGCTGCCATTATATATAACAAAGACCATGCATGGGATGATCATTGGATTTTCTGGGTTGGACCCTTCATTGGAGCTGCTCTTGCTGCAATTTACCACCAGATAATCATCAGGGCCATTCCTTTCAAGA
HAU-InDel471	TCGTGAAAACCTTGACCGGC	GGCGAAGATGAGACGTTGCT	gi|187729697|gb|EU604080.1| gi|35187448|gb|AY375335.1|	GATGCAAATCTTCGTGAAAACCTTGACCGGCAAGACAATCACTCTCGAGGTCGAGAGCTCCGACACGATCGACAACGTTAAGGCGAAGATCCAAGACAAGGAAGGCATCCCCCCAGACCAGCAACGTCTCATCTTCGCCGGAAAACAACTCGAAGACGGCCGTACCTTGGCCGACTACAACATCCAGAAGGAGTCAACGCTCCACCTTGTCCTTCGT
HAU-InDel472	AGTCCGGGAAGGTTCAGAGG	GTGAGCCCACACTTACCACA	gi|30841327|gb|AY189972.1| PUT-157a-Gossypium-35276	AAGACCTACACCAAGCCCAAGAAGATGAAGCACAAGAAGAAGAAGGTCAAGCTCGCAGTGCTCCAGTTCTACAAGGTGGATGAGTCCGGGAAGGTTCAGAGGCTGAGGAAAGAGTGTCCTAATGCGGAGTGTGGGGCCGGGACTTTCATGGCCAATCATTTTGATAGGCACTATTGTGGTAAGTGTGGGCTCACTTACGTTTACCAGAA
HAU-InDel473	CAAAACCCTGACCGGCAAGA	CCGTCCTCGAGTTGTTTCCC	gi|29836444|gb|AY117055.1| gi|29836446|gb|AY117056.1| gi|29836448|gb|AY117057.1| gi|29836450|gb|AY117058.1|	ATGCAGATCTTCGTCAAAACCCTGACCGGCAAGACCATAACTTTGGAAGTCGAAAGCTCTGACACCATTGACAACGTCAAGGCAAAGATCCAAGACAAGGAAGGCATCCCACCAGACCAGCAAAGGCTCATATTTGCCGGGAAACAACTCGAGGACGGTCGCACCTTGGCCGATTACAACATCCAGAAGGA
HAU-InDel474	AGTTGCCCGAGAAAAAGCGT	GGTTCTGGAACCATACCGCC	gi|152941785|emb|CS632257.1| gi|218303147|emb|GM877055.1|	TTCTTCAGCTCGCCGGAGGATTTGTACGACGAAGAGTACTACGACGAGCAGTTGCCCGAGAAAAAGCGTCGCCTTACGTCGGAGCAGGTGTATCTGCTAGAGAAGAGCTTTGAGGCAGAGAACAAGCTGGAGCCGGAGAGGAAGAGCCAGTTGGCCAAGAAGTTAGGACTGCAACCAAGGCAGGTGGCGGTATGGTTCCAGAACCGCCGTGCAAGGTGGAAGACAAAGCAGCTTGAAAGGGACTA
HAU-InDel475	ACGATATGCCCCACACATGC	TGCTGAGTCGTGAACGCAAA	gi|89357198|gb|DQ359122.1| PUT-157a-Gossypium-7248	CGTGATCTGCAGGTACGATATGCCCCACACATGCCCCTCGTGTTGCGAGGTCTGACCTGCACATTTCCTGGAGGGTTGAAAACCGGTATCGTAGGGAGAACAGGCAGTGGTAAATCTACTCTCATACAAACGCTTTTCCGGATCGTTGAACCTGCAGCAGGGCAGATCATAATCGATGGAGTAAACATCTCATCGATTGGGTTGCATGATTTGCGTTCACGACTCAGCATCATCCCTCAAGAGCCTACCATGTTTGAAGGGACTATACGAAGCAACCTGGACCCTCTTGAAGAATACACAGATGAACAGATTTGGGAGG
HAU-InDel476	GGTGCTTCCCATCTGCACAA	GCCGTCATTCAAAGAAGCCG	gi|117962250|gb|AC193514.1| gi|118601573|gb|AC194316.1|	TTTTGCATGTATTCATAGACTAGAAACCGGTGCTTCCCATCTGCACAATAACCTATCAACGAAACCAGATTTGGATGGTCAAGTCTGCTCAAGATATCAACTTCTACGCGGAACTCATCTTCTCCTTCGGCTTCTTTGAATGACGGCAACTCCATCTTCTTGATTGCAACAACCT
HAU-InDel477	AGAGCTGAGCATTCCTCATT	TCAGCCATTTTGACCTTTGCTCT	PUT-157a-Gossypium-791	caattaagagctgagcattcctcattacttaagcgtctaactgacatgaatcacaagtatgatgaagctgccgttgacaatagaattctgaaggctgatattgagacattaagagcaaaggtcaaaatggctgaagaaac
HAU-InDel478	CTTGCGGATTAAGTTCCCCGA	CCACGGTACAAGCCTGCAAT	PUT-157a-Gossypium-2437	tattggggaattgcaagacactcaaattacctaggggatttgttgctggctttatctttcagtttaccttgcggattaagttccccgattccgtacttctacccgatttatctgtttattctattggtatggagagaaagacgagatgaagcacgatgtgcagagaagtacaaagatatatgggcagaatattgcaggcttgtaccgtggagaatatttccatatctgtattag
HAU-InDel479	GGGTAGCCGATTTTGGGCTT	CCCTGTAAAGGGTTTCTGCCA	PUT-157a-Gossypium-2573	atcaagtcatccaatatcctgttggaccagtccatgagagctagggtagccgattttgggctttcaagagaagagatggtagacaaacatgcagctaacatacgaggaactttcggatatcttgatccagagtatatatcaacaaggacctttacgaagaaaagtgatgtttatagctttggggtattgctatttgaactcatagctggcagaaaccctttacagggtctcatggaatatgttgagctagcagctatga
HAU-InDel480	CTTCCCGATCAACAACGCCT	CGGAGGACGAGGTGAAGAGT	PUT-157a-Gossypium-2665	gcagatcttcgtcaaaaccctaacggggaaaaccataacccttgaggtcgagtcttccgacaccatcgacaatgtcaacgccnngatccgagacaagaggaatttacttcccgatcaacaacgccttatcttcgccgggaagcagcttgaagacggccgcaccttagccgactacaatatccagaaggaatccactcttcacctcgtcctccgcctccgcggcggtgc
HAU-InDel481	AGAGAGGTTATCAGGTGGTGTGT	AACGCGCCAAATGGTTTCAC	PUT-157a-Gossypium-2724	atagagaggttatcaggtggtgtgtttcaagaagtaatcataacaaatacactaccagtggcagagaagaattacttcccgcagttgacggttctttcagtggcaaacctgttgggtgaaaccatttggcgcgttcatgatgattgttccgtcagtagcat
HAU-InDel482	AGAGGTTGAATCCAGCGACAC	GTCGGCAAGTGTACGACCAT	PUT-157a-Gossypium-2921	atgcagatcttcgtgaaaaccctaactgggaagaccataaccctagaggttgaatccagcgacactatcgacaatgttaaggctaagatccaggacaaggaaggtatcccgccggaccagcagaggttgatcttcgccggaaagcagcttgaggatggtcgtacacttgccgactacaatatccagaaagaatcaac
HAU-InDel483	TCCATCCTTTTATCCTCGGTTCA	TCAGTGGCAAATGAAAGAAGCA	PUT-157a-Gossypium-3347	gataaatttgatccatccttttatcctcggttcaaaaaatagtgtgatgactattttttcattaagcatcgaagtgagagacgagggcttgggggaatattttttgatgatctaaatgattatgatcaagaaatgcttctttcatttgccactgaatgtgca
HAU-InDel484	TCAACACGCTGGTATCGTGC	TCATCTGCTTCACTGGCACC	PUT-157a-Gossypium-3452	atggaatgcaatctttaccagcttatgaaagacagagaaaagcatttttcagaagttgaaatcagaaattggtgcttccaagtctttcaaggtcttgcatacatgcaccagtgtggatattttcatcgtgacctaaagccagagaatgtgttggtttctagagacataatcaaaattgctgattttggtcttgcacgtgaaatcagttcacatcctccatacacagaatatgtctcaacacgctggtatcgtgcgcctgaaatacttcttgaatcatacctggatacttcaaaagttgatatgtgggcgatgggtgctataatggccgagttgttcaccttacgtcctctttttcctggtgccagtgaagcagatgagatctacaaaatctgcagtg
HAU-InDel485	TGTCTCAACACGCTGGTATCG	ACTCAGCCATGATTGCACCC	PUT-157a-Gossypium-4729	agtccaccatacactgagtatgtctcaacacgctggtatcgtgcccctgaagtactccttcaatcatacctgtatacttcaatagttgatatgtgggcgatgggtgcaatcatggctgagttattcaccttacgtcctctttttcctggaacaagtgaagcagatgagatctacaaaatttgtagtgtaatagg
HAU-InDel486	CTGAAGTCATGGTTGCGGCT	ATTCCGAGAGCTTCCTGCCT	PUT-157a-Gossypium-5269	gttggaggttttattgcttcaattcctgaagtcatggttgcggctctcctgtgcttcatgtgggcgatgcttgcagctttgggtttgtcaaatctacgttatagtgaggcaggaagctctcggaatatcataatagttggattatctttatttttctccctctcgataccagcttacttacagcagtatgg
HAU-InDel487	TGGGACAAATCTCCTTCTTTCCC	ACTCCGATCTGAAATCAACGTC	PUT-157a-Gossypium-5379	actcttcaatttgcaaatcaaaatgggacaaatctccttctttccctgccggtgattatgagtatatagatgtggttatggaaggggagagaatgttgatcgacgttgatttcagatcggagtttgagat
HAU-InDel488	TTCGGTGTTCTCAGGGGTCA	AGTGGTCTGCTTCAGGAGGT	PUT-157a-Gossypium-5981	cctgctaagcgacttgataagtaatttcaggttctttcttgtagactcatcacccgtgaatcccagtatatcagaacttatattctcgatattcttcaaagtaaaaatcagagtataaattgatttttgaatcaattcggtgttctcaggggtcataatggatgaatgtacccttcttaaatcctcagaggcttgtgttagacttctggtcaaattctcaacctcctgaagcagaccactatcacgaagttcagataacaaaggttgcacatcttcagccatggcttcaatct
HAU-InDel489	GCAGAGCTTTTGCAAGCACC	CTTGCCTGGGATCCATGCTG	PUT-157a-Gossypium-6449	catatttcagtattgttgttttccatggtatgacaatagcacagtggcgcaacatgggttaccagaaccagcctgaacatcaggcatttgcagagcttttgcaagcaccccaggctgacgcccaaatgataattcaggaacgattccctgtccctagactggttgtatgtgatcagcatggatcccaggcaagatttttattggcaaaattgaacccatcagcaacatacaa
HAU-InDel490	AACCGGCAAGACGATCACAC	TCTTCGAGCTGTTTTCCGGC	PUT-157a-Gossypium-7119	aagatgcagatcttcgttaggactctaaccggcaagacgatcacactcgaggtcgagagctccgacacgatcgacaacgtgaaggccaaaatccaagataaggaagggatccctccagaccagcagcgtctgatcttcgccggaaaacagctcgaagacggccggaccttggccgattacaacatccaaagggagtcaactctccacctcgtcct
HAU-InDel491	GTGAGTCCACACTTACCGCA	CGGGTAAGGTTCAGAGGCTG	PUT-157a-Gossypium-9351	ttctggtaaacataagtgagtccacacttaccgcaatagtgcctatcgaaatggttagccatgaaagttccagcaccacactcagcattaggacactctttcctcagcctctgaaccttacccgattcatccaccttgtagaactgtagcacagcgag
HAU-InDel492	TCAGTCCATGAGAGCCAGGG	ACAGCAATACCCCGAAGCTG	PUT-157a-Gossypium-10590	aaatcttccaatattctgttggatcagtccatgagagccagggtagcagattttggtctttcaagagaagagatggtagacaaacatgcagcaaacatacgaggaacatttggatatcttgatccggagtatatatccacaaggacctttactaagaaaagtgatgtctacagcttcggggtattgctgtttgaactcatagccggcagaaatcctttacagggtctcatggaatatgttgagctagcagctatga
HAU-InDel493	TCAACCCCAAGTGGAAGCCT	GCTGACAGCTGCAGGTTCTT	PUT-157a-Gossypium-10650	ccctgatcgggcgtaaaatcttcaaccccaagtggaagccttatatcccagacttcaagctggcgtttgagcacttctgcatccatgctggagggcgagcagtgatagatgaactgcaaaagaacctgcagctgtcagcagaacacgtagaggcatctaggatgacattgcacagattcggaaacacctcctcctcatccttgtggtacgagatgagctaccttgaggcaaaagggaggatgaaaaagggagataggatttggcagattgcttttgggagtggattcaagtgtaacagtgcggtgtggaa
HAU-InDel494	CTGACACGATCGACAACGTGA	CCGTCCTCGAGTTGCTTTCC	PUT-157a-Gossypium-11221	aagacgatcactctcgaggtcgagagctctgacacgatcgacaacgtgaaagccaaaatccaagacatggaaggcatgccgccagaccagcaacgtctcatcttcgccggaaagcaactcgaggacggtcggactgtagccgattacaatatccagaaggaatcgactcttcatctggtcctgcgtct
HAU-InDel495	TCGAGTACATGCATACTCGGGA	CAAGTCCACCCACCTAGCCT	PUT-157a-Gossypium-11441	aataaaccaagaggctatgctttcatcgagtacatgcatactcgggatatgaaagctgcttataaacaagctgatgggaggaagattgatggcagaagggttcttgtggatgttgagcgcggtaggacagtccctaattggcgccctcgtaggctaggtgggtggacttgg
HAU-InDel496	AGGGCCCTTCAGTGCCAATA	CGCGACAACGACAACACTTT	PUT-157a-Gossypium-11481	gggagataagggcccttcagtgccaataatacattcatagttatgatgaacaatgagcatcatactaaaaagtgtaaaaactatggtttctgagttttgaaaatgcttcaagaatatcataagatgagggagggtcatatcacttaagtaactgttgcagttatctcacaaaagtgttgtcgttgtcgcgcggttttagcggattattttaaaatacaagagacgctgattca
HAU-InDel497	TAAGCAACTGGCCACGAAGG	AGCTCGGTGCTCTTCTGGTA	PUT-157a-Gossypium-11957	aatggctcgtaccaagcaaacagcaaggaaatcaaccggtggtaaagctccacgtaagcaactggccacgaaggcggctcggaagtcggctccggcaaccggaggagtgaagaagcctcatcgttttaggcccggaactgttgctctgagagaaatcaggaagtaccagaagagcaccgagcttttgatcaggaaacttccattccaaaggttggtgagagaaatcgctcaagatttcaagactgatttgaggttccagag
HAU-InDel498	ATCAGGTAGGCCAGAGCAGC	TCCCCAACTCTCCCGACTTT	PUT-157a-Gossypium-12523	atgggttcgagattcccatctcatcagctcagcaatggtctttatgtatcaggtaggccagagcagcccaaggaaagaactccgacaatgagctcagtagcaatgccctatactggtggtgatatcaaaaagtcgggagagttggggaaaatgtt
HAU-InDel499	CTTGCGACACCATCCACCAT	TATTCAAGCTGCTTCCCGGC	PUT-157a-Gossypium-13566	gaggtcgagtcttgcgacaccatccaccatgtcaaagccaagatccaagacaaggaaggcattccttccgatcaacaacgccttatcttggccgggaagcagcttgaatacggccgcaccttatgcgactacaatatccagaaggaatccactcttcacctcgtcctccgcctccgcggcggtgc
HAU-InDel500	GGCTGTTCCAAAGACCCCAG	ATGGCATGCAGTCAGGGAAC	PUT-157a-Gossypium-15009	tcccaagaaccatgttgcagaatgtaaccagttgcggctgttccaaagaccccagctagtactccagcagtgttggacaaaccaagtaatacacctgaatatcgaggggcaatatcttgatggtttgaataaaggccagactgtgaaaatgcatcagttccctgactgcatgccatacacaaaactgccatagcaggagaattgacatggctcaactgagttaggaagaaagcagggccaagaaacccaatggattgcataatct
HAU-InDel501	CGGTCGTTTGGCATTGTTGG	CCACGGATCAGCCAAGTGAG	PUT-157a-Gossypium-17410	aagtcaaagagatcaagaacggtcgtttggcattgttggcgtttgtgggattttgtgttcaacaatcagcttaccctggaactggaccattggagaacttggcaactcacttggctgatccgtggcacaacaacattggagatatt
HAU-InDel502	TCGTCAAAACCCTTACCGGC	GGTGGGATGCCTTCCTTGTC	PUT-157a-Gossypium-17667	gatgcagatcttcgtcaaaacccttaccggcaagaccatcaccctcgaggttgagagttctgacaccatcgataatgtaaagtctaaaattcaagacaaggaaggcatcccaccagaccagcagcg
HAU-InDel503	ATCACCCTCGAGGTGGAGTC	TAGTCGGAGAGAGTGCGACC	PUT-157a-Gossypium-19098	atgcagattttcgtgaagaccctgacgggcaagactatcaccctcgaggtggagtcctctgacaccatcgacaatgtcaagtccaagatccaggacaaggagggcattcccccggaccagcagcgcttgatcttcgccggcaagcagctcgaagatggtcgcactctctccgactacaacatccagaaggagtcaactctccacctggtcctccgtctccgtgg
HAU-InDel504	AGGCTTTGCTAGACCTGCTTC	GTCGTGGGCCCCATTAACAT	PUT-157a-Gossypium-19778	atcaagatggctttgcaaaatattggtgcttcaaacagtgatgatgccttttataggtataagatgcccaagatgataactaagaattgagggagaggaaatggcatcaagactaatgtagntaatatggttgagaatgcaaaggctttgctagacctgcttcttacactacaaagatttttgttgtgaaactggagctcaatccaagtttgatgagaagactggaaactcacatgttaatggggcccacgacactgccaagcttgcagg
HAU-InDel505	GCTCTTAGCTCTTTGGAGAGGG	TTTGGTTGATGCCCAAGGGG	PUT-157a-Gossypium-20302	gagttcttctgcaagctcttagctctttggagaggggtattccctgagtgcacgggatctactgcacttgagacctgaaattctatggtgtcaaacatgtccccttgggcatcaaccaaaac
HAU-InDel506	CGGCGATCTTGGACTAGCTG	GCAGGATTGGAACACTCGCT	PUT-157a-Gossypium-20443	ggtctagcttatctacatggccatgatcctccggtgatccatagagatcttaagtgtgacaatatctttgtcaatggccaccttggacaggtcaagatcggcgatcttggactagctgccatccttcgtggctcacaacatgcccatagtgtcatagggacccctgaatttatggcaccagaactatatgaagaggattacaatgagctagtagatatatactcctttggaatgtgtgtattagagatgcttacctctgaatacccgtatagcgagtgttccaatcctgctcaaatctacaagaaagt
HAU-InDel507	ATGCAAATGCAGGAGGGGTG	ACCTCTTCAGCTCCTTGTTCAC	PUT-157a-Gossypium-20945	agattctatcaaagaaaggagtaataatactgccagacatatatgcaaatgcaggaggggtgactgtcagctactttgagtgggttcagaacattcaaggtttcatgtgggatgaagacaaagtgaacaaggagctgaagaggtacatgactcaagctttccacaacatcaaaaccatgtgcca
HAU-InDel508	AAACCCTGACGGGGAAGACT	CCTGAGACGGAGGACAAGGT	PUT-157a-Gossypium-21713	aagatgcagatcttcgtcaaaaccctgacggggaagactataaccctagaggtcgagtcttcggacaccattgacaatgtcaaagctaagatccaagacaaggaaggcattccacctgaccaacaacgtcttatcttcgccggcaagcaactcgaagatggccgcaccttagccgactacaacatccagaaggaatccactctacaccttgtcctccgtctcaggggaggtgc
HAU-InDel509	CCTGAGACGGAGGACAAGGT	GCATTCCACTTGACCACAACG	PUT-157a-Gossypium-21775	gcacctcccctgagacggaggacaaggtgtanagtggattccttctggatgttgtantcggctaaagtgcggccatcttcaagttgcttgccggcgaagataagaacgttgtggtcaagtggaatgccttccttgtcttggatctt
HAU-InDel510	AAAGCCCTTGCTACTTCCGC	GGACATGCAAAGCAACAGCC	PUT-157a-Gossypium-23930	gagaaagcccttgctacttccgccgccatacgttctgaactagagaaaaagaaacagcagaaaaaggaagaacaacaaaggcttgatgaagaaggtgctgcaattgctgaggctgttgctttgcatgtcctacttggtgaagacactgatgat
HAU-InDel511	GGAAGGCTCCACGTAAGCAG	AGCCACAGTTCCTGGTCTGA	PUT-157a-Gossypium-24623	aagcaaactgctagaaaatcaaccggtgggaaggctccacgtaagcagctagccactaaagctgctcggaagtcagcaccggcgaccggaggagtgaagaagcctcaccgtttcagaccaggaactgtggctcttagggaaatcaggaagtaccagaagagcaccgagctcttgatccgaaagcttccattccagag
HAU-InDel512	GTGGTATCAGCTGCTCGTGG	TGATGAGCTGGACCCAATGGA	PUT-157a-Gossypium-28657	gctccaggtgatggatatggacgttgttgaaacagaggacccgaggcggtggtatcagctgctcgtggctgtactcctttcagcccaacaatccaaccaccacgaggagcatcggagtatgagcttggatccattgggtccagctcatcatc
HAU-InDel513	CAAGGCACCGAGGAAGCAAT	TCACGTAACGCCACAGTTCC	PUT-157a-Gossypium-29402	aagcagaccgctagaaaatcaacgggaggcaaggcaccgaggaagcaattagccacaaaagcggcgcgaaaatcagctccggcaaccggtggagtcaagaagccgcataggtttaggccaggaactgtggcgttacgtgaaatccgaaagtatcagaagagcacggaacttttgatc
HAU-InDel514	GGTGTGTGATGCCTGAATGC	TGCACTTTTGCCACACCCTT	PUT-157a-Gossypium-30708	ggaggaaccaacttttgtgtagcacatggtggaggtaagaggtgtgtgatgcctgaatgcacaaagagtgcaagaggacgtactgactattgtgttcgccatggtggaggcaaaagatgcaagtttgaagggtgtggcaaaagtgcacaaggtagcacggatttctgcaatgcacatggtggagg
HAU-InDel515	CTCACCGGCAAGACCATCAC	CTCAAGCTGCTTCCCAGCAA	PUT-157a-Gossypium-30827	agatgcagatctttgtgaagaccctcaccggcaagaccatcacccttgaggttgagtcctctgacacgatcgacaacgtcaaggcgaagatccaggacaaggagggcatccccccggaccagcagcgcctcatctttgctgggaagcagcttgaggacggccgaaccctcgctgactacaacatccagaagga
HAU-InDel516	AGCCGAAAGGTGCAAAAGGA	AGGCTTGTAATCAAGCATCTCCC	PUT-157a-Gossypium-31014	acttacttgctgcagtaaaatcaatcgaaacaaacaagccgaaaggtgcaaaaggagtgtactggaaaagtgcacatatatgcacatcaatgggtccttcgatcaagttaaacataagggagatgcttgattacaagcctcc
HAU-InDel517	GAACGCAAATCAGAGCAGCA	ACAACGTGCATGGCTGGAAT	PUT-157a-Gossypium-31979	atgaacgcaaatcagagcagcatgctgatattgcaggaaacatgcatagacgcagcagggtcgcttgtagtgtacgcgccagttgatattccagccatgcacgttgtcatgaacggtggtgattc
HAU-InDel518	ATGGGGCCCAAGCTTTTTGT	GGAAAGGTGCTGCAAGTGGA	PUT-157a-Gossypium-33212	ataaaccaccagttgaagagctccaccagtttctggaatttcagcttccaagacagtgggccccagttttcagtgaacttcctcttggtccacaacgaaagcaacaaagcactgcctctttgcaattcagcttcatggggcccaagctttttgtgaatactactccggttgatgtgggtaagaggcctgtgactggcctccgtctatatctagaaggtaaaaggagcaatcgcttggccatccacttgcagcacctttcctcccttccaaaaatattccaacttgtagatgatccaaaagggaacttctgccaagagtctcatgatcgtaaatactatgagagagtttattggaagaactactctcacgtatgcac
HAU-InDel519	ATCTCATGGTGGTGGCAGGA	TCAGTCCGACCTTCTGCACT	PUT-157a-Gossypium-33625	tctagttcaaaggtatgtcaggttgaaggatgtggaaagggggccacaggtgcttctggtcattgcatatctcatggtggtggcaggaggtgtcagaaacctggctgccataagggggcagagggccggactgtgtactgcaaggcccatggtggcggtcggcgatgtgaatttcatgattgcactaagagtgcagaaggtcggactgatttctgta
HAU-InDel520	ACCATCGACAATGTAAAGGCCA	GTACGGCCATCCTCAAGCTG	PUT-157a-Gossypium-33860	tctgataccatcgacaatgtaaaggccaagatccaagacaaagaatggatcccaccagaccagcagaggcttatctttgctggtaaacagcttgaggatggccgtacccttgctgactacaacatccagaaggaatc
HAU-InDel521	ATTCACCTTAACCGGAAGCGG	CTTATGCAAAGCCCGGGACA	PUT-157a-Gossypium-34333	tcattcaccttaaccggaagcggaggcatctgtttcattacctctggcagatcattcaaatcattcatgatcgtgaggatattgtcccgggctttgcataagagatttatattatcatgtacctggaaagctgcaaaatttgcagaaatctgattaaacatttgagc
HAU-InDel522	GCACCTCATGTTGATGCCCA	CAGCAGCCATGTCGATGGAA	PUT-157a-Gossypium-35923	atgcatatttcagtattgttatattccatggtatgacaatagcacagtggcgcaacatgggttaccagagtcagcctgaacatcaggcattttcacagcttttgcaagcacctcatgttgatgcccaaatgattcttcaggagcgcttccctgtccctagattggttgtatgtgatcaacatggatcccaggcaagatttttgttagcaaaattgaacccatcagcaacatacaataattccatcgacatggctgctggatcagatgtaatatttacagacgatgtaagcctacaaatcttcttcgagcatctccagaagttggccgtgcaatc
HAU-InDel523	CCCCAGTAGTCATTCCGCATC	TGGAGAAAGAAATTGCTGAGGT	PUT-157a-Gossypium-36958	ccccagtagtcattccgcatctcatcatcgaatttctttttaagctcgggatgtttctcaaagtactcatctgcggtcatggtgctgatcttttgcttaagttcttgaacctcagcaatttctttctccaa
HAU-InDel524	ACTGCAGGTCCAATCGAACG	TGTTTCGTTGGGATCGTGGT	PUT-157a-Gossypium-37647	atcccactgcaggtccaatcgaacgaagcaacacaaacgttgcccgcttgagccttccactcccaatctgtggtgccacagcataggcttcgatcatctatatgatcgacatccaaccctataaaccacgatcccaacgaaacatct
HAU-InDel525	CTTGCCTGGGATCCATGCTG	GACAATAGCTCAGTGGCGCA	PUT-157a-Gossypium-38600	gcattgttgtatgttgctgatgggttcaattttgccaataaaaatcttgcctgggatccatgctgatcacatacaaccaatctagggacagggaagcgttcgcgaataatcatttgtgcatcatcctggggtgcttgcaaaagctgtgcaaatgcctgatgttcaggctggttctggtaacccatgttgcgccactgagctattgtcatgccatggaa
HAU-InDel526	TCGTTAAGACTCTAACCGGCA	TTTCCGGCGAAGATCAGACG	PUT-157a-Gossypium-40331	aagatgcatgatcttcgttaagactctaaccggcaagangatcactctcnaggtcgagagctccgatacnatcgacaacgtgaaggccaaaatccnngataaggaaggcatccctccagaccagcagcgtctgatcttcgccggaaaacagntcgaagacggcnggaccttgnccgattacaacatcc
HAU-InDel527	AATTTGCTGTTCCCGGAGGC	GGGAGTGACCCAACTTCTCCT	PUT-157a-Gossypium-41724	tcactatatgcagaacaaaatgagctacaatttgctgttcccggaggcctgatcggtgttggaacaactatggacccaactttaacacgtgctgatcggttggtgggtcaagtcctaggagaagttgggtcactcccaaacttttttgttgagcttgaagtaa
HAU-InDel528	GAAAGGGAGGCCAGAGTCCT	CTTGGCAAACCGACCCTTGA	PUT-157a-Gossypium-42846	ccaatggaaagggaggccagagtcctgagatatagagagaagaagaagacaagaaagtttgaaaagacaataaggtatgcttcaagaaaggcatatgcagaaatgagacctcggatcaagggtcggtttgccaagaga
HAU-InDel529	GGTGCTTCATGGTTGCATGG	CCAAGTCATGGTCATACAGCACA	PUT-157a-Gossypium-43464	cgagttcatactgattactcatttggttttcctgttgaccttggtgcttcatggttgcatggagtttcgaaagaaaatcccttggcaccattgatcagtagacttggactaccactttatcggactagtggtgataactctgtgctgtatgaccatgacttggagagttatgcactttttgatatggatggtcatcaagttccacaggaattggt
HAU-InDel530	GGCTCAGCTGGGAATTGCTT	AGTCCCAGGGTTTATAGCAGCA	PUT-157a-Gossypium-43633	aggtccattgtttggattcacaaaggcaaatgagctttttgttggaagattggctcagctgggaattgctttctcattgataggagaaattattacagggaaaggagctctagcacagttaaacattgagactggaatccccattagcgatattgaacctcttgtgttgttcaatgttgctttcttcttctttgctgctataaaccctgggactggtaaatttctcaccgatga
HAU-InDel531	GCTGCGGTACGATCATCAGG	AGTTCGCATCCTGCTGCTTT	PUT-157a-Gossypium-44590	aggcaattgattttcttgataagttgctgcggtacgatcatcaggacaggctaactgcaagagaagccatggcccatccttacttctctcaagtcagggcagcagaaagcagcaggatgcgaactcagtaa
HAU-InDel532	GGCCCAAAATGCCCTTTCAC	GGTGGACAGGATGCATCAGC	PUT-157a-Gossypium-45267	aaactcttcccatctgggttaaaagccaaagcatttttaggcccaaaatgccctttcacacctccaatttcctcttgaagtatcttgtcataaaatttagcttcaaactttccaccacaataatcggtagttgtgacagctgatgcatcctgtccacctccaag
HAU-InDel533	GGTGGTGTGACAGGAGACCT	TGTGAGGATATTGTCCCGTGC	PUT-157a-Gossypium-45323	agctatcggtggtgtgacaggagacctactggaacaaactgctcaaatgtttaatcaaatatctgcaaatttttcatctttccagatacatgataatattaatctcttatgcaaagcacgggacaatatcctcacaatcttgaatgacttgaatgac
HAU-InDel534	GCCTCCCCACTTCTTCAAGC	TGTCTGGTGGGCAGTCTGAA	PUT-157a-Gossypium-46662	tgcctccccacttcttcaagcaagtgttttgaagggctcttgcatatgaaaatgacacatgccatgggtttggagcttggttcattgggttcaagttcaagggagcctcaacttcagactgcccaccagacaa
HAU-InDel535	AAGAGGCGGTTGGAGAAAGC	AATTGCAGCGCCTTCCTCAT	PUT-157a-Gossypium-47182	gatgaattggatcgaattaaacaagctgagaagaaaaagaggcggttggagaaagcccttgctacttctgctgctatccgttcggaactagaacaaaagaagcagaaaaagaaggaagagcagcagaggcttgatgaggaaggcgctgcaattgccgaggctgttgcattacatgtcctagttggtgaagactctgatgattc
HAU-InDel536	TAGTCTGCCAAGGGCCTTCC	TGTGAAGGCCAAGATCCAAGA	PUT-157a-Gossypium-47266	gattccttctggatggtgtagtctgccaagggccttccatcttcaaggtgcttccctgcaaagatcaacctctgctggtctggcgggattccttccttatcttggatcttggccttcacatt
HAU-InDel537	CCTCCTCGAGCTGTTTTCCG	TCGAGAGCTCCGACACCATC	PUT-157a-Gossypium-48215	aggtacggccctcctcgagctgttttccggcgaagataagacgctgctggtctggtgggatgccttccttgtcttgaattttacacttcacattatcgatggtgtcggagctctcgacttcgagggtgatggtcttgccggttaaggttttgacgaagatctgcat
HAU-InDel538	GAGCTCTGACACGATCGACA	GTCCTCGAGTTGCTTTCCG	PUT-157a-Gossypium-49038	atcttcgttaagacgcttacgggaaanacgatcnctctcgaggtcnagagctctgacacgatcgacaacgtgaaagccaatatccaagacaaggaangcatcccgccagaccagcnacntctcntcttcnccggaaagcaactcgaggacnggcggactttacccnattacaatatccagaangaatc
